# Supplementary material for: Mitigating sarcoplasmic reticulum stress limits disuse-induced muscle loss in hindlimb unloaded mice
Source: NPJ Microgravity. 2022 Jul 11;8:24. doi: 10.1038/s41526-022-00211-w (PMC9273600; doi:10.1038/s41526-022-00211-w)
Supplement: Supplementary file 3 — Supplementary file 1. [file 41526_2022_211_MOESM3_ESM.xlsx]

## Sheet: QC_summary
Sample name	Raw reads	Clean reads	Raw bases	Clean bases	Error rate(%)	Q20(%)	Q30(%)	GC content(%)
Control 1	22372384	22131124	6.7	6.6	0.03	97.57	93.1	50.58
HU-v 1	23459467	23250406	7	7	0.03	97.37	92.64	50.49
Control 2	43135883	42733649	12.9	12.8	0.03	97.28	92.19	42.22
HU-t 1	27222317	26862204	8.2	8.1	0.03	97.62	93.24	46.35
HU-t 2	31273982	30861862	9.4	9.3	0.03	97.21	92.41	45.52
HU-v 2	29965370	29584471	9	8.9	0.03	97.16	92.24	44.35
HU-v 3	37132634	36667739	11.1	11	0.03	97.46	92.63	42.31
Control 3	40773053	40439198	12.2	12.1	0.03	97.23	92.07	39.61
HU-t 3	29674324	29335395	8.9	8.8	0.03	97.69	93.4	49.67
