# Supplementary material for: Mitigating sarcoplasmic reticulum stress limits disuse-induced muscle loss in hindlimb unloaded mice
Source: NPJ Microgravity. 2022 Jul 11;8:24. doi: 10.1038/s41526-022-00211-w (PMC9273600; doi:10.1038/s41526-022-00211-w)
Supplement: Supplementary file 4 — Supplementary file 2. [file 41526_2022_211_MOESM4_ESM.xlsx]

## Sheet: MapStat_summary
Sample name	Control 1	Control 2	HU-v 1	Control 3	HU-t 1	HU-t 2	HU-t 3	HU-v 2	HU-v 3
Total reads	44262248	80878396	46500812	85467298	53724408	61723724	58670790	59168942	73335478
Total mapped reads	42985200	78475526	45125942	77545710	52067404	57218454	57196538	56555274	68441198
Uniquely mapped reads	38943530	46076684	41198954	46692380	41332986	44247242	50841248	41469400	43615888
Multiple mapped reads	4041670	32398842	3926988	30853330	10734418	12971212	6355290	15085874	24825310
Total mapping rate	0.9711	0.9703	0.9704	0.9073	0.9692	0.927	0.9749	0.9559	0.9332
Uniquely mapping rate	0.8798	0.5697	0.886	0.5463	0.7694	0.7169	0.8666	0.7009	0.5947
Multiple mapping rate	0.0913	0.4006	0.0844	0.361	0.1998	0.2101	0.1083	0.255	0.3385
