# Supplementary material for: Mitigating sarcoplasmic reticulum stress limits disuse-induced muscle loss in hindlimb unloaded mice
Source: NPJ Microgravity. 2022 Jul 11;8:24. doi: 10.1038/s41526-022-00211-w (PMC9273600; doi:10.1038/s41526-022-00211-w)
Supplement: Supplementary file 5 — Supplementary file 3. [file 41526_2022_211_MOESM5_ESM.xlsx]

## Sheet: Read Me
		This file contains full details of uniquely expressed genes across ground-based control group and two groups of hindlimb unloaded mice
		Controls		Gastrocnemius skeletal muscles of the ground-based control mice
		HU-v		Gastrocnemius skeletal muscles of the Hindlimb unloaded mice treated with vehicle
		HU-t		Gastrocnemius skeletal muscles of the Hindlimb unloaded mice treated with 4-pheynlbutyrate
				Controls vs. HU-v	Control group = (C)			Experimental group = HU-v
				Controls vs. HU-t	Control group = (C)			Experimental group = HU-t
				HU-v vs. HU-t	Experimental group = (HU-v)			Experimental group = HU-t

## Sheet: Controls vs. HU-v
gene_id	gene_name	gene_chr	gene_start	gene_end	gene_strand	gene_length	gene_biotype	gene_description	tf_family
ENSMUSG00000092563	Gm3617	1	39314899	39315453	+	555	processed_pseudogene	predicted gene 3617 [Source:MGI Symbol;Acc:MGI:3781793]	-
ENSMUSG00000077704	Snord89	1	39548745	39548854	-	110	snoRNA	small nucleolar RNA, C/D box 89 [Source:MGI Symbol;Acc:MGI:3819562]	-
ENSMUSG00000026047	Kdelc1	1	44106546	44118808	-	3199	protein_coding	KDEL (Lys-Asp-Glu-Leu) containing 1 [Source:MGI Symbol;Acc:MGI:1919300]	-
ENSMUSG00000101122	Gm17971	1	55066264	55067069	+	806	processed_pseudogene	predicted gene, 17971 [Source:MGI Symbol;Acc:MGI:5010156]	-
ENSMUSG00000102059	Gm20257	1	58652641	58655831	+	936	transcribed_unprocessed_pseudogene	predicted gene, 20257 [Source:MGI Symbol;Acc:MGI:5012442]	-
ENSMUSG00000026029	Casp8	1	58795374	58847503	+	2893	protein_coding	caspase 8 [Source:MGI Symbol;Acc:MGI:1261423]	-
ENSMUSG00000064602	Snora41	1	63179004	63179135	+	132	snoRNA	small nucleolar RNA, H/ACA box 41 [Source:MGI Symbol;Acc:MGI:3819505]	-
ENSMUSG00000093155	Gm25035	1	74586896	74586972	-	77	miRNA	predicted gene, 25035 [Source:MGI Symbol;Acc:MGI:5454812]	-
ENSMUSG00000055980	Irs1	1	82233101	82291416	-	9144	protein_coding	insulin receptor substrate 1 [Source:MGI Symbol;Acc:MGI:99454]	-
ENSMUSG00000070034	Sp110	1	85576899	85598817	-	6781	protein_coding	Sp110 nuclear body protein [Source:MGI Symbol;Acc:MGI:1923364]	SAND
ENSMUSG00000047793	Sned1	1	93235841	93301065	+	9491	protein_coding	sushi, nidogen and EGF-like domains 1 [Source:MGI Symbol;Acc:MGI:3045960]	-
ENSMUSG00000026459	Myog	1	134289989	134292548	+	1495	protein_coding	myogenin [Source:MGI Symbol;Acc:MGI:97276]	bHLH
ENSMUSG00000097113	Gm19705	1	136670769	136690804	+	1558	lincRNA	predicted gene, 19705 [Source:MGI Symbol;Acc:MGI:5011890]	-
ENSMUSG00000006014	Prg4	1	150449412	150466165	-	4280	protein_coding	proteoglycan 4 (megakaryocyte stimulating factor, articular superficial zone protein) [Source:MGI Symbol;Acc:MGI:1891344]	-
ENSMUSG00000033722	BC034090	1	155212471	155244444	-	8222	protein_coding	cDNA sequence BC034090 [Source:MGI Symbol;Acc:MGI:2672904]	-
ENSMUSG00000088246	Gm25911	1	167340369	167340424	-	56	miRNA	predicted gene, 25911 [Source:MGI Symbol;Acc:MGI:5455688]	-
ENSMUSG00000092085	Gm17224	1	172213021	172213680	+	500	antisense	predicted gene 17224 [Source:MGI Symbol;Acc:MGI:4938051]	-
ENSMUSG00000037872	Ackr1	1	173331886	173333750	-	1405	protein_coding	atypical chemokine receptor 1 (Duffy blood group) [Source:MGI Symbol;Acc:MGI:1097689]	-
ENSMUSG00000073489	Ifi204	1	173747293	173766943	-	3561	protein_coding	interferon activated gene 204 [Source:MGI Symbol;Acc:MGI:96429]	-
ENSMUSG00000026536	Ifi211	1	173896345	173913046	-	1785	protein_coding	interferon activated gene 211 [Source:MGI Symbol;Acc:MGI:3041120]	-
ENSMUSG00000026637	Traf5	1	191997205	192092559	-	4566	protein_coding	TNF receptor-associated factor 5 [Source:MGI Symbol;Acc:MGI:107548]	-
ENSMUSG00000096929	A330023F24Rik	1	194976375	195037904	+	9354	processed_transcript	RIKEN cDNA A330023F24 gene [Source:MGI Symbol;Acc:MGI:2443958]	-
ENSMUSG00000025780	Itih5	2	10153571	10256529	+	7900	protein_coding	inter-alpha (globulin) inhibitor H5 [Source:MGI Symbol;Acc:MGI:1925751]	-
ENSMUSG00000006471	Ndor1	2	25244821	25256022	-	5835	protein_coding	NADPH dependent diflavin oxidoreductase 1 [Source:MGI Symbol;Acc:MGI:1926047]	-
ENSMUSG00000026941	Mamdc4	2	25563115	25574845	-	4630	protein_coding	MAM domain containing 4 [Source:MGI Symbol;Acc:MGI:2685841]	-
ENSMUSG00000077192	Snora17	2	26639190	26639321	-	132	snoRNA	small nucleolar RNA, H/ACA box 17 [Source:MGI Symbol;Acc:MGI:4360060]	-
ENSMUSG00000036040	Adamtsl2	2	27079379	27108981	+	7993	protein_coding	ADAMTS-like 2 [Source:MGI Symbol;Acc:MGI:1925044]	-
ENSMUSG00000007476	Lrrc8a	2	30237715	30263790	+	4308	protein_coding	leucine rich repeat containing 8A [Source:MGI Symbol;Acc:MGI:2652847]	-
ENSMUSG00000079484	Phyhd1	2	30266203	30282149	+	2657	protein_coding	phytanoyl-CoA dioxygenase domain containing 1 [Source:MGI Symbol;Acc:MGI:3612860]	-
ENSMUSG00000039476	Prrx2	2	30834972	30881251	+	1961	protein_coding	paired related homeobox 2 [Source:MGI Symbol;Acc:MGI:98218]	Homeobox
ENSMUSG00000026890	Lhx6	2	36081953	36105408	-	4805	protein_coding	LIM homeobox protein 6 [Source:MGI Symbol;Acc:MGI:1306803]	Homeobox
ENSMUSG00000047250	Ptgs1	2	36230426	36252272	+	3884	protein_coding	prostaglandin-endoperoxide synthase 1 [Source:MGI Symbol;Acc:MGI:97797]	-
ENSMUSG00000085014	Gm13490	2	51656966	51732009	-	2409	lincRNA	predicted gene 13490 [Source:MGI Symbol;Acc:MGI:3650821]	-
ENSMUSG00000054580	Pla2r1	2	60417543	60553308	-	9618	protein_coding	phospholipase A2 receptor 1 [Source:MGI Symbol;Acc:MGI:102468]	-
ENSMUSG00000027009	Itga4	2	79255426	79333123	+	13978	protein_coding	integrin alpha 4 [Source:MGI Symbol;Acc:MGI:96603]	-
ENSMUSG00000027004	Frzb	2	80411970	80447625	-	3237	protein_coding	frizzled-related protein [Source:MGI Symbol;Acc:MGI:892032]	-
ENSMUSG00000044338	Aplnr	2	85136225	85139923	+	3699	protein_coding	apelin receptor [Source:MGI Symbol;Acc:MGI:1346086]	-
ENSMUSG00000098651	Mir6999	2	91944870	91944930	-	61	miRNA	microRNA 6999 [Source:MGI Symbol;Acc:MGI:5531055]	-
ENSMUSG00000095332	Gm9821	2	91945703	91947655	+	1953	protein_coding	predicted gene 9821 [Source:MGI Symbol;Acc:MGI:3704208]	-
ENSMUSG00000040272	Accs	2	93833467	93849943	-	8364	protein_coding	1-aminocyclopropane-1-carboxylate synthase (non-functional) [Source:MGI Symbol;Acc:MGI:1919717]	-
ENSMUSG00000027188	Pamr1	2	102550012	102643041	+	6046	protein_coding	peptidase domain containing associated with muscle regeneration 1 [Source:MGI Symbol;Acc:MGI:2445082]	-
ENSMUSG00000068373	D430041D05Rik	2	104143073	104411013	-	16639	protein_coding	RIKEN cDNA D430041D05 gene [Source:MGI Symbol;Acc:MGI:2181743]	-
ENSMUSG00000016386	Mpped2	2	106693269	106868356	+	3425	protein_coding	metallophosphoesterase domain containing 2 [Source:MGI Symbol;Acc:MGI:1924265]	-
ENSMUSG00000040152	Thbs1	2	118111876	118127133	+	6073	protein_coding	thrombospondin 1 [Source:MGI Symbol;Acc:MGI:98737]	-
ENSMUSG00000005102	Eif2ak4	2	118388618	118475234	+	7457	protein_coding	eukaryotic translation initiation factor 2 alpha kinase 4 [Source:MGI Symbol;Acc:MGI:1353427]	-
ENSMUSG00000103957	Gm10766	2	127269449	127270054	-	606	TEC	predicted gene 10766 [Source:MGI Symbol;Acc:MGI:3642134]	-
ENSMUSG00000027377	Mall	2	127704386	127729932	-	2006	protein_coding	mal, T cell differentiation protein-like [Source:MGI Symbol;Acc:MGI:2385152]	-
ENSMUSG00000027330	Cdc25b	2	131186949	131198497	+	3728	protein_coding	cell division cycle 25B [Source:MGI Symbol;Acc:MGI:99701]	-
ENSMUSG00000093306	Gm23802	2	152772788	152772889	-	102	miRNA	predicted gene, 23802 [Source:MGI Symbol;Acc:MGI:5453579]	-
ENSMUSG00000059842	Zfp341	2	154613297	154646821	+	3299	protein_coding	zinc finger protein 341 [Source:MGI Symbol;Acc:MGI:2682937]	zf-C2H2
ENSMUSG00000074623	Gm826	2	160311393	160334162	-	1493	protein_coding	predicted gene 826 [Source:MGI Symbol;Acc:MGI:2685672]	-
ENSMUSG00000027412	Lpin3	2	160880670	160906002	+	3694	protein_coding	lipin 3 [Source:MGI Symbol;Acc:MGI:1891342]	-
ENSMUSG00000085411	Gm14319	2	167858585	167862542	+	703	lincRNA	predicted gene 14319 [Source:MGI Symbol;Acc:MGI:3649450]	-
ENSMUSG00000093160	Gm22773	2	172864264	172864341	-	78	miRNA	predicted gene, 22773 [Source:MGI Symbol;Acc:MGI:5452550]	-
ENSMUSG00000070144	Mir1a-1	2	180389048	180389124	+	77	miRNA	microRNA 1a-1 [Source:MGI Symbol;Acc:MGI:2676869]	-
ENSMUSG00000027580	Helz2	2	181227615	181242027	-	11529	protein_coding	helicase with zinc finger 2, transcriptional coactivator [Source:MGI Symbol;Acc:MGI:2385169]	-
ENSMUSG00000088378	Gm25184	2	181512550	181512712	+	163	snRNA	predicted gene, 25184 [Source:MGI Symbol;Acc:MGI:5454961]	-
ENSMUSG00000068270	Shroom4	X	6399854	6637448	+	8880	protein_coding	shroom family member 4 [Source:MGI Symbol;Acc:MGI:2685570]	-
ENSMUSG00000001131	Timp1	X	20870166	20874735	+	888	protein_coding	tissue inhibitor of metalloproteinase 1 [Source:MGI Symbol;Acc:MGI:98752]	-
ENSMUSG00000009406	Elk1	X	20933395	20950608	-	5381	protein_coding	ELK1, member of ETS oncogene family [Source:MGI Symbol;Acc:MGI:101833]	ETS
ENSMUSG00000084265	Gm14541	X	36839137	36839293	-	157	processed_pseudogene	predicted gene 14541 [Source:MGI Symbol;Acc:MGI:3709642]	-
ENSMUSG00000031099	Smarca1	X	47809368	47892974	-	6118	protein_coding	SWI/SNF related, matrix associated, actin dependent regulator of chromatin, subfamily a, member 1 [Source:MGI Symbol;Acc:MGI:1935127]	-
ENSMUSG00000036916	Zfp280c	X	48541625	48594504	-	5236	protein_coding	zinc finger protein 280C [Source:MGI Symbol;Acc:MGI:2387585]	-
ENSMUSG00000073125	Xlr3b	X	73192207	73202930	+	3780	protein_coding	X-linked lymphocyte-regulated 3B [Source:MGI Symbol;Acc:MGI:109505]	-
ENSMUSG00000083093	Gm15385	X	75459963	75485753	+	667	unprocessed_pseudogene	predicted gene 15385 [Source:MGI Symbol;Acc:MGI:3705807]	-
ENSMUSG00000050332	Amer1	X	95420318	95444872	-	8496	protein_coding	APC membrane recruitment 1 [Source:MGI Symbol;Acc:MGI:1919595]	-
ENSMUSG00000031250	Tnmd	X	133850980	133865577	+	1353	protein_coding	tenomodulin [Source:MGI Symbol;Acc:MGI:1929885]	-
ENSMUSG00000048007	Timm8a1	X	134537256	134541865	-	1421	protein_coding	translocase of inner mitochondrial membrane 8A1 [Source:MGI Symbol;Acc:MGI:1353433]	-
ENSMUSG00000033460	Armcx1	X	134717963	134721917	+	3227	protein_coding	armadillo repeat containing, X-linked 1 [Source:MGI Symbol;Acc:MGI:1925498]	-
ENSMUSG00000033436	Armcx2	X	134804145	134809221	-	4532	protein_coding	armadillo repeat containing, X-linked 2 [Source:MGI Symbol;Acc:MGI:1914666]	-
ENSMUSG00000027534	Snx16	3	10417817	10440102	-	2632	protein_coding	sorting nexin 16 [Source:MGI Symbol;Acc:MGI:1921968]	-
ENSMUSG00000097885	5031434O11Rik	3	51560035	51567117	+	3731	processed_transcript	RIKEN cDNA 5031434O11 gene [Source:MGI Symbol;Acc:MGI:1923230]	-
ENSMUSG00000044167	Foxo1	3	52268336	52353221	+	8665	protein_coding	forkhead box O1 [Source:MGI Symbol;Acc:MGI:1890077]	Fork
ENSMUSG00000027996	Sfrp2	3	83766321	83774316	+	2153	protein_coding	secreted frizzled-related protein 2 [Source:MGI Symbol;Acc:MGI:108078]	-
ENSMUSG00000015852	Fcrls	3	87250758	87263738	-	2334	protein_coding	Fc receptor-like S, scavenger receptor [Source:MGI Symbol;Acc:MGI:1933397]	-
ENSMUSG00000084846	A730011C13Rik	3	94994410	94997350	-	2234	antisense	RIKEN cDNA A730011C13 gene [Source:MGI Symbol;Acc:MGI:2442973]	-
ENSMUSG00000064952	Gm24920	3	95090625	95090709	-	85	snoRNA	predicted gene, 24920 [Source:MGI Symbol;Acc:MGI:5454697]	-
ENSMUSG00000028111	Ctsk	3	95499256	95509362	+	1512	protein_coding	cathepsin K [Source:MGI Symbol;Acc:MGI:107823]	-
ENSMUSG00000038543	BC028528	3	95883954	95892005	-	1402	protein_coding	cDNA sequence BC028528 [Source:MGI Symbol;Acc:MGI:2385885]	-
ENSMUSG00000027878	Notch2	3	98013527	98150361	+	10782	protein_coding	notch 2 [Source:MGI Symbol;Acc:MGI:97364]	-
ENSMUSG00000027848	Olfml3	3	103722222	103738001	-	6161	protein_coding	olfactomedin-like 3 [Source:MGI Symbol;Acc:MGI:1914877]	-
ENSMUSG00000048458	Inka2	3	105704599	105720842	+	4781	protein_coding	inka box actin regulator 2 [Source:MGI Symbol;Acc:MGI:1923497]	-
ENSMUSG00000033386	Frrs1	3	116859464	116908177	+	7260	protein_coding	ferric-chelate reductase 1 [Source:MGI Symbol;Acc:MGI:108076]	-
ENSMUSG00000055138	Gm4861	3	137550045	137552622	-	957	lincRNA	predicted gene 4861 [Source:MGI Symbol;Acc:MGI:3643777]	-
ENSMUSG00000106353	Gm43726	3	138579787	138580561	-	775	processed_pseudogene	predicted gene 43726 [Source:MGI Symbol;Acc:MGI:5663863]	-
ENSMUSG00000040253	Gbp7	3	142530342	142550149	+	5614	protein_coding	guanylate binding protein 7 [Source:MGI Symbol;Acc:MGI:2444421]	-
ENSMUSG00000028197	Col24a1	3	145292472	145552011	+	7621	protein_coding	collagen, type XXIV, alpha 1 [Source:MGI Symbol;Acc:MGI:1918605]	-
ENSMUSG00000065738	Gm24494	3	153911610	153911690	-	81	snoRNA	predicted gene, 24494 [Source:MGI Symbol;Acc:MGI:5454271]	-
ENSMUSG00000065431	Mir186	3	157544279	157544349	+	71	miRNA	microRNA 186 [Source:MGI Symbol;Acc:MGI:2676850]	-
ENSMUSG00000055216	9430025C20Rik	4	3806635	3808751	-	2115	pseudogene	RIKEN cDNA 9430025C20 gene [Source:MGI Symbol;Acc:MGI:3045277]	-
ENSMUSG00000086765	Gm11827	4	11122805	11126998	+	1368	lincRNA	predicted gene 11827 [Source:MGI Symbol;Acc:MGI:3649801]	-
ENSMUSG00000065873	n-R5s183	4	41303158	41303272	+	115	rRNA	nuclear encoded rRNA 5S 183 [Source:MGI Symbol;Acc:MGI:4422048]	-
ENSMUSG00000028341	Nr4a3	4	48045153	48086447	+	5987	protein_coding	nuclear receptor subfamily 4, group A, member 3 [Source:MGI Symbol;Acc:MGI:1352457]	NGFIB-like
ENSMUSG00000093293	Mir3095	4	58441012	58441098	-	87	miRNA	microRNA 3095 [Source:MGI Symbol;Acc:MGI:4834310]	-
ENSMUSG00000045071	E130308A19Rik	4	59626211	59761439	+	12734	protein_coding	RIKEN cDNA E130308A19 gene [Source:MGI Symbol;Acc:MGI:2442164]	-
ENSMUSG00000059195	Gm12715	4	103563402	103564529	+	1128	processed_pseudogene	predicted gene 12715 [Source:MGI Symbol;Acc:MGI:3650759]	-
ENSMUSG00000089051	Gm23354	4	108041697	108041800	-	104	snRNA	predicted gene, 23354 [Source:MGI Symbol;Acc:MGI:5453131]	-
ENSMUSG00000078238	Gm12854	4	116067268	116067564	+	297	processed_pseudogene	predicted gene 12854 [Source:MGI Symbol;Acc:MGI:3650410]	-
ENSMUSG00000073771	Btbd19	4	117119219	117125725	-	3883	protein_coding	BTB (POZ) domain containing 19 [Source:MGI Symbol;Acc:MGI:1925861]	-
ENSMUSG00000028680	Plk3	4	117128655	117133963	-	2531	protein_coding	polo like kinase 3 [Source:MGI Symbol;Acc:MGI:109604]	-
ENSMUSG00000036995	Asap3	4	136206365	136245216	+	4225	protein_coding	ArfGAP with SH3 domain, ankyrin repeat and PH domain 3 [Source:MGI Symbol;Acc:MGI:2684986]	-
ENSMUSG00000089199	Gm25772	4	137325559	137325614	+	56	snRNA	predicted gene, 25772 [Source:MGI Symbol;Acc:MGI:5455549]	-
ENSMUSG00000060572	Mfap2	4	141010418	141015984	+	1211	protein_coding	microfibrillar-associated protein 2 [Source:MGI Symbol;Acc:MGI:99559]	-
ENSMUSG00000028919	Arhgef19	4	141239499	141257564	+	4242	protein_coding	Rho guanine nucleotide exchange factor (GEF) 19 [Source:MGI Symbol;Acc:MGI:1925912]	-
ENSMUSG00000006219	Fblim1	4	141576062	141606096	-	4457	protein_coding	filamin binding LIM protein 1 [Source:MGI Symbol;Acc:MGI:1921452]	-
ENSMUSG00000099043	Mir7022	4	148146936	148146996	-	61	miRNA	microRNA 7022 [Source:MGI Symbol;Acc:MGI:5530673]	-
ENSMUSG00000082860	Gm13204	4	148569056	148569876	-	821	processed_pseudogene	predicted gene 13204 [Source:MGI Symbol;Acc:MGI:3651444]	-
ENSMUSG00000024793	Tnfrsf25	4	152115934	152120119	+	2277	protein_coding	tumor necrosis factor receptor superfamily, member 25 [Source:MGI Symbol;Acc:MGI:1934667]	-
ENSMUSG00000029027	Dffb	4	153964449	153975126	-	2875	protein_coding	DNA fragmentation factor, beta subunit [Source:MGI Symbol;Acc:MGI:1196287]	-
ENSMUSG00000042202	Slc35e2	4	155601416	155623340	+	6574	protein_coding	solute carrier family 35, member E2 [Source:MGI Symbol;Acc:MGI:2444240]	-
ENSMUSG00000087381	Gm16008	4	156022008	156031643	-	1324	antisense	predicted gene 16008 [Source:MGI Symbol;Acc:MGI:3802048]	-
ENSMUSG00000104913	Gm6560	5	22724578	22726168	-	1591	processed_pseudogene	predicted gene 6560 [Source:MGI Symbol;Acc:MGI:3646204]	-
ENSMUSG00000038276	Asic3	5	24413392	24417835	+	2423	protein_coding	acid-sensing (proton-gated) ion channel 3 [Source:MGI Symbol;Acc:MGI:2159339]	-
ENSMUSG00000029163	Emilin1	5	30913402	30921277	+	4937	protein_coding	elastin microfibril interfacer 1 [Source:MGI Symbol;Acc:MGI:1926189]	-
ENSMUSG00000037379	Spon2	5	33198184	33218455	-	2947	protein_coding	spondin 2, extracellular matrix protein [Source:MGI Symbol;Acc:MGI:1923724]	-
ENSMUSG00000054252	Fgfr3	5	33721674	33737068	+	7158	protein_coding	fibroblast growth factor receptor 3 [Source:MGI Symbol;Acc:MGI:95524]	-
ENSMUSG00000054520	Sh3bp2	5	34525838	34563641	+	4296	protein_coding	SH3-domain binding protein 2 [Source:MGI Symbol;Acc:MGI:1346349]	-
ENSMUSG00000036553	Sh3tc1	5	35697180	35739987	-	5735	protein_coding	SH3 domain and tetratricopeptide repeats 1 [Source:MGI Symbol;Acc:MGI:2678949]	-
ENSMUSG00000051022	Hs3st1	5	39613935	39755475	-	2230	protein_coding	heparan sulfate (glucosamine) 3-O-sulfotransferase 1 [Source:MGI Symbol;Acc:MGI:1201606]	-
ENSMUSG00000029217	Tec	5	72755716	72868483	-	3744	protein_coding	tec protein tyrosine kinase [Source:MGI Symbol;Acc:MGI:98662]	-
ENSMUSG00000029321	Slc10a6	5	103605711	103629403	-	2124	protein_coding	solute carrier family 10 (sodium/bile acid cotransporter family), member 6 [Source:MGI Symbol;Acc:MGI:1923000]	-
ENSMUSG00000029298	Gbp9	5	105077630	105139539	-	5173	protein_coding	guanylate-binding protein 9 [Source:MGI Symbol;Acc:MGI:3605620]	-
ENSMUSG00000004815	Dgkq	5	108646693	108669672	-	7189	protein_coding	diacylglycerol kinase, theta [Source:MGI Symbol;Acc:MGI:102918]	-
ENSMUSG00000086247	Gm15787	5	110154400	110176504	-	2992	processed_transcript	predicted gene 15787 [Source:MGI Symbol;Acc:MGI:3783229]	-
ENSMUSG00000029343	Crybb1	5	112255815	112269585	+	985	protein_coding	crystallin, beta B1 [Source:MGI Symbol;Acc:MGI:104992]	-
ENSMUSG00000054675	Tmem119	5	113793729	113800516	-	2315	protein_coding	transmembrane protein 119 [Source:MGI Symbol;Acc:MGI:2385228]	-
ENSMUSG00000098656	Mir7028	5	114719515	114719578	+	64	miRNA	microRNA 7028 [Source:MGI Symbol;Acc:MGI:5531056]	-
ENSMUSG00000087516	Tbx3os1	5	119570130	119671365	-	3167	antisense	T-box 3, opposite strand 1 [Source:MGI Symbol;Acc:MGI:3780472]	-
ENSMUSG00000018604	Tbx3	5	119670669	119684724	+	6624	protein_coding	T-box 3 [Source:MGI Symbol;Acc:MGI:98495]	T-box
ENSMUSG00000032690	Oas2	5	120730333	120749853	-	4451	protein_coding	2'-5' oligoadenylate synthetase 2 [Source:MGI Symbol;Acc:MGI:2180852]	-
ENSMUSG00000029468	P2rx7	5	122643911	122691432	+	5970	protein_coding	purinergic receptor P2X, ligand-gated ion channel, 7 [Source:MGI Symbol;Acc:MGI:1339957]	-
ENSMUSG00000104951	Gm43413	5	123110696	123112261	+	1566	TEC	predicted gene 43413 [Source:MGI Symbol;Acc:MGI:5663550]	-
ENSMUSG00000104156	Gm38102	5	123133939	123137695	+	2006	lincRNA	predicted gene, 38102 [Source:MGI Symbol;Acc:MGI:5611330]	-
ENSMUSG00000065191	Gm23458	5	123360832	123361000	+	169	snRNA	predicted gene, 23458 [Source:MGI Symbol;Acc:MGI:5453235]	-
ENSMUSG00000106662	Gm43034	5	124531133	124532496	+	1364	TEC	predicted gene 43034 [Source:MGI Symbol;Acc:MGI:5663171]	-
ENSMUSG00000015950	Ncf1	5	134220053	134229625	-	3663	protein_coding	neutrophil cytosolic factor 1 [Source:MGI Symbol;Acc:MGI:97283]	-
ENSMUSG00000007207	Stx1a	5	135023482	135051100	+	2666	protein_coding	syntaxin 1A (brain) [Source:MGI Symbol;Acc:MGI:109355]	-
ENSMUSG00000107296	Gm43500	5	135122410	135123293	-	312	antisense	predicted gene 43500 [Source:MGI Symbol;Acc:MGI:5663637]	-
ENSMUSG00000005057	Sh2b2	5	136218147	136246556	-	5406	protein_coding	SH2B adaptor protein 2 [Source:MGI Symbol;Acc:MGI:1345171]	-
ENSMUSG00000099145	Mir8116	5	137293780	137293876	+	97	miRNA	microRNA 8116 [Source:MGI Symbol;Acc:MGI:5530867]	-
ENSMUSG00000036968	Cnpy4	5	138187485	138193918	+	2399	protein_coding	canopy FGF signaling regulator 4 [Source:MGI Symbol;Acc:MGI:1913705]	-
ENSMUSG00000053647	Gper1	5	139423151	139427800	+	2537	protein_coding	G protein-coupled estrogen receptor 1 [Source:MGI Symbol;Acc:MGI:1924104]	-
ENSMUSG00000029641	Rasl11a	5	146845071	146847726	+	1201	protein_coding	RAS-like, family 11, member A [Source:MGI Symbol;Acc:MGI:1916145]	-
ENSMUSG00000029771	Irf5	6	29526625	29541871	+	2905	protein_coding	interferon regulatory factor 5 [Source:MGI Symbol;Acc:MGI:1350924]	IRF
ENSMUSG00000044471	Lncpint	6	31082565	31220488	-	7378	lincRNA	long non-protein coding RNA, Trp53 induced transcript [Source:MGI Symbol;Acc:MGI:2673128]	-
ENSMUSG00000093085	Gm24325	6	48420769	48420842	+	74	miRNA	predicted gene, 24325 [Source:MGI Symbol;Acc:MGI:5454102]	-
ENSMUSG00000064262	Gimap8	6	48647234	48660875	+	3700	protein_coding	GTPase, IMAP family member 8 [Source:MGI Symbol;Acc:MGI:2685303]	-
ENSMUSG00000098749	Gm27477	6	52162125	52162267	+	143	misc_RNA	predicted gene, 27477 [Source:MGI Symbol;Acc:MGI:5530859]	-
ENSMUSG00000038253	Hoxa5	6	52201754	52204587	-	1877	protein_coding	homeobox A5 [Source:MGI Symbol;Acc:MGI:96177]	Homeobox
ENSMUSG00000031668	Eif2ak3	6	70844515	70905245	+	6026	protein_coding	eukaryotic translation initiation factor 2 alpha kinase 3 [Source:MGI Symbol;Acc:MGI:1341830]	-
ENSMUSG00000035104	Eva1a	6	82041043	82093099	+	2805	protein_coding	eva-1 homolog A (C. elegans) [Source:MGI Symbol;Acc:MGI:2385247]	-
ENSMUSG00000000693	Loxl3	6	83034173	83052562	+	4603	protein_coding	lysyl oxidase-like 3 [Source:MGI Symbol;Acc:MGI:1337004]	-
ENSMUSG00000033420	Antxr1	6	87133853	87335821	-	9537	protein_coding	anthrax toxin receptor 1 [Source:MGI Symbol;Acc:MGI:1916788]	-
ENSMUSG00000068263	Efcc1	6	87730869	87755908	+	4053	protein_coding	EF hand and coiled-coil domain containing 1 [Source:MGI Symbol;Acc:MGI:3611451]	-
ENSMUSG00000030098	Grip2	6	91761509	91827250	-	9359	protein_coding	glutamate receptor interacting protein 2 [Source:MGI Symbol;Acc:MGI:2681173]	-
ENSMUSG00000030022	Adamts9	6	92772699	92943492	-	15048	protein_coding	a disintegrin-like and metallopeptidase (reprolysin type) with thrombospondin type 1 motif, 9 [Source:MGI Symbol;Acc:MGI:1916320]	-
ENSMUSG00000034639	Setmar	6	108065045	108077122	+	1765	protein_coding	SET domain without mariner transposase fusion [Source:MGI Symbol;Acc:MGI:1921979]	-
ENSMUSG00000107458	Gm44040	6	108519029	108525687	-	545	antisense	predicted gene, 44040 [Source:MGI Symbol;Acc:MGI:5690432]	-
ENSMUSG00000034387	Ssu2	6	112359324	112388023	-	2543	protein_coding	ssu-2 homolog (C. elegans) [Source:MGI Symbol;Acc:MGI:2443733]	-
ENSMUSG00000077787	Gm23908	6	118111914	118112045	-	132	snoRNA	predicted gene, 23908 [Source:MGI Symbol;Acc:MGI:5453685]	-
ENSMUSG00000004266	Ptpn6	6	124720707	124738714	-	2802	protein_coding	protein tyrosine phosphatase, non-receptor type 6 [Source:MGI Symbol;Acc:MGI:96055]	-
ENSMUSG00000030336	Cd27	6	125232622	125237010	-	2328	protein_coding	CD27 antigen [Source:MGI Symbol;Acc:MGI:88326]	-
ENSMUSG00000065036	Gm22362	6	131380273	131380406	-	134	snoRNA	predicted gene, 22362 [Source:MGI Symbol;Acc:MGI:5452139]	-
ENSMUSG00000098900	Gm18190	7	7265498	7278267	-	1397	transcribed_unprocessed_pseudogene	predicted gene, 18190 [Source:MGI Symbol;Acc:MGI:5010375]	-
ENSMUSG00000049600	Zbtb45	7	13003898	13010034	-	4210	protein_coding	zinc finger and BTB domain containing 45 [Source:MGI Symbol;Acc:MGI:2685003]	ZBTB
ENSMUSG00000049130	C5ar1	7	16246743	16259540	-	2570	protein_coding	complement component 5a receptor 1 [Source:MGI Symbol;Acc:MGI:88232]	-
ENSMUSG00000040987	Mill2	7	18839966	18865402	+	4546	protein_coding	MHC I like leukocyte 2 [Source:MGI Symbol;Acc:MGI:2179989]	-
ENSMUSG00000092659	Mir3100	7	19086828	19086892	+	65	miRNA	microRNA 3100 [Source:MGI Symbol;Acc:MGI:4834314]	-
ENSMUSG00000044317	Gpr4	7	19212538	19224174	+	2882	protein_coding	G protein-coupled receptor 4 [Source:MGI Symbol;Acc:MGI:2441992]	-
ENSMUSG00000089636	1700058P15Rik	7	19258492	19259739	+	413	antisense	RIKEN cDNA 1700058P15 gene [Source:MGI Symbol;Acc:MGI:1920627]	-
ENSMUSG00000052675	Zfp112	7	24112314	24127952	+	5543	protein_coding	zinc finger protein 112 [Source:MGI Symbol;Acc:MGI:1929115]	zf-C2H2
ENSMUSG00000046223	Plaur	7	24462484	24475968	+	2617	protein_coding	plasminogen activator, urokinase receptor [Source:MGI Symbol;Acc:MGI:97612]	-
ENSMUSG00000109205	Gm44954	7	29764437	29764663	-	227	processed_pseudogene	predicted gene 44954 [Source:MGI Symbol;Acc:MGI:5753530]	-
ENSMUSG00000053985	Zfp14	7	30036359	30051380	-	3475	protein_coding	zinc finger protein 14 [Source:MGI Symbol;Acc:MGI:99160]	zf-C2H2
ENSMUSG00000019737	Syne4	7	30314807	30319046	+	2946	protein_coding	spectrin repeat containing, nuclear envelope family member 4 [Source:MGI Symbol;Acc:MGI:2141950]	-
ENSMUSG00000057092	Fxyd3	7	31068172	31076704	-	4850	protein_coding	FXYD domain-containing ion transport regulator 3 [Source:MGI Symbol;Acc:MGI:107497]	-
ENSMUSG00000074166	AW146154	7	41478874	41499890	-	6093	protein_coding	expressed sequence AW146154 [Source:MGI Symbol;Acc:MGI:2142212]	zf-C2H2
ENSMUSG00000040046	Tph1	7	46644641	46672537	-	6172	protein_coding	tryptophan hydroxylase 1 [Source:MGI Symbol;Acc:MGI:98796]	-
ENSMUSG00000078636	Gm7336	7	51746647	51747878	+	1232	processed_pseudogene	predicted gene 7336 [Source:MGI Symbol;Acc:MGI:3644851]	-
ENSMUSG00000077356	Gm26288	7	58148096	58148227	-	132	snoRNA	predicted gene, 26288 [Source:MGI Symbol;Acc:MGI:5456065]	-
ENSMUSG00000092997	Gm23917	7	61733685	61733782	-	98	miRNA	predicted gene, 23917 [Source:MGI Symbol;Acc:MGI:5453694]	-
ENSMUSG00000092187	Gm20457	7	64337550	64345964	-	682	antisense	predicted gene 20457 [Source:MGI Symbol;Acc:MGI:5141922]	-
ENSMUSG00000108714	Gm21057	7	80062710	80075267	-	1009	antisense	predicted gene, 21057 [Source:MGI Symbol;Acc:MGI:5434414]	-
ENSMUSG00000001741	Il16	7	83642825	83745726	-	7865	protein_coding	interleukin 16 [Source:MGI Symbol;Acc:MGI:1270855]	-
ENSMUSG00000030643	Rab30	7	92741603	92844535	+	9642	protein_coding	RAB30, member RAS oncogene family [Source:MGI Symbol;Acc:MGI:1923235]	-
ENSMUSG00000035713	Usp35	7	97309380	97332020	-	5288	protein_coding	ubiquitin specific peptidase 35 [Source:MGI Symbol;Acc:MGI:2685339]	-
ENSMUSG00000044952	Kctd21	7	97332327	97350213	+	2966	protein_coding	potassium channel tetramerisation domain containing 21 [Source:MGI Symbol;Acc:MGI:3643121]	-
ENSMUSG00000090958	Lrrc32	7	98489283	98502181	+	4688	protein_coding	leucine rich repeat containing 32 [Source:MGI Symbol;Acc:MGI:93882]	-
ENSMUSG00000030732	Chrdl2	7	100006172	100034728	+	3660	protein_coding	chordin-like 2 [Source:MGI Symbol;Acc:MGI:1916371]	-
ENSMUSG00000030966	Trim21	7	102557921	102565486	-	3714	protein_coding	tripartite motif-containing 21 [Source:MGI Symbol;Acc:MGI:106657]	-
ENSMUSG00000030921	Trim30a	7	104409025	104465193	-	4111	protein_coding	tripartite motif-containing 30A [Source:MGI Symbol;Acc:MGI:98178]	-
ENSMUSG00000038296	Galnt18	7	111471661	111779977	-	2575	protein_coding	polypeptide N-acetylgalactosaminyltransferase 18 [Source:MGI Symbol;Acc:MGI:2446239]	-
ENSMUSG00000030772	Dkk3	7	112116017	112159057	-	3359	protein_coding	dickkopf WNT signaling pathway inhibitor 3 [Source:MGI Symbol;Acc:MGI:1354952]	-
ENSMUSG00000030703	Gdpd3	7	126766334	126775649	+	2186	protein_coding	glycerophosphodiester phosphodiesterase domain containing 3 [Source:MGI Symbol;Acc:MGI:1915866]	-
ENSMUSG00000000486	2001-09-01	7	127214447	127233130	-	2763	protein_coding	septin 1 [Source:MGI Symbol;Acc:MGI:1858916]	-
ENSMUSG00000045757	Zfp764	7	127403668	127406822	-	2508	protein_coding	zinc finger protein 764 [Source:MGI Symbol;Acc:MGI:2443580]	zf-C2H2
ENSMUSG00000030780	BC017158	7	128271379	128298170	-	5526	protein_coding	cDNA sequence BC017158 [Source:MGI Symbol;Acc:MGI:2384572]	-
ENSMUSG00000109635	Gm45670	7	133747624	133753038	+	711	antisense	predicted gene 45670 [Source:MGI Symbol;Acc:MGI:5791506]	-
ENSMUSG00000110237	Gm18258	7	138899388	138900239	+	542	processed_pseudogene	predicted gene, 18258 [Source:MGI Symbol;Acc:MGI:5010443]	-
ENSMUSG00000025504	Eps8l2	7	141338880	141363020	+	5377	protein_coding	EPS8-like 2 [Source:MGI Symbol;Acc:MGI:2138828]	-
ENSMUSG00000045777	Ifitm10	7	142325837	142373753	-	4789	protein_coding	interferon induced transmembrane protein 10 [Source:MGI Symbol;Acc:MGI:2444776]	-
ENSMUSG00000070348	Ccnd1	7	144929931	144939925	-	4709	protein_coding	cyclin D1 [Source:MGI Symbol;Acc:MGI:88313]	-
ENSMUSG00000019832	Rab32	10	10545002	10558265	-	2339	protein_coding	RAB32, member RAS oncogene family [Source:MGI Symbol;Acc:MGI:1915094]	-
ENSMUSG00000019817	Plagl1	10	13060504	13131694	+	7819	protein_coding	pleiomorphic adenoma gene-like 1 [Source:MGI Symbol;Acc:MGI:1100874]	zf-C2H2
ENSMUSG00000096841	Gm25596	10	29349585	29349691	+	107	snRNA	predicted gene, 25596 [Source:MGI Symbol;Acc:MGI:5455373]	-
ENSMUSG00000069670	Nkain2	10	31689310	32890462	-	4710	protein_coding	Na+/K+ transporting ATPase interacting 2 [Source:MGI Symbol;Acc:MGI:1923447]	-
ENSMUSG00000019823	Mical1	10	41476314	41487032	+	6047	protein_coding	microtubule associated monooxygenase, calponin and LIM domain containing 1 [Source:MGI Symbol;Acc:MGI:2385847]	-
ENSMUSG00000020083	Fam241b	10	62107655	62143920	-	2981	protein_coding	family with sequence similarity 241, member B [Source:MGI Symbol;Acc:MGI:1917144]	-
ENSMUSG00000020230	Prmt2	10	76207222	76237865	-	3381	protein_coding	protein arginine N-methyltransferase 2 [Source:MGI Symbol;Acc:MGI:1316652]	-
ENSMUSG00000033105	Lss	10	76531588	76557138	+	10787	protein_coding	lanosterol synthase [Source:MGI Symbol;Acc:MGI:1336155]	-
ENSMUSG00000000732	Icosl	10	78069302	78083913	+	4620	protein_coding	icos ligand [Source:MGI Symbol;Acc:MGI:1354701]	-
ENSMUSG00000035697	Arhgap45	10	80016653	80031472	+	4478	protein_coding	Rho GTPase activating protein 45 [Source:MGI Symbol;Acc:MGI:1917969]	-
ENSMUSG00000035640	Cbarp	10	80130451	80140835	-	4996	protein_coding	calcium channel, voltage-dependent, beta subunit associated regulatory protein [Source:MGI Symbol;Acc:MGI:1354170]	-
ENSMUSG00000098672	Mir6911	10	80278164	80278232	+	69	miRNA	microRNA 6911 [Source:MGI Symbol;Acc:MGI:5531204]	-
ENSMUSG00000087672	Gm15122	10	80282444	80283006	-	462	antisense	predicted gene 15122 [Source:MGI Symbol;Acc:MGI:3705268]	-
ENSMUSG00000034958	Atcay	10	81204508	81230833	-	3996	protein_coding	ataxia, cerebellar, Cayman type [Source:MGI Symbol;Acc:MGI:2448730]	-
ENSMUSG00000074802	Gas2l3	10	89408823	89443967	-	7032	protein_coding	growth arrest-specific 2 like 3 [Source:MGI Symbol;Acc:MGI:1918780]	-
ENSMUSG00000077167	Gm24119	10	91118291	91118536	-	246	snoRNA	predicted gene, 24119 [Source:MGI Symbol;Acc:MGI:5453896]	-
ENSMUSG00000092867	Mir3058	10	95559231	95559321	-	91	miRNA	microRNA 3058 [Source:MGI Symbol;Acc:MGI:4834226]	-
ENSMUSG00000020169	Best3	10	116986314	117025040	+	2719	protein_coding	bestrophin 3 [Source:MGI Symbol;Acc:MGI:3580298]	-
ENSMUSG00000069515	Lyz1	10	117287797	117292868	-	1263	protein_coding	lysozyme 1 [Source:MGI Symbol;Acc:MGI:96902]	-
ENSMUSG00000025422	Agap2	10	127075284	127093169	+	5941	protein_coding	ArfGAP with GTPase domain, ankyrin repeat and PH domain 2 [Source:MGI Symbol;Acc:MGI:3580016]	-
ENSMUSG00000025407	Gli1	10	127329882	127341974	-	4995	protein_coding	GLI-Kruppel family member GLI1 [Source:MGI Symbol;Acc:MGI:95727]	zf-C2H2
ENSMUSG00000090247	Bloc1s1	10	128917882	128924035	-	1288	protein_coding	biogenesis of lysosomal organelles complex-1, subunit 1 [Source:MGI Symbol;Acc:MGI:1195276]	-
ENSMUSG00000051906	Cd209f	8	4102787	4105835	-	1988	protein_coding	CD209f antigen [Source:MGI Symbol;Acc:MGI:1916392]	-
ENSMUSG00000088054	Mir1968	8	13189031	13189098	-	68	miRNA	microRNA 1968 [Source:MGI Symbol;Acc:MGI:3837215]	-
ENSMUSG00000110458	Gm21769	8	20122384	20122494	+	111	processed_pseudogene	predicted gene, 21769 [Source:MGI Symbol;Acc:MGI:5433933]	-
ENSMUSG00000097042	Gm17491	8	22480291	22483332	+	2311	sense_intronic	predicted gene, 17491 [Source:MGI Symbol;Acc:MGI:4937125]	-
ENSMUSG00000086741	Gm15816	8	23138794	23149585	-	1688	antisense	predicted gene 15816 [Source:MGI Symbol;Acc:MGI:3802114]	-
ENSMUSG00000070084	Mir486	8	23142555	23142682	+	128	miRNA	microRNA 486 [Source:MGI Symbol;Acc:MGI:3619423]	-
ENSMUSG00000031486	Adgra2	8	27085583	27123436	+	5775	protein_coding	adhesion G protein-coupled receptor A2 [Source:MGI Symbol;Acc:MGI:1925810]	-
ENSMUSG00000039328	Rnf122	8	31111820	31131482	+	9012	protein_coding	ring finger protein 122 [Source:MGI Symbol;Acc:MGI:1916117]	-
ENSMUSG00000049184	Purg	8	33386325	33417467	+	1975	protein_coding	purine-rich element binding protein G [Source:MGI Symbol;Acc:MGI:1922279]	-
ENSMUSG00000070056	Mfhas1	8	35587798	35679449	+	6666	protein_coding	malignant fibrous histiocytoma amplified sequence 1 [Source:MGI Symbol;Acc:MGI:1098644]	-
ENSMUSG00000096917	2500002B13Rik	8	57488054	57508877	+	2712	processed_transcript	RIKEN cDNA 2500002B13 gene [Source:MGI Symbol;Acc:MGI:1925603]	-
ENSMUSG00000059897	Zfp930	8	69209038	69230536	+	5216	protein_coding	zinc finger protein 930 [Source:MGI Symbol;Acc:MGI:2675306]	zf-C2H2
ENSMUSG00000092260	Zfp963	8	69741639	69749970	-	2299	protein_coding	zinc finger protein 963 [Source:MGI Symbol;Acc:MGI:4867078]	zf-C2H2
ENSMUSG00000036151	Tm6sf2	8	70072924	70080066	+	1901	protein_coding	transmembrane 6 superfamily member 2 [Source:MGI Symbol;Acc:MGI:1933210]	-
ENSMUSG00000050147	F2rl3	8	72761880	72763874	+	1995	protein_coding	coagulation factor II (thrombin) receptor-like 3 [Source:MGI Symbol;Acc:MGI:1298207]	-
ENSMUSG00000031710	Ucp1	8	83290352	83298452	+	1636	protein_coding	uncoupling protein 1 (mitochondrial, proton carrier) [Source:MGI Symbol;Acc:MGI:98894]	-
ENSMUSG00000074215	Gm10643	8	84063561	84065137	-	1577	protein_coding	predicted gene 10643 [Source:MGI Symbol;Acc:MGI:3642507]	-
ENSMUSG00000046413	Irx3os	8	91800415	91807539	+	3725	antisense	iroquois homeobox 3, opposite strand [Source:MGI Symbol;Acc:MGI:2441953]	-
ENSMUSG00000035237	Lcat	8	105939551	105943382	-	1342	protein_coding	lecithin cholesterol acyltransferase [Source:MGI Symbol;Acc:MGI:96755]	-
ENSMUSG00000059775	Rps26-ps1	8	107439131	107439579	-	449	transcribed_processed_pseudogene	ribosomal protein S26, pseudogene 1 [Source:MGI Symbol;Acc:MGI:3704322]	-
ENSMUSG00000091041	Gm17720	8	110082803	110102753	-	27	protein_coding	predicted gene, 17720 [Source:MGI Symbol;Acc:MGI:4937354]	-
ENSMUSG00000012519	Mlkl	8	111311797	111338177	-	2303	protein_coding	mixed lineage kinase domain-like [Source:MGI Symbol;Acc:MGI:1921818]	-
ENSMUSG00000110631	Gm42047	8	121833247	121841178	+	5647	lincRNA	predicted gene, 42047 [Source:MGI Symbol;Acc:MGI:5624932]	-
ENSMUSG00000021750	Fam107a	14	8296274	8318023	-	3870	protein_coding	family with sequence similarity 107, member A [Source:MGI Symbol;Acc:MGI:3041256]	-
ENSMUSG00000021782	Dlg5	14	24133953	24245920	-	8491	protein_coding	discs large MAGUK scaffold protein 5 [Source:MGI Symbol;Acc:MGI:1918478]	-
ENSMUSG00000072572	Slc39a2	14	51892889	51896745	+	3447	protein_coding	solute carrier family 39 (zinc transporter), member 2 [Source:MGI Symbol;Acc:MGI:2684326]	-
ENSMUSG00000076902	Traj27	14	54192303	54192361	+	59	TR_J_gene	T cell receptor alpha joining 27 [Source:MGI Symbol;Acc:MGI:4439741]	-
ENSMUSG00000000958	Slc7a7	14	54369442	54417780	-	3315	protein_coding	solute carrier family 7 (cationic amino acid transporter, y+ system), member 7 [Source:MGI Symbol;Acc:MGI:1337120]	-
ENSMUSG00000022179	4931414P19Rik	14	54583663	54605993	-	3078	protein_coding	RIKEN cDNA 4931414P19 gene [Source:MGI Symbol;Acc:MGI:1921609]	-
ENSMUSG00000040840	4930579G18Rik	14	54650511	54654607	+	968	antisense	RIKEN cDNA 4930579G18 gene [Source:MGI Symbol;Acc:MGI:1923163]	-
ENSMUSG00000040759	Cmtm5	14	54936261	54939274	+	1210	protein_coding	CKLF-like MARVEL transmembrane domain containing 5 [Source:MGI Symbol;Acc:MGI:2447164]	-
ENSMUSG00000040721	Zfhx2	14	55060262	55092324	-	18166	protein_coding	zinc finger homeobox 2 [Source:MGI Symbol;Acc:MGI:2686934]	Homeobox
ENSMUSG00000068245	Phf11d	14	59347407	59365470	-	4498	protein_coding	PHD finger protein 11D [Source:MGI Symbol;Acc:MGI:1277133]	-
ENSMUSG00000022044	Stmn4	14	66344296	66361680	+	1916	protein_coding	stathmin-like 4 [Source:MGI Symbol;Acc:MGI:1931224]	-
ENSMUSG00000034205	Loxl2	14	69609068	69695834	+	5405	protein_coding	lysyl oxidase-like 2 [Source:MGI Symbol;Acc:MGI:2137913]	-
ENSMUSG00000038884	A230050P20Rik	9	20868642	20874307	+	3417	protein_coding	RIKEN cDNA A230050P20 gene [Source:MGI Symbol;Acc:MGI:2441788]	-
ENSMUSG00000037405	Icam1	9	21015985	21028817	+	4360	protein_coding	intercellular adhesion molecule 1 [Source:MGI Symbol;Acc:MGI:96392]	-
ENSMUSG00000091996	BC049352	9	45182007	45250020	+	2404	protein_coding	cDNA sequence BC049352 [Source:MGI Symbol;Acc:MGI:3040681]	-
ENSMUSG00000032313	Tmem266	9	55326913	55438345	+	4714	protein_coding	transmembrane protein 266 [Source:MGI Symbol;Acc:MGI:2142980]	-
ENSMUSG00000111394	AC160637.1	9	59672814	59676700	+	3887	TEC	novel transcript	-
ENSMUSG00000051705	Senp8	9	59734259	59750710	-	3965	protein_coding	SUMO/sentrin specific peptidase 8 [Source:MGI Symbol;Acc:MGI:1918849]	-
ENSMUSG00000084540	n-R5s84	9	62515029	62515137	+	109	rRNA	nuclear encoded rRNA 5S 84 [Source:MGI Symbol;Acc:MGI:4421932]	-
ENSMUSG00000095868	Gm23136	9	64176661	64176759	+	99	snoRNA	predicted gene, 23136 [Source:MGI Symbol;Acc:MGI:5452913]	-
ENSMUSG00000086228	Ubap1l	9	65361041	65380377	+	2362	protein_coding	ubiquitin-associated protein 1-like [Source:MGI Symbol;Acc:MGI:2685360]	-
ENSMUSG00000032374	Plod2	9	92542223	92608428	+	5392	protein_coding	procollagen lysine, 2-oxoglutarate 5-dioxygenase 2 [Source:MGI Symbol;Acc:MGI:1347007]	-
ENSMUSG00000104344	Gm38077	9	105064777	105068021	+	3245	TEC	predicted gene, 38077 [Source:MGI Symbol;Acc:MGI:5611305]	-
ENSMUSG00000032578	Cish	9	107296026	107302784	+	6419	protein_coding	cytokine inducible SH2-containing protein [Source:MGI Symbol;Acc:MGI:103159]	-
ENSMUSG00000032593	Amigo3	9	108053159	108055701	+	2543	protein_coding	adhesion molecule with Ig like domain 3 [Source:MGI Symbol;Acc:MGI:2444854]	-
ENSMUSG00000049699	Ucn2	9	108986010	108987164	+	1155	protein_coding	urocortin 2 [Source:MGI Symbol;Acc:MGI:2176375]	-
ENSMUSG00000032492	Pth1r	9	110722085	110747145	-	2925	protein_coding	parathyroid hormone 1 receptor [Source:MGI Symbol;Acc:MGI:97801]	-
ENSMUSG00000041012	Cmtm8	9	114789345	114844156	-	3401	protein_coding	CKLF-like MARVEL transmembrane domain containing 8 [Source:MGI Symbol;Acc:MGI:2447167]	-
ENSMUSG00000082286	Pisd-ps1	11	3125904	3131004	+	1757	transcribed_unprocessed_pseudogene	phosphatidylserine decarboxylase, pseudogene 1 [Source:MGI Symbol;Acc:MGI:3842428]	-
ENSMUSG00000034570	Inpp5j	11	3494375	3504821	-	5092	protein_coding	inositol polyphosphate 5-phosphatase J [Source:MGI Symbol;Acc:MGI:2158663]	-
ENSMUSG00000093080	Mir3060	11	4139364	4139446	+	83	miRNA	microRNA 3060 [Source:MGI Symbol;Acc:MGI:4834232]	-
ENSMUSG00000085232	Gm11962	11	5495192	5495446	-	255	processed_pseudogene	predicted gene 11962 [Source:MGI Symbol;Acc:MGI:3652247]	-
ENSMUSG00000020474	Polm	11	5827860	5838016	-	3658	protein_coding	polymerase (DNA directed), mu [Source:MGI Symbol;Acc:MGI:1860191]	-
ENSMUSG00000086584	Gm12002	11	12314514	12351028	+	2757	antisense	predicted gene 12002 [Source:MGI Symbol;Acc:MGI:3651521]	-
ENSMUSG00000065591	Gm22753	11	23479561	23479667	-	107	snRNA	predicted gene, 22753 [Source:MGI Symbol;Acc:MGI:5452530]	-
ENSMUSG00000040711	Sh3pxd2b	11	32347820	32428173	+	9709	protein_coding	SH3 and PX domains 2B [Source:MGI Symbol;Acc:MGI:2442062]	-
ENSMUSG00000057967	Fgf18	11	33117430	33147400	-	1187	protein_coding	fibroblast growth factor 18 [Source:MGI Symbol;Acc:MGI:1277980]	-
ENSMUSG00000093734	Gm25082	11	51270435	51270689	+	255	misc_RNA	predicted gene, 25082 [Source:MGI Symbol;Acc:MGI:5454859]	-
ENSMUSG00000020334	Slc22a4	11	53983123	54028090	-	2553	protein_coding	solute carrier family 22 (organic cation transporter), member 4 [Source:MGI Symbol;Acc:MGI:1353479]	-
ENSMUSG00000049588	Ccdc69	11	55049731	55078131	-	1848	protein_coding	coiled-coil domain containing 69 [Source:MGI Symbol;Acc:MGI:1196234]	-
ENSMUSG00000020264	Slc36a2	11	55158470	55185077	-	3255	protein_coding	solute carrier family 36 (proton/amino acid symporter), member 2 [Source:MGI Symbol;Acc:MGI:1891430]	-
ENSMUSG00000084169	Gm12240	11	56262855	56263083	-	229	processed_pseudogene	predicted gene 12240 [Source:MGI Symbol;Acc:MGI:3649325]	-
ENSMUSG00000072902	Gm10435	11	59002910	59007293	+	2926	antisense	predicted gene 10435 [Source:MGI Symbol;Acc:MGI:3642820]	-
ENSMUSG00000085882	2610507I01Rik	11	59199836	59202385	-	1360	processed_transcript	RIKEN cDNA 2610507I01 gene [Source:MGI Symbol;Acc:MGI:1919453]	-
ENSMUSG00000069835	Sat2	11	69622024	69623870	+	1424	protein_coding	spermidine/spermine N1-acetyl transferase 2 [Source:MGI Symbol;Acc:MGI:1916465]	-
ENSMUSG00000085890	Tnfsf13os	11	69682138	69691141	+	1109	antisense	tumor necrosis factor (ligand) superfamily, member 13, opposite strand [Source:MGI Symbol;Acc:MGI:1919587]	-
ENSMUSG00000042826	Fgf11	11	69796068	69801857	-	3044	protein_coding	fibroblast growth factor 11 [Source:MGI Symbol;Acc:MGI:109167]	-
ENSMUSG00000078789	Dph1	11	75177643	75191241	-	2690	protein_coding	diphthamide biosynthesis 1 [Source:MGI Symbol;Acc:MGI:2151233]	-
ENSMUSG00000020709	Adap2	11	80154105	80178958	+	1785	protein_coding	ArfGAP with dual PH domains 2 [Source:MGI Symbol;Acc:MGI:2663075]	-
ENSMUSG00000072620	Slfn2	11	83065112	83070678	+	1664	protein_coding	schlafen 2 [Source:MGI Symbol;Acc:MGI:1313258]	-
ENSMUSG00000093483	AA465934	11	83291699	83294632	+	711	processed_transcript	expressed sequence AA465934 [Source:MGI Symbol;Acc:MGI:2671018]	-
ENSMUSG00000069792	Wfdc17	11	83703991	83706268	+	533	protein_coding	WAP four-disulfide core domain 17 [Source:MGI Symbol;Acc:MGI:3649773]	-
ENSMUSG00000018427	Ypel2	11	86936425	86993707	-	4847	protein_coding	yippee like 2 [Source:MGI Symbol;Acc:MGI:1925114]	-
ENSMUSG00000087117	Gm11523	11	96862997	96873954	-	1095	processed_transcript	predicted gene 11523 [Source:MGI Symbol;Acc:MGI:3651808]	-
ENSMUSG00000087042	Gm11611	11	97519612	97521895	-	1326	sense_intronic	predicted gene 11611 [Source:MGI Symbol;Acc:MGI:3707011]	-
ENSMUSG00000098919	Mir8102	11	97744897	97745035	+	139	miRNA	microRNA 8102 [Source:MGI Symbol;Acc:MGI:5531177]	-
ENSMUSG00000093176	Mir5119	11	98262606	98262662	+	57	miRNA	microRNA 5119 [Source:MGI Symbol;Acc:MGI:4950444]	-
ENSMUSG00000001493	Meox1	11	101877510	101894374	-	2228	protein_coding	mesenchyme homeobox 1 [Source:MGI Symbol;Acc:MGI:103220]	Homeobox
ENSMUSG00000034685	Fam171a2	11	102436981	102447682	-	3119	protein_coding	family with sequence similarity 171, member A2 [Source:MGI Symbol;Acc:MGI:2448496]	-
ENSMUSG00000054517	Trim65	11	116121846	116131128	-	5883	protein_coding	tripartite motif-containing 65 [Source:MGI Symbol;Acc:MGI:2442815]	-
ENSMUSG00000020793	Galr2	11	116280939	116283938	+	2456	protein_coding	galanin receptor 2 [Source:MGI Symbol;Acc:MGI:1337018]	-
ENSMUSG00000021306	Gpr137b	13	13357620	13394014	-	5026	protein_coding	G protein-coupled receptor 137B [Source:MGI Symbol;Acc:MGI:1891463]	-
ENSMUSG00000080574	Mir466i	13	17747473	17747593	+	121	miRNA	microRNA 466i [Source:MGI Symbol;Acc:MGI:3783375]	-
ENSMUSG00000047246	Hist1h2be	13	23583670	23621124	-	4446	protein_coding	histone cluster 1, H2be [Source:MGI Symbol;Acc:MGI:2448380]	-
ENSMUSG00000044231	Nhlrc1	13	47012557	47014850	-	2294	protein_coding	NHL repeat containing 1 [Source:MGI Symbol;Acc:MGI:2145264]	-
ENSMUSG00000021457	Syk	13	52583173	52648792	+	9362	protein_coding	spleen tyrosine kinase [Source:MGI Symbol;Acc:MGI:99515]	-
ENSMUSG00000025870	Arl10	13	54575015	54581128	+	1729	protein_coding	ADP-ribosylation factor-like 10 [Source:MGI Symbol;Acc:MGI:1930788]	-
ENSMUSG00000065434	Mir7-1	13	58392779	58392886	-	108	miRNA	microRNA 7-1 [Source:MGI Symbol;Acc:MGI:3619436]	-
ENSMUSG00000021559	Dapk1	13	60601947	60763191	+	9012	protein_coding	death associated protein kinase 1 [Source:MGI Symbol;Acc:MGI:1916885]	-
ENSMUSG00000089092	Gm25654	13	64296437	64296524	-	88	snRNA	predicted gene, 25654 [Source:MGI Symbol;Acc:MGI:5455431]	-
ENSMUSG00000058331	Zfp85	13	67747800	67755228	-	2359	protein_coding	zinc finger protein 85 [Source:MGI Symbol;Acc:MGI:107767]	zf-C2H2
ENSMUSG00000062382	Ftl1-ps1	13	74399694	74407346	+	1223	protein_coding	ferritin light polypeptide 1, pseudogene 1 [Source:MGI Symbol;Acc:MGI:3779109]	-
ENSMUSG00000021614	Vcan	13	89655312	89742509	-	14462	protein_coding	versican [Source:MGI Symbol;Acc:MGI:102889]	-
ENSMUSG00000082488	1700119I11Rik	13	91861432	91862044	+	405	antisense	RIKEN cDNA 1700119I11 gene [Source:MGI Symbol;Acc:MGI:1925729]	-
ENSMUSG00000091109	Gm17622	13	96490733	96491120	+	45	protein_coding	predicted gene, 17622 [Source:MGI Symbol;Acc:MGI:4937256]	-
ENSMUSG00000042275	Pelo	13	115088355	115090186	-	1600	protein_coding	pelota mRNA surveillance and ribosome rescue factor [Source:MGI Symbol;Acc:MGI:2145154]	-
ENSMUSG00000020658	Efr3b	12	3962554	4038915	-	10382	protein_coding	EFR3 homolog B [Source:MGI Symbol;Acc:MGI:2444851]	-
ENSMUSG00000051726	Kcnf1	12	17172100	17176888	-	4789	protein_coding	potassium voltage-gated channel, subfamily F, member 1 [Source:MGI Symbol;Acc:MGI:2687399]	-
ENSMUSG00000064427	Gm22748	12	17546146	17546281	+	136	snoRNA	predicted gene, 22748 [Source:MGI Symbol;Acc:MGI:5452525]	-
ENSMUSG00000113294	Gm49326	12	17882197	17882322	+	126	unprocessed_pseudogene	predicted gene, 49326 [Source:MGI Symbol;Acc:MGI:6121511]	-
ENSMUSG00000113536	Gm49327	12	17933164	17939628	+	2101	transcribed_unprocessed_pseudogene	predicted gene, 49327 [Source:MGI Symbol;Acc:MGI:6121512]	-
ENSMUSG00000020638	Cmpk2	12	26469204	26479837	+	4163	protein_coding	cytidine monophosphate (UMP-CMP) kinase 2, mitochondrial [Source:MGI Symbol;Acc:MGI:99830]	-
ENSMUSG00000035799	Twist1	12	33957671	33959829	+	1628	protein_coding	twist basic helix-loop-helix transcription factor 1 [Source:MGI Symbol;Acc:MGI:98872]	bHLH
ENSMUSG00000090582	Gm17024	12	40209487	40211073	-	634	sense_intronic	predicted gene 17024 [Source:MGI Symbol;Acc:MGI:4937851]	-
ENSMUSG00000113467	Gm46350	12	55066503	55066917	-	415	processed_pseudogene	predicted gene, 46350 [Source:MGI Symbol;Acc:MGI:5825987]	-
ENSMUSG00000019235	Rps6kl1	12	85135249	85151264	-	4235	protein_coding	ribosomal protein S6 kinase-like 1 [Source:MGI Symbol;Acc:MGI:2443413]	-
ENSMUSG00000090185	Gm15523	12	103336906	103348057	+	439	antisense	predicted gene 15523 [Source:MGI Symbol;Acc:MGI:3782970]	-
ENSMUSG00000021091	Serpina3n	12	104406729	104414329	+	2064	protein_coding	serine (or cysteine) peptidase inhibitor, clade A, member 3N [Source:MGI Symbol;Acc:MGI:105045]	-
ENSMUSG00000100975	Gm28875	12	104925501	104926689	-	1189	lincRNA	predicted gene 28875 [Source:MGI Symbol;Acc:MGI:5579581]	-
ENSMUSG00000021260	Hhipl1	12	108306270	108330869	+	5601	protein_coding	hedgehog interacting protein-like 1 [Source:MGI Symbol;Acc:MGI:1919265]	-
ENSMUSG00000040877	Wdr25	12	108893631	109028452	+	4793	protein_coding	WD repeat domain 25 [Source:MGI Symbol;Acc:MGI:3045255]	-
ENSMUSG00000113581	Dio3os	12	110275385	110278172	-	1683	bidirectional_promoter_lncRNA	deiodinase, iodothyronine type III, opposite strand [Source:MGI Symbol;Acc:MGI:2664395]	-
ENSMUSG00000113682	Gm48630	12	110985984	110987118	-	1135	TEC	predicted gene, 48630 [Source:MGI Symbol;Acc:MGI:6098232]	-
ENSMUSG00000092683	Gm25747	12	113424645	113424722	-	78	miRNA	predicted gene, 25747 [Source:MGI Symbol;Acc:MGI:5455524]	-
ENSMUSG00000092748	Gm22175	12	113425150	113425227	-	78	miRNA	predicted gene, 22175 [Source:MGI Symbol;Acc:MGI:5451952]	-
ENSMUSG00000077737	Snord72	15	5118404	5118484	+	81	snoRNA	small nucleolar RNA, C/D box 72 [Source:MGI Symbol;Acc:MGI:3819555]	-
ENSMUSG00000114995	Gm49284	15	31621972	31624035	+	2064	TEC	predicted gene, 49284 [Source:MGI Symbol;Acc:MGI:6118771]	-
ENSMUSG00000084738	Gm25809	15	34288819	34288870	-	52	snoRNA	predicted gene, 25809 [Source:MGI Symbol;Acc:MGI:5455586]	-
ENSMUSG00000084607	Gm22208	15	34531714	34531823	+	110	snRNA	predicted gene, 22208 [Source:MGI Symbol;Acc:MGI:5451985]	-
ENSMUSG00000071715	Ncf4	15	78244801	78262580	+	2020	protein_coding	neutrophil cytosolic factor 4 [Source:MGI Symbol;Acc:MGI:109186]	-
ENSMUSG00000071714	Csf2rb2	15	78282507	78305721	-	4740	protein_coding	colony stimulating factor 2 receptor, beta 2, low-affinity (granulocyte-macrophage) [Source:MGI Symbol;Acc:MGI:1339760]	-
ENSMUSG00000071713	Csf2rb	15	78325752	78353847	+	7277	protein_coding	colony stimulating factor 2 receptor, beta, low-affinity (granulocyte-macrophage) [Source:MGI Symbol;Acc:MGI:1339759]	-
ENSMUSG00000022440	C1qtnf6	15	78523346	78531416	-	2702	protein_coding	C1q and tumor necrosis factor related protein 6 [Source:MGI Symbol;Acc:MGI:1919959]	-
ENSMUSG00000099267	Mir6955	15	78891840	78891913	+	74	miRNA	microRNA 6955 [Source:MGI Symbol;Acc:MGI:5531151]	-
ENSMUSG00000010830	Kdelr3	15	79516411	79527739	+	1411	protein_coding	KDEL (Lys-Asp-Glu-Leu) endoplasmic reticulum protein retention receptor 3 [Source:MGI Symbol;Acc:MGI:2145953]	-
ENSMUSG00000047878	A4galt	15	83226722	83251774	-	2278	protein_coding	alpha 1,4-galactosyltransferase [Source:MGI Symbol;Acc:MGI:3512453]	-
ENSMUSG00000041653	Pnpla3	15	84167837	84187236	+	1548	protein_coding	patatin-like phospholipase domain containing 3 [Source:MGI Symbol;Acc:MGI:2151796]	-
ENSMUSG00000053137	Mapk11	15	89142486	89149628	-	2887	protein_coding	mitogen-activated protein kinase 11 [Source:MGI Symbol;Acc:MGI:1338024]	-
ENSMUSG00000078937	Cpt1b	15	89416405	89425863	-	3372	protein_coding	carnitine palmitoyltransferase 1b, muscle [Source:MGI Symbol;Acc:MGI:1098297]	-
ENSMUSG00000052560	Cpne8	15	90487482	90679432	-	4164	protein_coding	copine VIII [Source:MGI Symbol;Acc:MGI:1914121]	-
ENSMUSG00000048218	Amigo2	15	97244125	97247287	-	3163	protein_coding	adhesion molecule with Ig like domain 2 [Source:MGI Symbol;Acc:MGI:2145995]	-
ENSMUSG00000065336	Snora34	15	98519716	98519853	-	138	snoRNA	small nucleolar RNA, H/ACA box 34 [Source:MGI Symbol;Acc:MGI:3819502]	-
ENSMUSG00000106463	Mir1291	15	98519762	98519878	-	117	miRNA	microRNA 1291 [Source:MGI Symbol;Acc:MGI:5562744]	-
ENSMUSG00000003352	Cacnb3	15	98630840	98644529	+	4010	protein_coding	calcium channel, voltage-dependent, beta 3 subunit [Source:MGI Symbol;Acc:MGI:103307]	-
ENSMUSG00000059213	Ddn	15	98803777	98809490	-	3781	protein_coding	dendrin [Source:MGI Symbol;Acc:MGI:108101]	-
ENSMUSG00000023052	Npff	15	102523839	102524942	-	1002	protein_coding	neuropeptide FF-amide peptide precursor [Source:MGI Symbol;Acc:MGI:1891708]	-
ENSMUSG00000022485	Hoxc5	15	102967443	103017429	+	3089	protein_coding	homeobox C5 [Source:MGI Symbol;Acc:MGI:96196]	Homeobox
ENSMUSG00000039457	Ppl	16	5086291	5132421	-	6893	protein_coding	periplakin [Source:MGI Symbol;Acc:MGI:1194898]	-
ENSMUSG00000077557	Gm23706	16	8480660	8480741	-	82	snoRNA	predicted gene, 23706 [Source:MGI Symbol;Acc:MGI:5453483]	-
ENSMUSG00000038037	Socs1	16	10782240	10785536	-	2908	protein_coding	suppressor of cytokine signaling 1 [Source:MGI Symbol;Acc:MGI:1354910]	-
ENSMUSG00000037991	Rmi2	16	10835059	10892966	+	4495	protein_coding	RecQ mediated genome instability 2 [Source:MGI Symbol;Acc:MGI:2685383]	-
ENSMUSG00000109857	Gm32817	16	13462546	13467237	+	2846	processed_transcript	predicted gene, 32817 [Source:MGI Symbol;Acc:MGI:5591976]	-
ENSMUSG00000080364	Gm25777	16	18240717	18240842	-	126	snoRNA	predicted gene, 25777 [Source:MGI Symbol;Acc:MGI:5455554]	-
ENSMUSG00000022510	Trp63	16	25683763	25892102	+	8391	protein_coding	transformation related protein 63 [Source:MGI Symbol;Acc:MGI:1330810]	P53
ENSMUSG00000022537	Tmem44	16	30511855	30550842	-	8893	protein_coding	transmembrane protein 44 [Source:MGI Symbol;Acc:MGI:1924489]	-
ENSMUSG00000052384	Nrros	16	32142785	32165594	-	4177	protein_coding	negative regulator of reactive oxygen species [Source:MGI Symbol;Acc:MGI:2445095]	-
ENSMUSG00000116835	AC165079.1	16	34006843	34007457	-	615	processed_pseudogene	ribosomal protein L15 (Rpl15), pseudogene	-
ENSMUSG00000034422	Parp14	16	35832874	35871544	-	9306	protein_coding	poly (ADP-ribose) polymerase family, member 14 [Source:MGI Symbol;Acc:MGI:1919489]	-
ENSMUSG00000022831	Hcls1	16	36934983	36963212	+	2525	protein_coding	hematopoietic cell specific Lyn substrate 1 [Source:MGI Symbol;Acc:MGI:104568]	-
ENSMUSG00000022658	Tagln3	16	45711230	45724608	-	1240	protein_coding	transgelin 3 [Source:MGI Symbol;Acc:MGI:1926784]	-
ENSMUSG00000022860	Chodl	16	78930948	78951733	+	5491	protein_coding	chondrolectin [Source:MGI Symbol;Acc:MGI:2179069]	-
ENSMUSG00000022971	Ifnar2	16	91372783	91405589	+	3329	protein_coding	interferon (alpha and beta) receptor 2 [Source:MGI Symbol;Acc:MGI:1098243]	-
ENSMUSG00000096780	Tmem181b-ps	17	6438524	6467022	-	4187	transcribed_unprocessed_pseudogene	transmembrane protein 181B, pseudogene [Source:MGI Symbol;Acc:MGI:3779544]	-
ENSMUSG00000097624	Gm5091	17	15231581	15247917	-	1301	lincRNA	predicted gene 5091 [Source:MGI Symbol;Acc:MGI:3779456]	-
ENSMUSG00000014773	Dll1	17	15367354	15376872	-	4219	protein_coding	delta like canonical Notch ligand 1 [Source:MGI Symbol;Acc:MGI:104659]	-
ENSMUSG00000036473	Tbc1d24	17	24175431	24209387	-	13362	protein_coding	TBC1 domain family, member 24 [Source:MGI Symbol;Acc:MGI:2443456]	-
ENSMUSG00000024136	Dnase1l2	17	24440081	24443105	-	2328	protein_coding	deoxyribonuclease 1-like 2 [Source:MGI Symbol;Acc:MGI:1913955]	-
ENSMUSG00000024142	Mlst8	17	24473550	24479078	-	3366	protein_coding	MTOR associated protein, LST8 homolog (S. cerevisiae) [Source:MGI Symbol;Acc:MGI:1929514]	-
ENSMUSG00000046070	Igfals	17	24878770	24882008	+	2111	protein_coding	insulin-like growth factor binding protein, acid labile subunit [Source:MGI Symbol;Acc:MGI:107973]	-
ENSMUSG00000024177	Nme4	17	26091734	26095508	-	1418	protein_coding	NME/NM23 nucleoside diphosphate kinase 4 [Source:MGI Symbol;Acc:MGI:1931148]	-
ENSMUSG00000091078	Gm17218	17	26620358	26625100	-	410	antisense	predicted gene 17218 [Source:MGI Symbol;Acc:MGI:4938045]	-
ENSMUSG00000091586	Cyp4f17	17	32506462	32528894	+	1693	protein_coding	cytochrome P450, family 4, subfamily f, polypeptide 17 [Source:MGI Symbol;Acc:MGI:3646233]	-
ENSMUSG00000048440	Cyp4f16	17	32536558	32551798	+	3017	protein_coding	cytochrome P450, family 4, subfamily f, polypeptide 16 [Source:MGI Symbol;Acc:MGI:1917351]	-
ENSMUSG00000095253	Zfp799	17	32815449	32830261	-	6382	protein_coding	zinc finger protein 799 [Source:MGI Symbol;Acc:MGI:2443934]	zf-C2H2
ENSMUSG00000037321	Tap1	17	34187553	34197225	+	5476	protein_coding	transporter 1, ATP-binding cassette, sub-family B (MDR/TAP) [Source:MGI Symbol;Acc:MGI:98483]	-
ENSMUSG00000034786	Gpsm3	17	34589806	34591754	+	1343	protein_coding	G-protein signalling modulator 3 (AGS3-like, C. elegans) [Source:MGI Symbol;Acc:MGI:2146785]	-
ENSMUSG00000090877	Hspa1b	17	34956436	34959238	-	2803	protein_coding	heat shock protein 1B [Source:MGI Symbol;Acc:MGI:99517]	-
ENSMUSG00000091971	Hspa1a	17	34969190	34972156	-	2967	protein_coding	heat shock protein 1A [Source:MGI Symbol;Acc:MGI:96244]	-
ENSMUSG00000024403	Atp6v1g2	17	35233660	35238767	+	2510	protein_coding	ATPase, H+ transporting, lysosomal V1 subunit G2 [Source:MGI Symbol;Acc:MGI:1913487]	-
ENSMUSG00000055413	H2-Q5	17	35394126	35397800	+	1591	polymorphic_pseudogene	histocompatibility 2, Q region locus 5 [Source:MGI Symbol;Acc:MGI:95934]	-
ENSMUSG00000060550	H2-Q7	17	35439155	35443773	+	4265	protein_coding	histocompatibility 2, Q region locus 7 [Source:MGI Symbol;Acc:MGI:95936]	-
ENSMUSG00000064582	Gm25135	17	43454255	43454397	+	143	snRNA	predicted gene, 25135 [Source:MGI Symbol;Acc:MGI:5454912]	-
ENSMUSG00000032842	Abcc10	17	46303221	46328352	-	6856	protein_coding	ATP-binding cassette, sub-family C (CFTR/MRP), member 10 [Source:MGI Symbol;Acc:MGI:2386976]	-
ENSMUSG00000110218	Gm20219	17	56551414	56554387	-	1269	protein_coding	predicted gene, 20219 [Source:MGI Symbol;Acc:MGI:5012404]	-
ENSMUSG00000092713	Gm22858	17	71641584	71641659	+	76	snoRNA	predicted gene, 22858 [Source:MGI Symbol;Acc:MGI:5452635]	-
ENSMUSG00000024246	Thumpd2	17	81026327	81065085	-	1856	protein_coding	THUMP domain containing 2 [Source:MGI Symbol;Acc:MGI:1919417]	-
ENSMUSG00000056673	Kdm5d	Y	897788	956786	+	15164	protein_coding	lysine (K)-specific demethylase 5D [Source:MGI Symbol;Acc:MGI:99780]	ARID
ENSMUSG00000039616	Mocos	18	24653691	24701556	+	2884	protein_coding	molybdenum cofactor sulfurase [Source:MGI Symbol;Acc:MGI:1915841]	-
ENSMUSG00000024353	Mzb1	18	35647266	35649367	-	905	protein_coding	marginal zone B and B1 cell-specific protein 1 [Source:MGI Symbol;Acc:MGI:1917066]	-
ENSMUSG00000024349	Tmem173	18	35733678	35740554	-	2302	protein_coding	transmembrane protein 173 [Source:MGI Symbol;Acc:MGI:1919762]	-
ENSMUSG00000080529	Gm23882	18	35952824	35952907	+	84	miRNA	predicted gene, 23882 [Source:MGI Symbol;Acc:MGI:5453659]	-
ENSMUSG00000093026	Gm25301	18	61397813	61397925	+	113	miRNA	predicted gene, 25301 [Source:MGI Symbol;Acc:MGI:5455078]	-
ENSMUSG00000065592	Mir145a	18	61647825	61647894	-	70	miRNA	microRNA 145a [Source:MGI Symbol;Acc:MGI:2676830]	-
ENSMUSG00000032688	Malt1	18	65430962	65478823	+	11735	protein_coding	MALT1 paracaspase [Source:MGI Symbol;Acc:MGI:2445027]	-
ENSMUSG00000024526	Cidea	18	67343564	67367794	+	1164	protein_coding	cell death-inducing DNA fragmentation factor, alpha subunit-like effector A [Source:MGI Symbol;Acc:MGI:1270845]	-
ENSMUSG00000064647	Gm23301	18	75001455	75001519	+	65	snoRNA	predicted gene, 23301 [Source:MGI Symbol;Acc:MGI:5453078]	-
ENSMUSG00000087838	Gm23954	18	77806314	77806666	-	353	misc_RNA	predicted gene, 23954 [Source:MGI Symbol;Acc:MGI:5453731]	-
ENSMUSG00000024824	Rad9a	19	4195198	4201603	-	2046	protein_coding	RAD9 checkpoint clamp component A [Source:MGI Symbol;Acc:MGI:1328356]	-
ENSMUSG00000034616	Ssh3	19	4261668	4269172	-	2740	protein_coding	slingshot protein phosphatase 3 [Source:MGI Symbol;Acc:MGI:2683546]	-
ENSMUSG00000045045	Lrfn4	19	4611785	4615667	-	3366	protein_coding	leucine rich repeat and fibronectin type III domain containing 4 [Source:MGI Symbol;Acc:MGI:2385612]	-
ENSMUSG00000024891	Slc29a2	19	5024006	5031971	+	2472	protein_coding	solute carrier family 29 (nucleoside transporters), member 2 [Source:MGI Symbol;Acc:MGI:1345278]	-
ENSMUSG00000024912	Fosl1	19	5447703	5455945	+	1707	protein_coding	fos-like antigen 1 [Source:MGI Symbol;Acc:MGI:107179]	TF_bZIP
ENSMUSG00000094281	Gm8034	19	6044691	6044822	-	132	processed_pseudogene	predicted gene 8034 [Source:MGI Symbol;Acc:MGI:3644144]	-
ENSMUSG00000070167	Snora57	19	8888538	8888685	-	148	snoRNA	small nucleolar RNA, H/ACA box 57 [Source:MGI Symbol;Acc:MGI:5455599]	-
ENSMUSG00000101389	Ms4a4a	19	11375523	11392790	+	836	protein_coding	membrane-spanning 4-domains, subfamily A, member 4A [Source:MGI Symbol;Acc:MGI:3643932]	-
ENSMUSG00000024691	Fam111a	19	12545740	12589768	+	4125	protein_coding	family with sequence similarity 111, member A [Source:MGI Symbol;Acc:MGI:1915508]	-
ENSMUSG00000048572	Tmem252	19	24674008	24679661	+	2462	protein_coding	transmembrane protein 252 [Source:MGI Symbol;Acc:MGI:3583948]	-
ENSMUSG00000074896	Ifit3	19	34583531	34588731	+	1745	protein_coding	interferon-induced protein with tetratricopeptide repeats 3 [Source:MGI Symbol;Acc:MGI:1101055]	-
ENSMUSG00000074811	Hps6	19	46003478	46006173	+	2696	protein_coding	HPS6, biogenesis of lysosomal organelles complex 2 subunit 3 [Source:MGI Symbol;Acc:MGI:2181763]	-
ENSMUSG00000025083	Afap1l2	19	56912361	57008228	-	5675	protein_coding	actin filament associated protein 1-like 2 [Source:MGI Symbol;Acc:MGI:2147658]	-
ENSMUSG00000003228	Grk5	19	60889749	61092553	+	3165	protein_coding	G protein-coupled receptor kinase 5 [Source:MGI Symbol;Acc:MGI:109161]	-
ENSMUSG00000059326	Csf2ra	19	61224402	61228418	-	1849	protein_coding	colony stimulating factor 2 receptor, alpha, low-affinity (granulocyte-macrophage) [Source:MGI Symbol;Acc:MGI:1339754]	-

## Sheet: Controls vs. HU-t
gene_id	gene_name	gene_chr	gene_start	gene_end	gene_strand	gene_length	gene_biotype	gene_description	tf_family
ENSMUSG00000037432	Fer1l5	1	36372291	36422110	+	6356	protein_coding	fer-1-like 5 (C. elegans) [Source:MGI Symbol;Acc:MGI:3616091]	-
ENSMUSG00000092563	Gm3617	1	39314899	39315453	+	555	processed_pseudogene	predicted gene 3617 [Source:MGI Symbol;Acc:MGI:3781793]	-
ENSMUSG00000101122	Gm17971	1	55066264	55067069	+	806	processed_pseudogene	predicted gene, 17971 [Source:MGI Symbol;Acc:MGI:5010156]	-
ENSMUSG00000102059	Gm20257	1	58652641	58655831	+	936	transcribed_unprocessed_pseudogene	predicted gene, 20257 [Source:MGI Symbol;Acc:MGI:5012442]	-
ENSMUSG00000093155	Gm25035	1	74586896	74586972	-	77	miRNA	predicted gene, 25035 [Source:MGI Symbol;Acc:MGI:5454812]	-
ENSMUSG00000055980	Irs1	1	82233101	82291416	-	9144	protein_coding	insulin receptor substrate 1 [Source:MGI Symbol;Acc:MGI:99454]	-
ENSMUSG00000026288	Inpp5d	1	87620312	87720507	+	7602	protein_coding	inositol polyphosphate-5-phosphatase D [Source:MGI Symbol;Acc:MGI:107357]	-
ENSMUSG00000042429	Adora1	1	134199223	134235431	-	5785	protein_coding	adenosine A1 receptor [Source:MGI Symbol;Acc:MGI:99401]	-
ENSMUSG00000033722	BC034090	1	155212471	155244444	-	8222	protein_coding	cDNA sequence BC034090 [Source:MGI Symbol;Acc:MGI:2672904]	-
ENSMUSG00000026601	Axdnd1	1	156323509	156421159	-	6014	protein_coding	axonemal dynein light chain domain containing 1 [Source:MGI Symbol;Acc:MGI:1924602]	-
ENSMUSG00000033544	Angptl1	1	156838562	156861078	+	2841	protein_coding	angiopoietin-like 1 [Source:MGI Symbol;Acc:MGI:1919963]	-
ENSMUSG00000026563	Tada1	1	166379097	166393621	+	4110	protein_coding	transcriptional adaptor 1 [Source:MGI Symbol;Acc:MGI:1196415]	-
ENSMUSG00000026546	Cfap45	1	172520801	172545870	+	5717	protein_coding	cilia and flagella associated protein 45 [Source:MGI Symbol;Acc:MGI:1919120]	-
ENSMUSG00000026536	Ifi211	1	173896345	173913046	-	1785	protein_coding	interferon activated gene 211 [Source:MGI Symbol;Acc:MGI:3041120]	-
ENSMUSG00000054203	Ifi205	1	174011998	174031810	-	4177	protein_coding	interferon activated gene 205 [Source:MGI Symbol;Acc:MGI:101847]	-
ENSMUSG00000102211	Gm37490	1	176889507	176890230	+	724	TEC	predicted gene, 37490 [Source:MGI Symbol;Acc:MGI:5610718]	-
ENSMUSG00000043429	Ccdc185	1	182747126	182749180	-	2055	protein_coding	coiled-coil domain containing 185 [Source:MGI Symbol;Acc:MGI:3618292]	-
ENSMUSG00000096929	A330023F24Rik	1	194976375	195037904	+	9354	processed_transcript	RIKEN cDNA A330023F24 gene [Source:MGI Symbol;Acc:MGI:2443958]	-
ENSMUSG00000077192	Snora17	2	26639190	26639321	-	132	snoRNA	small nucleolar RNA, H/ACA box 17 [Source:MGI Symbol;Acc:MGI:4360060]	-
ENSMUSG00000079484	Phyhd1	2	30266203	30282149	+	2657	protein_coding	phytanoyl-CoA dioxygenase domain containing 1 [Source:MGI Symbol;Acc:MGI:3612860]	-
ENSMUSG00000039476	Prrx2	2	30834972	30881251	+	1961	protein_coding	paired related homeobox 2 [Source:MGI Symbol;Acc:MGI:98218]	Homeobox
ENSMUSG00000053746	Ptrh1	2	32775786	32777597	+	1135	protein_coding	peptidyl-tRNA hydrolase 1 homolog [Source:MGI Symbol;Acc:MGI:1913779]	-
ENSMUSG00000026890	Lhx6	2	36081953	36105408	-	4805	protein_coding	LIM homeobox protein 6 [Source:MGI Symbol;Acc:MGI:1306803]	Homeobox
ENSMUSG00000107529	Gm44291	2	38104432	38107296	-	2865	TEC	predicted gene, 44291 [Source:MGI Symbol;Acc:MGI:5690683]	-
ENSMUSG00000050114	Prdx6b	2	80292472	80295356	+	2885	protein_coding	peroxiredoxin 6B [Source:MGI Symbol;Acc:MGI:1336888]	-
ENSMUSG00000086454	Platr14	2	104559163	104571429	+	1579	processed_transcript	pluripotency associated transcript 14 [Source:MGI Symbol;Acc:MGI:1922209]	-
ENSMUSG00000016386	Mpped2	2	106693269	106868356	+	3425	protein_coding	metallophosphoesterase domain containing 2 [Source:MGI Symbol;Acc:MGI:1924265]	-
ENSMUSG00000027377	Mall	2	127704386	127729932	-	2006	protein_coding	mal, T cell differentiation protein-like [Source:MGI Symbol;Acc:MGI:2385152]	-
ENSMUSG00000093306	Gm23802	2	152772788	152772889	-	102	miRNA	predicted gene, 23802 [Source:MGI Symbol;Acc:MGI:5453579]	-
ENSMUSG00000027624	Epb41l1	2	156420909	156543214	+	11530	protein_coding	erythrocyte membrane protein band 4.1 like 1 [Source:MGI Symbol;Acc:MGI:103010]	-
ENSMUSG00000067786	Nnat	2	157560078	157562522	+	1829	protein_coding	neuronatin [Source:MGI Symbol;Acc:MGI:104716]	-
ENSMUSG00000017740	Slc12a5	2	164960802	164999731	+	7447	protein_coding	solute carrier family 12, member 5 [Source:MGI Symbol;Acc:MGI:1862037]	-
ENSMUSG00000017969	Ptgis	2	167191805	167240604	-	2567	protein_coding	prostaglandin I2 (prostacyclin) synthase [Source:MGI Symbol;Acc:MGI:1097156]	-
ENSMUSG00000093160	Gm22773	2	172864264	172864341	-	78	miRNA	predicted gene, 22773 [Source:MGI Symbol;Acc:MGI:5452550]	-
ENSMUSG00000088378	Gm25184	2	181512550	181512712	+	163	snRNA	predicted gene, 25184 [Source:MGI Symbol;Acc:MGI:5454961]	-
ENSMUSG00000040456	Hypm	X	9846928	9847508	+	581	protein_coding	huntingtin interacting protein M [Source:MGI Symbol;Acc:MGI:1914584]	-
ENSMUSG00000031099	Smarca1	X	47809368	47892974	-	6118	protein_coding	SWI/SNF related, matrix associated, actin dependent regulator of chromatin, subfamily a, member 1 [Source:MGI Symbol;Acc:MGI:1935127]	-
ENSMUSG00000083093	Gm15385	X	75459963	75485753	+	667	unprocessed_pseudogene	predicted gene 15385 [Source:MGI Symbol;Acc:MGI:3705807]	-
ENSMUSG00000095110	1700003E24Rik	X	93156154	93156873	+	577	lincRNA	RIKEN cDNA 1700003E24 gene [Source:MGI Symbol;Acc:MGI:1916607]	-
ENSMUSG00000031250	Tnmd	X	133850980	133865577	+	1353	protein_coding	tenomodulin [Source:MGI Symbol;Acc:MGI:1929885]	-
ENSMUSG00000087360	Gm15104	X	150312601	150333065	-	842	lincRNA	predicted gene 15104 [Source:MGI Symbol;Acc:MGI:3705199]	-
ENSMUSG00000027556	Car1	3	14766216	14808368	-	1248	protein_coding	carbonic anhydrase 1 [Source:MGI Symbol;Acc:MGI:88268]	-
ENSMUSG00000027606	Dnajc5b	3	19508595	19610862	+	1259	protein_coding	DnaJ heat shock protein family (Hsp40) member C5 beta [Source:MGI Symbol;Acc:MGI:1913576]	-
ENSMUSG00000027996	Sfrp2	3	83766321	83774316	+	2153	protein_coding	secreted frizzled-related protein 2 [Source:MGI Symbol;Acc:MGI:108078]	-
ENSMUSG00000042784	Muc1	3	89229057	89233381	+	2346	protein_coding	mucin 1, transmembrane [Source:MGI Symbol;Acc:MGI:97231]	-
ENSMUSG00000027932	Slc27a3	3	90385239	90389938	-	2569	protein_coding	solute carrier family 27 (fatty acid transporter), member 3 [Source:MGI Symbol;Acc:MGI:1347358]	-
ENSMUSG00000027927	Lelp1	3	92134997	92142744	-	857	protein_coding	late cornified envelope-like proline-rich 1 [Source:MGI Symbol;Acc:MGI:1916582]	-
ENSMUSG00000064952	Gm24920	3	95090625	95090709	-	85	snoRNA	predicted gene, 24920 [Source:MGI Symbol;Acc:MGI:5454697]	-
ENSMUSG00000105734	4930558C23Rik	3	95386461	95402841	-	731	protein_coding	RIKEN cDNA 4930558C23 gene [Source:MGI Symbol;Acc:MGI:1914904]	-
ENSMUSG00000039174	1700003H04Rik	3	124556352	124581101	-	1591	protein_coding	RIKEN cDNA 1700003H04 gene [Source:MGI Symbol;Acc:MGI:1923637]	-
ENSMUSG00000055138	Gm4861	3	137550045	137552622	-	957	lincRNA	predicted gene 4861 [Source:MGI Symbol;Acc:MGI:3643777]	-
ENSMUSG00000065431	Mir186	3	157544279	157544349	+	71	miRNA	microRNA 186 [Source:MGI Symbol;Acc:MGI:2676850]	-
ENSMUSG00000055216	9430025C20Rik	4	3806635	3808751	-	2115	pseudogene	RIKEN cDNA 9430025C20 gene [Source:MGI Symbol;Acc:MGI:3045277]	-
ENSMUSG00000028214	Gem	4	11704457	11714752	+	2104	protein_coding	GTP binding protein (gene overexpressed in skeletal muscle) [Source:MGI Symbol;Acc:MGI:99844]	-
ENSMUSG00000028264	Spaca1	4	34024874	34050191	-	1596	protein_coding	sperm acrosome associated 1 [Source:MGI Symbol;Acc:MGI:1914902]	-
ENSMUSG00000065873	n-R5s183	4	41303158	41303272	+	115	rRNA	nuclear encoded rRNA 5S 183 [Source:MGI Symbol;Acc:MGI:4422048]	-
ENSMUSG00000028341	Nr4a3	4	48045153	48086447	+	5987	protein_coding	nuclear receptor subfamily 4, group A, member 3 [Source:MGI Symbol;Acc:MGI:1352457]	NGFIB-like
ENSMUSG00000028310	Ppp3r2	4	49678747	49682024	-	3026	protein_coding	protein phosphatase 3, regulatory subunit B, alpha isoform (calcineurin B, type II) [Source:MGI Symbol;Acc:MGI:107171]	-
ENSMUSG00000093293	Mir3095	4	58441012	58441098	-	87	miRNA	microRNA 3095 [Source:MGI Symbol;Acc:MGI:4834310]	-
ENSMUSG00000039158	Akna	4	63367125	63403354	-	5765	protein_coding	AT-hook transcription factor [Source:MGI Symbol;Acc:MGI:2140340]	-
ENSMUSG00000039137	Whrn	4	63414910	63495991	-	7337	protein_coding	whirlin [Source:MGI Symbol;Acc:MGI:2682003]	-
ENSMUSG00000059195	Gm12715	4	103563402	103564529	+	1128	processed_pseudogene	predicted gene 12715 [Source:MGI Symbol;Acc:MGI:3650759]	-
ENSMUSG00000089051	Gm23354	4	108041697	108041800	-	104	snRNA	predicted gene, 23354 [Source:MGI Symbol;Acc:MGI:5453131]	-
ENSMUSG00000028716	Pdzk1ip1	4	115088708	115093899	+	1778	protein_coding	PDZK1 interacting protein 1 [Source:MGI Symbol;Acc:MGI:1914432]	-
ENSMUSG00000028680	Plk3	4	117128655	117133963	-	2531	protein_coding	polo like kinase 3 [Source:MGI Symbol;Acc:MGI:109604]	-
ENSMUSG00000028678	Kif2c	4	117159639	117182639	-	4363	protein_coding	kinesin family member 2C [Source:MGI Symbol;Acc:MGI:1921054]	-
ENSMUSG00000085292	Gm12853	4	118632847	118636062	-	442	antisense	predicted gene 12853 [Source:MGI Symbol;Acc:MGI:3650185]	-
ENSMUSG00000052135	Foxo6	4	120267079	120287349	-	2615	protein_coding	forkhead box O6 [Source:MGI Symbol;Acc:MGI:2676586]	Fork
ENSMUSG00000086788	1700029M20Rik	4	135626655	135630198	+	3024	lincRNA	RIKEN cDNA 1700029M20 gene [Source:MGI Symbol;Acc:MGI:1913597]	-
ENSMUSG00000089199	Gm25772	4	137325559	137325614	+	56	snRNA	predicted gene, 25772 [Source:MGI Symbol;Acc:MGI:5455549]	-
ENSMUSG00000006219	Fblim1	4	141576062	141606096	-	4457	protein_coding	filamin binding LIM protein 1 [Source:MGI Symbol;Acc:MGI:1921452]	-
ENSMUSG00000099043	Mir7022	4	148146936	148146996	-	61	miRNA	microRNA 7022 [Source:MGI Symbol;Acc:MGI:5530673]	-
ENSMUSG00000082860	Gm13204	4	148569056	148569876	-	821	processed_pseudogene	predicted gene 13204 [Source:MGI Symbol;Acc:MGI:3651444]	-
ENSMUSG00000085063	Gm16024	4	155616409	155616787	+	171	antisense	predicted gene 16024 [Source:MGI Symbol;Acc:MGI:3802145]	-
ENSMUSG00000040473	Cfap69	5	5579278	5664239	-	7905	protein_coding	cilia and flagella associated protein 69 [Source:MGI Symbol;Acc:MGI:2443778]	-
ENSMUSG00000029151	Slc30a3	5	31086106	31108237	-	2834	protein_coding	solute carrier family 30 (zinc transporter), member 3 [Source:MGI Symbol;Acc:MGI:1345280]	-
ENSMUSG00000054520	Sh3bp2	5	34525838	34563641	+	4296	protein_coding	SH3-domain binding protein 2 [Source:MGI Symbol;Acc:MGI:1346349]	-
ENSMUSG00000085839	Gm15949	5	66985091	66985641	-	126	antisense	predicted gene 15949 [Source:MGI Symbol;Acc:MGI:3801730]	-
ENSMUSG00000063820	Arl9	5	77004055	77010606	+	597	protein_coding	ADP-ribosylation factor-like 9 [Source:MGI Symbol;Acc:MGI:1915496]	-
ENSMUSG00000050553	Gk2	5	97455142	97457021	-	1880	protein_coding	glycerol kinase 2 [Source:MGI Symbol;Acc:MGI:1329027]	-
ENSMUSG00000004815	Dgkq	5	108646693	108669672	-	7189	protein_coding	diacylglycerol kinase, theta [Source:MGI Symbol;Acc:MGI:102918]	-
ENSMUSG00000029343	Crybb1	5	112255815	112269585	+	985	protein_coding	crystallin, beta B1 [Source:MGI Symbol;Acc:MGI:104992]	-
ENSMUSG00000098656	Mir7028	5	114719515	114719578	+	64	miRNA	microRNA 7028 [Source:MGI Symbol;Acc:MGI:5531056]	-
ENSMUSG00000104916	Gm42830	5	122377408	122377720	+	313	TEC	predicted gene 42830 [Source:MGI Symbol;Acc:MGI:5662967]	-
ENSMUSG00000029477	Morn3	5	123035769	123047016	-	1353	protein_coding	MORN repeat containing 3 [Source:MGI Symbol;Acc:MGI:1922140]	-
ENSMUSG00000104951	Gm43413	5	123110696	123112261	+	1566	TEC	predicted gene 43413 [Source:MGI Symbol;Acc:MGI:5663550]	-
ENSMUSG00000104156	Gm38102	5	123133939	123137695	+	2006	lincRNA	predicted gene, 38102 [Source:MGI Symbol;Acc:MGI:5611330]	-
ENSMUSG00000029445	Hpd	5	123171807	123182727	-	2128	protein_coding	4-hydroxyphenylpyruvic acid dioxygenase [Source:MGI Symbol;Acc:MGI:96213]	-
ENSMUSG00000065191	Gm23458	5	123360832	123361000	+	169	snRNA	predicted gene, 23458 [Source:MGI Symbol;Acc:MGI:5453235]	-
ENSMUSG00000082532	Rpl31-ps6	5	123466509	123466886	+	378	processed_pseudogene	ribosomal protein L31, pseudogene 6 [Source:MGI Symbol;Acc:MGI:3783190]	-
ENSMUSG00000072612	Gm10382	5	125389322	125390554	+	1233	protein_coding	predicted gene 10382 [Source:MGI Symbol;Acc:MGI:3647829]	-
ENSMUSG00000044017	Adgrd1	5	129096750	129204599	+	8321	protein_coding	adhesion G protein-coupled receptor D1 [Source:MGI Symbol;Acc:MGI:3041203]	-
ENSMUSG00000015950	Ncf1	5	134220053	134229625	-	3663	protein_coding	neutrophil cytosolic factor 1 [Source:MGI Symbol;Acc:MGI:97283]	-
ENSMUSG00000072576	Gm16020	5	134463240	134463449	+	210	processed_pseudogene	predicted gene 16020 [Source:MGI Symbol;Acc:MGI:3801865]	-
ENSMUSG00000040576	Tmem270	5	134901593	134906733	-	933	protein_coding	transmembrane protein 270 [Source:MGI Symbol;Acc:MGI:1923879]	-
ENSMUSG00000070473	Cldn3	5	134986214	134987472	+	1259	protein_coding	claudin 3 [Source:MGI Symbol;Acc:MGI:1329044]	-
ENSMUSG00000054909	Wbscr25	5	134987433	135001350	-	2118	antisense	Williams Beuren syndrome chromosome region 25 (human) [Source:MGI Symbol;Acc:MGI:1918554]	-
ENSMUSG00000107296	Gm43500	5	135122410	135123293	-	312	antisense	predicted gene 43500 [Source:MGI Symbol;Acc:MGI:5663637]	-
ENSMUSG00000053293	Pom121	5	135376141	135394546	-	5580	protein_coding	nuclear pore membrane protein 121 [Source:MGI Symbol;Acc:MGI:2137624]	-
ENSMUSG00000005057	Sh2b2	5	136218147	136246556	-	5406	protein_coding	SH2B adaptor protein 2 [Source:MGI Symbol;Acc:MGI:1345171]	-
ENSMUSG00000099145	Mir8116	5	137293780	137293876	+	97	miRNA	microRNA 8116 [Source:MGI Symbol;Acc:MGI:5530867]	-
ENSMUSG00000097287	D130017N08Rik	5	143758354	143768575	+	5129	lincRNA	RIKEN cDNA D130017N08 gene [Source:MGI Symbol;Acc:MGI:2443273]	-
ENSMUSG00000045709	Smkr-ps	6	29985329	29993776	+	907	lincRNA	smal lysine rich protein 1, pseudogene [Source:MGI Symbol;Acc:MGI:1923669]	-
ENSMUSG00000044471	Lncpint	6	31082565	31220488	-	7378	lincRNA	long non-protein coding RNA, Trp53 induced transcript [Source:MGI Symbol;Acc:MGI:2673128]	-
ENSMUSG00000036463	4930544G11Rik	6	65952609	65954014	+	1406	protein_coding	RIKEN cDNA 4930544G11 gene [Source:MGI Symbol;Acc:MGI:1914903]	-
ENSMUSG00000077787	Gm23908	6	118111914	118112045	-	132	snoRNA	predicted gene, 23908 [Source:MGI Symbol;Acc:MGI:5453685]	-
ENSMUSG00000079346	1700013D24Rik	6	124347593	124357086	-	535	protein_coding	RIKEN cDNA 1700013D24 gene [Source:MGI Symbol;Acc:MGI:1924171]	-
ENSMUSG00000065036	Gm22362	6	131380273	131380406	-	134	snoRNA	predicted gene, 22362 [Source:MGI Symbol;Acc:MGI:5452139]	-
ENSMUSG00000049130	C5ar1	7	16246743	16259540	-	2570	protein_coding	complement component 5a receptor 1 [Source:MGI Symbol;Acc:MGI:88232]	-
ENSMUSG00000092659	Mir3100	7	19086828	19086892	+	65	miRNA	microRNA 3100 [Source:MGI Symbol;Acc:MGI:4834314]	-
ENSMUSG00000089636	1700058P15Rik	7	19258492	19259739	+	413	antisense	RIKEN cDNA 1700058P15 gene [Source:MGI Symbol;Acc:MGI:1920627]	-
ENSMUSG00000011263	Exoc3l2	7	19463331	19496762	+	4016	protein_coding	exocyst complex component 3-like 2 [Source:MGI Symbol;Acc:MGI:1921713]	-
ENSMUSG00000109205	Gm44954	7	29764437	29764663	-	227	processed_pseudogene	predicted gene 44954 [Source:MGI Symbol;Acc:MGI:5753530]	-
ENSMUSG00000019737	Syne4	7	30314807	30319046	+	2946	protein_coding	spectrin repeat containing, nuclear envelope family member 4 [Source:MGI Symbol;Acc:MGI:2141950]	-
ENSMUSG00000109049	4930479H17Rik	7	30347645	30353321	-	292	lincRNA	RIKEN cDNA 4930479H17 gene [Source:MGI Symbol;Acc:MGI:1925421]	-
ENSMUSG00000044452	Zfp507	7	35772343	35803003	-	8231	protein_coding	zinc finger protein 507 [Source:MGI Symbol;Acc:MGI:1916378]	zf-C2H2
ENSMUSG00000078636	Gm7336	7	51746647	51747878	+	1232	processed_pseudogene	predicted gene 7336 [Source:MGI Symbol;Acc:MGI:3644851]	-
ENSMUSG00000077356	Gm26288	7	58148096	58148227	-	132	snoRNA	predicted gene, 26288 [Source:MGI Symbol;Acc:MGI:5456065]	-
ENSMUSG00000092997	Gm23917	7	61733685	61733782	-	98	miRNA	predicted gene, 23917 [Source:MGI Symbol;Acc:MGI:5453694]	-
ENSMUSG00000045467	Ttll13	7	80246376	80260821	+	4321	protein_coding	tubulin tyrosine ligase-like family, member 13 [Source:MGI Symbol;Acc:MGI:1920845]	-
ENSMUSG00000038797	Zscan2	7	80860920	80876537	+	2994	protein_coding	zinc finger and SCAN domain containing 2 [Source:MGI Symbol;Acc:MGI:99176]	zf-C2H2
ENSMUSG00000030638	Sh3gl3	7	82173840	82307419	+	4319	protein_coding	SH3-domain GRB2-like 3 [Source:MGI Symbol;Acc:MGI:700011]	-
ENSMUSG00000044952	Kctd21	7	97332327	97350213	+	2966	protein_coding	potassium channel tetramerisation domain containing 21 [Source:MGI Symbol;Acc:MGI:3643121]	-
ENSMUSG00000030732	Chrdl2	7	100006172	100034728	+	3660	protein_coding	chordin-like 2 [Source:MGI Symbol;Acc:MGI:1916371]	-
ENSMUSG00000030708	Dnajb13	7	100501716	100514960	-	2732	protein_coding	DnaJ heat shock protein family (Hsp40) member B13 [Source:MGI Symbol;Acc:MGI:1916637]	-
ENSMUSG00000030889	Vwa3a	7	120739318	120805742	+	7205	protein_coding	von Willebrand factor A domain containing 3A [Source:MGI Symbol;Acc:MGI:3041229]	-
ENSMUSG00000030703	Gdpd3	7	126766334	126775649	+	2186	protein_coding	glycerophosphodiester phosphodiesterase domain containing 3 [Source:MGI Symbol;Acc:MGI:1915866]	-
ENSMUSG00000040298	Btbd16	7	130774069	130825899	+	3722	protein_coding	BTB (POZ) domain containing 16 [Source:MGI Symbol;Acc:MGI:3045247]	-
ENSMUSG00000109635	Gm45670	7	133747624	133753038	+	711	antisense	predicted gene 45670 [Source:MGI Symbol;Acc:MGI:5791506]	-
ENSMUSG00000110237	Gm18258	7	138899388	138900239	+	542	processed_pseudogene	predicted gene, 18258 [Source:MGI Symbol;Acc:MGI:5010443]	-
ENSMUSG00000037613	Tnfrsf23	7	143665809	143685872	-	3962	protein_coding	tumor necrosis factor receptor superfamily, member 23 [Source:MGI Symbol;Acc:MGI:1930269]	-
ENSMUSG00000096841	Gm25596	10	29349585	29349691	+	107	snRNA	predicted gene, 25596 [Source:MGI Symbol;Acc:MGI:5455373]	-
ENSMUSG00000087014	Gm16364	10	39556071	39558062	-	1313	antisense	predicted gene 16364 [Source:MGI Symbol;Acc:MGI:3840142]	-
ENSMUSG00000037747	Phyhipl	10	70557682	70655965	-	9732	protein_coding	phytanoyl-CoA hydroxylase interacting protein-like [Source:MGI Symbol;Acc:MGI:1918161]	-
ENSMUSG00000096573	1700009J07Rik	10	77893417	77896114	+	1368	lincRNA	RIKEN cDNA 1700009J07 gene [Source:MGI Symbol;Acc:MGI:1914938]	-
ENSMUSG00000035697	Arhgap45	10	80016653	80031472	+	4478	protein_coding	Rho GTPase activating protein 45 [Source:MGI Symbol;Acc:MGI:1917969]	-
ENSMUSG00000035640	Cbarp	10	80130451	80140835	-	4996	protein_coding	calcium channel, voltage-dependent, beta subunit associated regulatory protein [Source:MGI Symbol;Acc:MGI:1354170]	-
ENSMUSG00000098672	Mir6911	10	80278164	80278232	+	69	miRNA	microRNA 6911 [Source:MGI Symbol;Acc:MGI:5531204]	-
ENSMUSG00000087672	Gm15122	10	80282444	80283006	-	462	antisense	predicted gene 15122 [Source:MGI Symbol;Acc:MGI:3705268]	-
ENSMUSG00000034958	Atcay	10	81204508	81230833	-	3996	protein_coding	ataxia, cerebellar, Cayman type [Source:MGI Symbol;Acc:MGI:2448730]	-
ENSMUSG00000034949	Zfr2	10	81233155	81252123	+	7483	protein_coding	zinc finger RNA binding protein 2 [Source:MGI Symbol;Acc:MGI:2143792]	-
ENSMUSG00000109864	Eid3	10	82866626	82867930	+	1305	protein_coding	EP300 interacting inhibitor of differentiation 3 [Source:MGI Symbol;Acc:MGI:1913591]	-
ENSMUSG00000089656	Gm16271	10	86972216	87028015	+	220	antisense	predicted gene 16271 [Source:MGI Symbol;Acc:MGI:3826610]	-
ENSMUSG00000098679	Mir7688	10	93433107	93433162	+	56	miRNA	microRNA 7688 [Source:MGI Symbol;Acc:MGI:5531256]	-
ENSMUSG00000047025	Ccer1	10	97693059	97694923	+	1865	protein_coding	coiled-coil glutamate-rich protein 1 [Source:MGI Symbol;Acc:MGI:1913966]	-
ENSMUSG00000020164	Kcnmb4os1	10	116418052	116421237	+	824	antisense	potassium large conductance calcium-activated channel, subfamily M, beta member 4, opposite strand 1 [Source:MGI Symbol;Acc:MGI:1914592]	-
ENSMUSG00000020169	Best3	10	116986314	117025040	+	2719	protein_coding	bestrophin 3 [Source:MGI Symbol;Acc:MGI:3580298]	-
ENSMUSG00000088054	Mir1968	8	13189031	13189098	-	68	miRNA	microRNA 1968 [Source:MGI Symbol;Acc:MGI:3837215]	-
ENSMUSG00000110458	Gm21769	8	20122384	20122494	+	111	processed_pseudogene	predicted gene, 21769 [Source:MGI Symbol;Acc:MGI:5433933]	-
ENSMUSG00000086741	Gm15816	8	23138794	23149585	-	1688	antisense	predicted gene 15816 [Source:MGI Symbol;Acc:MGI:3802114]	-
ENSMUSG00000070084	Mir486	8	23142555	23142682	+	128	miRNA	microRNA 486 [Source:MGI Symbol;Acc:MGI:3619423]	-
ENSMUSG00000031486	Adgra2	8	27085583	27123436	+	5775	protein_coding	adhesion G protein-coupled receptor A2 [Source:MGI Symbol;Acc:MGI:1925810]	-
ENSMUSG00000031860	Pbx4	8	69832491	69872292	+	2217	protein_coding	pre B cell leukemia homeobox 4 [Source:MGI Symbol;Acc:MGI:1931321]	Homeobox
ENSMUSG00000087408	Cers1	8	70315775	70331592	+	3171	protein_coding	ceramide synthase 1 [Source:MGI Symbol;Acc:MGI:2136690]	-
ENSMUSG00000031710	Ucp1	8	83290352	83298452	+	1636	protein_coding	uncoupling protein 1 (mitochondrial, proton carrier) [Source:MGI Symbol;Acc:MGI:98894]	-
ENSMUSG00000046413	Irx3os	8	91800415	91807539	+	3725	antisense	iroquois homeobox 3, opposite strand [Source:MGI Symbol;Acc:MGI:2441953]	-
ENSMUSG00000031893	Tsnaxip1	8	105827731	105844680	+	2227	protein_coding	translin-associated factor X (Tsnax) interacting protein 1 [Source:MGI Symbol;Acc:MGI:1919486]	-
ENSMUSG00000091041	Gm17720	8	110082803	110102753	-	27	protein_coding	predicted gene, 17720 [Source:MGI Symbol;Acc:MGI:4937354]	-
ENSMUSG00000012519	Mlkl	8	111311797	111338177	-	2303	protein_coding	mixed lineage kinase domain-like [Source:MGI Symbol;Acc:MGI:1921818]	-
ENSMUSG00000031847	1700030J22Rik	8	116969594	116978959	-	2996	protein_coding	RIKEN cDNA 1700030J22 gene [Source:MGI Symbol;Acc:MGI:1916778]	-
ENSMUSG00000031822	Gse1	8	120228456	120581390	+	10351	protein_coding	genetic suppressor element 1, coiled-coil protein [Source:MGI Symbol;Acc:MGI:1098275]	-
ENSMUSG00000031809	1700018B08Rik	8	121530780	121544320	-	1294	protein_coding	RIKEN cDNA 1700018B08 gene [Source:MGI Symbol;Acc:MGI:1923655]	-
ENSMUSG00000110631	Gm42047	8	121833247	121841178	+	5647	lincRNA	predicted gene, 42047 [Source:MGI Symbol;Acc:MGI:5624932]	-
ENSMUSG00000056018	Ccdc7b	8	129067134	129183732	+	2272	protein_coding	coiled-coil domain containing 7B [Source:MGI Symbol;Acc:MGI:1922703]	-
ENSMUSG00000071547	Nt5dc2	14	31131053	31139124	+	2378	protein_coding	5'-nucleotidase domain containing 2 [Source:MGI Symbol;Acc:MGI:1917271]	-
ENSMUSG00000043681	Fam25c	14	34351881	34355433	-	408	protein_coding	family with sequence similarity 25, member C [Source:MGI Symbol;Acc:MGI:1916384]	-
ENSMUSG00000076902	Traj27	14	54192303	54192361	+	59	TR_J_gene	T cell receptor alpha joining 27 [Source:MGI Symbol;Acc:MGI:4439741]	-
ENSMUSG00000000958	Slc7a7	14	54369442	54417780	-	3315	protein_coding	solute carrier family 7 (cationic amino acid transporter, y+ system), member 7 [Source:MGI Symbol;Acc:MGI:1337120]	-
ENSMUSG00000040840	4930579G18Rik	14	54650511	54654607	+	968	antisense	RIKEN cDNA 4930579G18 gene [Source:MGI Symbol;Acc:MGI:1923163]	-
ENSMUSG00000040721	Zfhx2	14	55060262	55092324	-	18166	protein_coding	zinc finger homeobox 2 [Source:MGI Symbol;Acc:MGI:2686934]	Homeobox
ENSMUSG00000022044	Stmn4	14	66344296	66361680	+	1916	protein_coding	stathmin-like 4 [Source:MGI Symbol;Acc:MGI:1931224]	-
ENSMUSG00000022085	Pebp4	14	69840420	70059918	+	1079	protein_coding	phosphatidylethanolamine binding protein 4 [Source:MGI Symbol;Acc:MGI:1920773]	-
ENSMUSG00000100585	1700108J01Rik	14	122229905	122233654	-	484	antisense	RIKEN cDNA 1700108J01 gene [Source:MGI Symbol;Acc:MGI:1915495]	-
ENSMUSG00000037405	Icam1	9	21015985	21028817	+	4360	protein_coding	intercellular adhesion molecule 1 [Source:MGI Symbol;Acc:MGI:96392]	-
ENSMUSG00000088478	Mir1946b	9	21613444	21613576	-	133	miRNA	microRNA 1946b [Source:MGI Symbol;Acc:MGI:3837217]	-
ENSMUSG00000006241	Ccdc159	9	21927471	21935872	+	2183	protein_coding	coiled-coil domain containing 159 [Source:MGI Symbol;Acc:MGI:1914369]	-
ENSMUSG00000102153	Gm37474	9	32525145	32526958	-	1814	TEC	predicted gene, 37474 [Source:MGI Symbol;Acc:MGI:5610702]	-
ENSMUSG00000037112	Sik2	9	50892801	51009073	-	9539	protein_coding	salt inducible kinase 2 [Source:MGI Symbol;Acc:MGI:2445031]	-
ENSMUSG00000032313	Tmem266	9	55326913	55438345	+	4714	protein_coding	transmembrane protein 266 [Source:MGI Symbol;Acc:MGI:2142980]	-
ENSMUSG00000111394	AC160637.1	9	59672814	59676700	+	3887	TEC	novel transcript	-
ENSMUSG00000084540	n-R5s84	9	62515029	62515137	+	109	rRNA	nuclear encoded rRNA 5S 84 [Source:MGI Symbol;Acc:MGI:4421932]	-
ENSMUSG00000095868	Gm23136	9	64176661	64176759	+	99	snoRNA	predicted gene, 23136 [Source:MGI Symbol;Acc:MGI:5452913]	-
ENSMUSG00000086228	Ubap1l	9	65361041	65380377	+	2362	protein_coding	ubiquitin-associated protein 1-like [Source:MGI Symbol;Acc:MGI:2685360]	-
ENSMUSG00000091147	4921509A06Rik	9	78629374	78630128	-	392	antisense	RIKEN cDNA 4921509A06 gene [Source:MGI Symbol;Acc:MGI:1918133]	-
ENSMUSG00000104344	Gm38077	9	105064777	105068021	+	3245	TEC	predicted gene, 38077 [Source:MGI Symbol;Acc:MGI:5611305]	-
ENSMUSG00000032593	Amigo3	9	108053159	108055701	+	2543	protein_coding	adhesion molecule with Ig like domain 3 [Source:MGI Symbol;Acc:MGI:2444854]	-
ENSMUSG00000032611	1700102P08Rik	9	108392805	108410934	+	1236	protein_coding	RIKEN cDNA 1700102P08 gene [Source:MGI Symbol;Acc:MGI:2148248]	-
ENSMUSG00000084995	Lyzl4os	9	121586997	121614255	+	819	antisense	lysozyme-like 4, opposite strand [Source:MGI Symbol;Acc:MGI:1922634]	-
ENSMUSG00000034570	Inpp5j	11	3494375	3504821	-	5092	protein_coding	inositol polyphosphate 5-phosphatase J [Source:MGI Symbol;Acc:MGI:2158663]	-
ENSMUSG00000093080	Mir3060	11	4139364	4139446	+	83	miRNA	microRNA 3060 [Source:MGI Symbol;Acc:MGI:4834232]	-
ENSMUSG00000085232	Gm11962	11	5495192	5495446	-	255	processed_pseudogene	predicted gene 11962 [Source:MGI Symbol;Acc:MGI:3652247]	-
ENSMUSG00000040919	4930505A04Rik	11	30426006	30471827	-	990	protein_coding	RIKEN cDNA 4930505A04 gene [Source:MGI Symbol;Acc:MGI:1922337]	-
ENSMUSG00000040711	Sh3pxd2b	11	32347820	32428173	+	9709	protein_coding	SH3 and PX domains 2B [Source:MGI Symbol;Acc:MGI:2442062]	-
ENSMUSG00000057967	Fgf18	11	33117430	33147400	-	1187	protein_coding	fibroblast growth factor 18 [Source:MGI Symbol;Acc:MGI:1277980]	-
ENSMUSG00000093734	Gm25082	11	51270435	51270689	+	255	misc_RNA	predicted gene, 25082 [Source:MGI Symbol;Acc:MGI:5454859]	-
ENSMUSG00000052642	4930504O13Rik	11	58446149	58452923	-	549	protein_coding	RIKEN cDNA 4930504O13 gene [Source:MGI Symbol;Acc:MGI:2685370]	-
ENSMUSG00000072902	Gm10435	11	59002910	59007293	+	2926	antisense	predicted gene 10435 [Source:MGI Symbol;Acc:MGI:3642820]	-
ENSMUSG00000032921	Odf4	11	68921835	68927081	-	1166	protein_coding	outer dense fiber of sperm tails 4 [Source:MGI Symbol;Acc:MGI:2182079]	-
ENSMUSG00000053184	Spaca3	11	80858365	80867814	+	951	protein_coding	sperm acrosome associated 3 [Source:MGI Symbol;Acc:MGI:1922872]	-
ENSMUSG00000009185	Ccl8	11	82115185	82116799	+	511	protein_coding	chemokine (C-C motif) ligand 8 [Source:MGI Symbol;Acc:MGI:101878]	-
ENSMUSG00000039084	Chad	11	94565047	94569127	+	1680	protein_coding	chondroadherin [Source:MGI Symbol;Acc:MGI:1096866]	-
ENSMUSG00000087117	Gm11523	11	96862997	96873954	-	1095	processed_transcript	predicted gene 11523 [Source:MGI Symbol;Acc:MGI:3651808]	-
ENSMUSG00000038453	Srcin1	11	97509340	97576186	-	9558	protein_coding	SRC kinase signaling inhibitor 1 [Source:MGI Symbol;Acc:MGI:1933179]	-
ENSMUSG00000098919	Mir8102	11	97744897	97745035	+	139	miRNA	microRNA 8102 [Source:MGI Symbol;Acc:MGI:5531177]	-
ENSMUSG00000018543	1700001P01Rik	11	97771481	97775918	-	624	protein_coding	RIKEN cDNA 1700001P01 gene [Source:MGI Symbol;Acc:MGI:1919465]	-
ENSMUSG00000093176	Mir5119	11	98262606	98262662	+	57	miRNA	microRNA 5119 [Source:MGI Symbol;Acc:MGI:4950444]	-
ENSMUSG00000017195	Zpbp2	11	98551097	98558665	+	1683	protein_coding	zona pellucida binding protein 2 [Source:MGI Symbol;Acc:MGI:1916626]	-
ENSMUSG00000006784	Ttc25	11	100545607	100572568	+	6147	protein_coding	tetratricopeptide repeat domain 25 [Source:MGI Symbol;Acc:MGI:1921657]	-
ENSMUSG00000075480	Gm10840	11	106160850	106161158	+	309	protein_coding	predicted gene 10840 [Source:MGI Symbol;Acc:MGI:3642918]	-
ENSMUSG00000020793	Galr2	11	116280939	116283938	+	2456	protein_coding	galanin receptor 2 [Source:MGI Symbol;Acc:MGI:1337018]	-
ENSMUSG00000060093	Hist1h4a	13	23760692	23761230	-	539	protein_coding	histone cluster 1, H4a [Source:MGI Symbol;Acc:MGI:2448419]	-
ENSMUSG00000090497	Gm17611	13	49976258	49977074	-	817	TEC	predicted gene, 17611 [Source:MGI Symbol;Acc:MGI:4937245]	-
ENSMUSG00000021457	Syk	13	52583173	52648792	+	9362	protein_coding	spleen tyrosine kinase [Source:MGI Symbol;Acc:MGI:99515]	-
ENSMUSG00000065434	Mir7-1	13	58392779	58392886	-	108	miRNA	microRNA 7-1 [Source:MGI Symbol;Acc:MGI:3619436]	-
ENSMUSG00000021556	Golm1	13	59634626	59675811	-	4424	protein_coding	golgi membrane protein 1 [Source:MGI Symbol;Acc:MGI:1917329]	-
ENSMUSG00000021559	Dapk1	13	60601947	60763191	+	9012	protein_coding	death associated protein kinase 1 [Source:MGI Symbol;Acc:MGI:1916885]	-
ENSMUSG00000089092	Gm25654	13	64296437	64296524	-	88	snRNA	predicted gene, 25654 [Source:MGI Symbol;Acc:MGI:5455431]	-
ENSMUSG00000064063	BC048507	13	67863326	67863925	+	600	protein_coding	cDNA sequence BC048507 [Source:MGI Symbol;Acc:MGI:3040680]	-
ENSMUSG00000021614	Vcan	13	89655312	89742509	-	14462	protein_coding	versican [Source:MGI Symbol;Acc:MGI:102889]	-
ENSMUSG00000078958	Atp6ap1l	13	90883433	90905355	-	1280	protein_coding	ATPase, H+ transporting, lysosomal accessory protein 1-like [Source:MGI Symbol;Acc:MGI:3648665]	-
ENSMUSG00000082488	1700119I11Rik	13	91861432	91862044	+	405	antisense	RIKEN cDNA 1700119I11 gene [Source:MGI Symbol;Acc:MGI:1925729]	-
ENSMUSG00000091109	Gm17622	13	96490733	96491120	+	45	protein_coding	predicted gene, 17622 [Source:MGI Symbol;Acc:MGI:4937256]	-
ENSMUSG00000102096	1700101O22Rik	12	7372039	7380330	-	339	lincRNA	RIKEN cDNA 1700101O22 gene [Source:MGI Symbol;Acc:MGI:1920825]	-
ENSMUSG00000113222	Gm48557	12	15865144	15865697	-	554	processed_pseudogene	predicted gene, 48557 [Source:MGI Symbol;Acc:MGI:6098112]	-
ENSMUSG00000114018	Gm36495	12	16844881	16850881	-	684	lincRNA	predicted gene, 36495 [Source:MGI Symbol;Acc:MGI:5595654]	-
ENSMUSG00000051726	Kcnf1	12	17172100	17176888	-	4789	protein_coding	potassium voltage-gated channel, subfamily F, member 1 [Source:MGI Symbol;Acc:MGI:2687399]	-
ENSMUSG00000064427	Gm22748	12	17546146	17546281	+	136	snoRNA	predicted gene, 22748 [Source:MGI Symbol;Acc:MGI:5452525]	-
ENSMUSG00000090582	Gm17024	12	40209487	40211073	-	634	sense_intronic	predicted gene 17024 [Source:MGI Symbol;Acc:MGI:4937851]	-
ENSMUSG00000071265	1700086L19Rik	12	74284242	74295945	+	1075	transcribed_unitary_pseudogene	RIKEN cDNA 1700086L19 gene [Source:MGI Symbol;Acc:MGI:1921534]	-
ENSMUSG00000099418	Gm6657	12	78194242	78209029	+	1197	protein_coding	predicted gene 6657 [Source:MGI Symbol;Acc:MGI:3645257]	-
ENSMUSG00000090185	Gm15523	12	103336906	103348057	+	439	antisense	predicted gene 15523 [Source:MGI Symbol;Acc:MGI:3782970]	-
ENSMUSG00000021260	Hhipl1	12	108306270	108330869	+	5601	protein_coding	hedgehog interacting protein-like 1 [Source:MGI Symbol;Acc:MGI:1919265]	-
ENSMUSG00000113682	Gm48630	12	110985984	110987118	-	1135	TEC	predicted gene, 48630 [Source:MGI Symbol;Acc:MGI:6098232]	-
ENSMUSG00000060950	Trmt61a	12	111678105	111683902	+	2433	protein_coding	tRNA methyltransferase 61A [Source:MGI Symbol;Acc:MGI:2443487]	-
ENSMUSG00000012211	Tex22	12	113074502	113088917	+	1270	protein_coding	testis expressed gene 22 [Source:MGI Symbol;Acc:MGI:1922921]	-
ENSMUSG00000092683	Gm25747	12	113424645	113424722	-	78	miRNA	predicted gene, 25747 [Source:MGI Symbol;Acc:MGI:5455524]	-
ENSMUSG00000022249	Ttc23l	15	10500102	10558668	-	2182	protein_coding	tetratricopeptide repeat domain 23-like [Source:MGI Symbol;Acc:MGI:1923027]	-
ENSMUSG00000096971	4930556M19Rik	15	10714836	10790123	+	7014	processed_transcript	RIKEN cDNA 4930556M19 gene [Source:MGI Symbol;Acc:MGI:1922509]	-
ENSMUSG00000084738	Gm25809	15	34288819	34288870	-	52	snoRNA	predicted gene, 25809 [Source:MGI Symbol;Acc:MGI:5455586]	-
ENSMUSG00000084607	Gm22208	15	34531714	34531823	+	110	snRNA	predicted gene, 22208 [Source:MGI Symbol;Acc:MGI:5451985]	-
ENSMUSG00000102018	K230010J24Rik	15	76009888	76046981	+	3348	protein_coding	RIKEN cDNA K230010J24 gene [Source:MGI Symbol;Acc:MGI:3588184]	-
ENSMUSG00000071724	Smpd5	15	76294348	76296896	+	2149	protein_coding	sphingomyelin phosphodiesterase 5 [Source:MGI Symbol;Acc:MGI:3709877]	-
ENSMUSG00000071715	Ncf4	15	78244801	78262580	+	2020	protein_coding	neutrophil cytosolic factor 4 [Source:MGI Symbol;Acc:MGI:109186]	-
ENSMUSG00000099267	Mir6955	15	78891840	78891913	+	74	miRNA	microRNA 6955 [Source:MGI Symbol;Acc:MGI:5531151]	-
ENSMUSG00000047108	Dnajb7	15	81406926	81408299	-	1374	protein_coding	DnaJ heat shock protein family (Hsp40) member B7 [Source:MGI Symbol;Acc:MGI:1914012]	-
ENSMUSG00000115925	Gm33432	15	84127304	84136259	+	1578	lincRNA	predicted gene, 33432 [Source:MGI Symbol;Acc:MGI:5592591]	-
ENSMUSG00000041653	Pnpla3	15	84167837	84187236	+	1548	protein_coding	patatin-like phospholipase domain containing 3 [Source:MGI Symbol;Acc:MGI:2151796]	-
ENSMUSG00000116210	Spn-ps	15	90891402	90899022	-	1349	transcribed_processed_pseudogene	sialophorin, pseudogene [Source:MGI Symbol;Acc:MGI:104964]	-
ENSMUSG00000065336	Snora34	15	98519716	98519853	-	138	snoRNA	small nucleolar RNA, H/ACA box 34 [Source:MGI Symbol;Acc:MGI:3819502]	-
ENSMUSG00000106463	Mir1291	15	98519762	98519878	-	117	miRNA	microRNA 1291 [Source:MGI Symbol;Acc:MGI:5562744]	-
ENSMUSG00000003354	Ccdc65	15	98708207	98723336	+	1992	protein_coding	coiled-coil domain containing 65 [Source:MGI Symbol;Acc:MGI:2146001]	-
ENSMUSG00000022485	Hoxc5	15	102967443	103017429	+	3089	protein_coding	homeobox C5 [Source:MGI Symbol;Acc:MGI:96196]	Homeobox
ENSMUSG00000039457	Ppl	16	5086291	5132421	-	6893	protein_coding	periplakin [Source:MGI Symbol;Acc:MGI:1194898]	-
ENSMUSG00000077557	Gm23706	16	8480660	8480741	-	82	snoRNA	predicted gene, 23706 [Source:MGI Symbol;Acc:MGI:5453483]	-
ENSMUSG00000107252	Gm5767	16	8680770	8683911	+	745	protein_coding	predicted gene 5767 [Source:MGI Symbol;Acc:MGI:3643507]	-
ENSMUSG00000038037	Socs1	16	10782240	10785536	-	2908	protein_coding	suppressor of cytokine signaling 1 [Source:MGI Symbol;Acc:MGI:1354910]	-
ENSMUSG00000037991	Rmi2	16	10835059	10892966	+	4495	protein_coding	RecQ mediated genome instability 2 [Source:MGI Symbol;Acc:MGI:2685383]	-
ENSMUSG00000090777	Ccdc188	16	18217879	18220348	+	1619	protein_coding	coiled-coil domain containing 188 [Source:MGI Symbol;Acc:MGI:3647803]	-
ENSMUSG00000080364	Gm25777	16	18240717	18240842	-	126	snoRNA	predicted gene, 25777 [Source:MGI Symbol;Acc:MGI:5455554]	-
ENSMUSG00000022658	Tagln3	16	45711230	45724608	-	1240	protein_coding	transgelin 3 [Source:MGI Symbol;Acc:MGI:1926784]	-
ENSMUSG00000050685	Ccdc54	16	50589857	50591154	-	1298	protein_coding	coiled-coil domain containing 54 [Source:MGI Symbol;Acc:MGI:1916589]	-
ENSMUSG00000065530	Mir99a	16	77598936	77599000	+	65	miRNA	microRNA 99a [Source:MGI Symbol;Acc:MGI:2676912]	-
ENSMUSG00000041079	Rwdd2b	16	87433407	87440573	-	3917	protein_coding	RWD domain containing 2B [Source:MGI Symbol;Acc:MGI:1858215]	-
ENSMUSG00000038347	Tcte2	17	13712444	13761825	-	4380	protein_coding	t-complex-associated testis expressed 2 [Source:MGI Symbol;Acc:MGI:98641]	-
ENSMUSG00000048826	Dact2	17	14195052	14204304	-	3379	protein_coding	dishevelled-binding antagonist of beta-catenin 2 [Source:MGI Symbol;Acc:MGI:1920347]	-
ENSMUSG00000116590	AC154200.1	17	17340820	17374206	-	2755	lincRNA	novel transcript	-
ENSMUSG00000015127	Unkl	17	25188397	25234443	+	5673	protein_coding	unkempt family like zinc finger [Source:MGI Symbol;Acc:MGI:1921404]	-
ENSMUSG00000091078	Gm17218	17	26620358	26625100	-	410	antisense	predicted gene 17218 [Source:MGI Symbol;Acc:MGI:4938045]	-
ENSMUSG00000067629	Syngap1	17	26941253	26972434	+	6931	protein_coding	synaptic Ras GTPase activating protein 1 homolog (rat) [Source:MGI Symbol;Acc:MGI:3039785]	-
ENSMUSG00000086898	Itpr3os	17	27099658	27101440	-	794	antisense	inositol 1,4,5-triphosphate receptor 3, opposite strand [Source:MGI Symbol;Acc:MGI:3704472]	-
ENSMUSG00000061126	Cyp4f39	17	32468462	32492479	+	1599	protein_coding	cytochrome P450, family 4, subfamily f, polypeptide 39 [Source:MGI Symbol;Acc:MGI:2445210]	-
ENSMUSG00000090877	Hspa1b	17	34956436	34959238	-	2803	protein_coding	heat shock protein 1B [Source:MGI Symbol;Acc:MGI:99517]	-
ENSMUSG00000091971	Hspa1a	17	34969190	34972156	-	2967	protein_coding	heat shock protein 1A [Source:MGI Symbol;Acc:MGI:96244]	-
ENSMUSG00000064582	Gm25135	17	43454255	43454397	+	143	snRNA	predicted gene, 25135 [Source:MGI Symbol;Acc:MGI:5454912]	-
ENSMUSG00000045761	Togaram2	17	71673261	71729669	+	5624	protein_coding	TOG array regulator of axonemal microtubules 2 [Source:MGI Symbol;Acc:MGI:2443498]	-
ENSMUSG00000089755	0610012D04Rik	17	87362239	87364462	-	531	antisense	RIKEN cDNA 0610012D04 gene [Source:MGI Symbol;Acc:MGI:1918926]	-
ENSMUSG00000024154	Gtf2a1l	17	88668660	88715152	+	1621	protein_coding	general transcription factor IIA, 1-like [Source:MGI Symbol;Acc:MGI:1919078]	-
ENSMUSG00000080529	Gm23882	18	35952824	35952907	+	84	miRNA	predicted gene, 23882 [Source:MGI Symbol;Acc:MGI:5453659]	-
ENSMUSG00000090942	F830016B08Rik	18	60293380	60303016	+	3297	protein_coding	RIKEN cDNA F830016B08 gene [Source:MGI Symbol;Acc:MGI:3588218]	-
ENSMUSG00000093026	Gm25301	18	61397813	61397925	+	113	miRNA	predicted gene, 25301 [Source:MGI Symbol;Acc:MGI:5455078]	-
ENSMUSG00000065592	Mir145a	18	61647825	61647894	-	70	miRNA	microRNA 145a [Source:MGI Symbol;Acc:MGI:2676830]	-
ENSMUSG00000024526	Cidea	18	67343564	67367794	+	1164	protein_coding	cell death-inducing DNA fragmentation factor, alpha subunit-like effector A [Source:MGI Symbol;Acc:MGI:1270845]	-
ENSMUSG00000087838	Gm23954	18	77806314	77806666	-	353	misc_RNA	predicted gene, 23954 [Source:MGI Symbol;Acc:MGI:5453731]	-
ENSMUSG00000024912	Fosl1	19	5447703	5455945	+	1707	protein_coding	fos-like antigen 1 [Source:MGI Symbol;Acc:MGI:107179]	TF_bZIP
ENSMUSG00000100937	1700020D05Rik	19	5502767	5503787	-	1021	protein_coding	RIKEN cDNA 1700020D05 gene [Source:MGI Symbol;Acc:MGI:1922805]	-
ENSMUSG00000094281	Gm8034	19	6044691	6044822	-	132	processed_pseudogene	predicted gene 8034 [Source:MGI Symbol;Acc:MGI:3644144]	-
ENSMUSG00000037418	Best1	19	9985174	10001633	-	2152	protein_coding	bestrophin 1 [Source:MGI Symbol;Acc:MGI:1346332]	-
ENSMUSG00000034445	Cyb561a3	19	10577454	10588548	+	1474	protein_coding	cytochrome b561 family, member A3 [Source:MGI Symbol;Acc:MGI:2686925]	-
ENSMUSG00000057240	Ms4a13	19	11169418	11196737	-	1389	protein_coding	membrane-spanning 4-domains, subfamily A, member 13 [Source:MGI Symbol;Acc:MGI:1920716]	-
ENSMUSG00000101389	Ms4a4a	19	11375523	11392790	+	836	protein_coding	membrane-spanning 4-domains, subfamily A, member 4A [Source:MGI Symbol;Acc:MGI:3643932]	-
ENSMUSG00000024691	Fam111a	19	12545740	12589768	+	4125	protein_coding	family with sequence similarity 111, member A [Source:MGI Symbol;Acc:MGI:1915508]	-
ENSMUSG00000058816	Ppp1r2-ps3	19	30538928	30539554	-	627	processed_pseudogene	protein phosphatase 1, regulatory (inhibitor) subunit 2, pseudogene 3 [Source:MGI Symbol;Acc:MGI:3645534]	-
ENSMUSG00000059326	Csf2ra	19	61224402	61228418	-	1849	protein_coding	colony stimulating factor 2 receptor, alpha, low-affinity (granulocyte-macrophage) [Source:MGI Symbol;Acc:MGI:1339754]	-

## Sheet: HU-v vs. Controls
gene_id	gene_name	gene_chr	gene_start	gene_end	gene_strand	gene_length	gene_biotype	gene_description	tf_family
ENSMUSG00000096126	Gm22307	1	4529017	4529123	+	107	snRNA	predicted gene, 22307 [Source:MGI Symbol;Acc:MGI:5452084]	-
ENSMUSG00000102706	Gm7417	1	6382634	6383106	-	473	processed_pseudogene	predicted gene 7417 [Source:MGI Symbol;Acc:MGI:3647903]	-
ENSMUSG00000025912	Mybl1	1	9667415	9700209	-	5402	protein_coding	myeloblastosis oncogene-like 1 [Source:MGI Symbol;Acc:MGI:99925]	MYB
ENSMUSG00000045210	Vcpip1	1	9718622	9748382	-	9749	protein_coding	valosin containing protein (p97)/p47 complex interacting protein 1 [Source:MGI Symbol;Acc:MGI:1917925]	-
ENSMUSG00000097893	1700034P13Rik	1	9747648	9791924	+	3101	antisense	RIKEN cDNA 1700034P13 gene [Source:MGI Symbol;Acc:MGI:1920581]	-
ENSMUSG00000025915	Sgk3	1	9798107	9900845	+	14311	protein_coding	serum/glucocorticoid regulated kinase 3 [Source:MGI Symbol;Acc:MGI:2182368]	-
ENSMUSG00000025916	Ppp1r42	1	9968624	10009136	-	1523	protein_coding	protein phosphatase 1, regulatory subunit 42 [Source:MGI Symbol;Acc:MGI:1921138]	-
ENSMUSG00000101314	Gm29663	1	12670324	12671176	-	853	lincRNA	predicted gene 29663 [Source:MGI Symbol;Acc:MGI:5580369]	-
ENSMUSG00000025925	Terf1	1	15805646	15844052	+	4608	protein_coding	telomeric repeat binding factor 1 [Source:MGI Symbol;Acc:MGI:109634]	MYB
ENSMUSG00000067795	4930444P10Rik	1	16065979	16093325	-	2063	protein_coding	RIKEN cDNA 4930444P10 gene [Source:MGI Symbol;Acc:MGI:1923049]	-
ENSMUSG00000025921	Rdh10	1	16105774	16133734	+	4160	protein_coding	retinol dehydrogenase 10 (all-trans) [Source:MGI Symbol;Acc:MGI:1924238]	-
ENSMUSG00000089982	Gm7568	1	16253592	16267921	+	1003	antisense	predicted gene 7568 [Source:MGI Symbol;Acc:MGI:3649156]	-
ENSMUSG00000100538	Gm28340	1	19242725	19243769	+	202	lincRNA	predicted gene 28340 [Source:MGI Symbol;Acc:MGI:5579046]	-
ENSMUSG00000089914	4930486I03Rik	1	20356452	20392300	+	788	antisense	RIKEN cDNA 4930486I03 gene [Source:MGI Symbol;Acc:MGI:1922278]	-
ENSMUSG00000041859	Mcm3	1	20802968	20820312	-	3752	protein_coding	minichromosome maintenance complex component 3 [Source:MGI Symbol;Acc:MGI:101845]	-
ENSMUSG00000025931	Paqr8	1	20890606	20939650	+	5488	protein_coding	progestin and adipoQ receptor family member VIII [Source:MGI Symbol;Acc:MGI:1921479]	-
ENSMUSG00000041779	Tram2	1	20996299	21079229	-	6661	protein_coding	translocating chain-associating membrane protein 2 [Source:MGI Symbol;Acc:MGI:1924817]	-
ENSMUSG00000025934	Gsta3	1	21240589	21265661	+	4344	protein_coding	glutathione S-transferase, alpha 3 [Source:MGI Symbol;Acc:MGI:95856]	-
ENSMUSG00000099392	Gm29414	1	25026581	25027232	-	448	lincRNA	predicted gene 29414 [Source:MGI Symbol;Acc:MGI:5580120]	-
ENSMUSG00000073722	4931408C20Rik	1	26681814	26687460	-	4318	protein_coding	RIKEN cDNA 4931408C20 gene [Source:MGI Symbol;Acc:MGI:3588222]	-
ENSMUSG00000086240	Gm7846	1	28580499	28580772	-	274	processed_pseudogene	predicted gene 7846 [Source:MGI Symbol;Acc:MGI:3645212]	-
ENSMUSG00000048411	Gm597	1	28776117	28780252	-	2887	protein_coding	predicted gene 597 [Source:MGI Symbol;Acc:MGI:2685443]	-
ENSMUSG00000086727	4931428L18Rik	1	30997842	31222684	-	3751	protein_coding	RIKEN cDNA 4931428L18 gene [Source:MGI Symbol;Acc:MGI:1918238]	-
ENSMUSG00000026134	Prim2	1	33453810	33669795	-	5938	protein_coding	DNA primase, p58 subunit [Source:MGI Symbol;Acc:MGI:97758]	-
ENSMUSG00000101223	4930568A12Rik	1	34477167	34485933	-	1298	lincRNA	RIKEN cDNA 4930568A12 gene [Source:MGI Symbol;Acc:MGI:1923133]	-
ENSMUSG00000037529	Prss40	1	34543968	34560943	-	2105	protein_coding	protease, serine 40 [Source:MGI Symbol;Acc:MGI:1270857]	-
ENSMUSG00000045815	1700101I19Rik	1	34579202	34579711	-	510	antisense	RIKEN cDNA 1700101I19 gene [Source:MGI Symbol;Acc:MGI:1920839]	-
ENSMUSG00000102531	1110002O04Rik	1	35879845	35881119	+	566	lincRNA	RIKEN cDNA 1110002O04 gene [Source:MGI Symbol;Acc:MGI:1915733]	-
ENSMUSG00000104201	4930535G08Rik	1	36011072	36011894	+	425	lincRNA	RIKEN cDNA 4930535G08 gene [Source:MGI Symbol;Acc:MGI:1925283]	-
ENSMUSG00000047180	Neurl3	1	36264597	36274679	-	3217	protein_coding	neuralized E3 ubiquitin protein ligase 3 [Source:MGI Symbol;Acc:MGI:2429944]	-
ENSMUSG00000102762	4930403P22Rik	1	36332708	36333420	+	713	lincRNA	RIKEN cDNA 4930403P22 gene [Source:MGI Symbol;Acc:MGI:1921057]	-
ENSMUSG00000102416	4933424G06Rik	1	36710149	36757953	+	1744	protein_coding	RIKEN cDNA 4933424G06 gene [Source:MGI Symbol;Acc:MGI:1918416]	-
ENSMUSG00000104365	4930470B04Rik	1	37660722	37662647	+	1926	TEC	RIKEN cDNA 4930470B04 gene [Source:MGI Symbol;Acc:MGI:1923057]	-
ENSMUSG00000060771	Tsga10	1	37754776	37866429	-	10662	protein_coding	testis specific 10 [Source:MGI Symbol;Acc:MGI:2685063]	-
ENSMUSG00000057173	Rfx8	1	39665301	39720997	-	2139	protein_coding	regulatory factor X 8 [Source:MGI Symbol;Acc:MGI:3588206]	RFX
ENSMUSG00000101634	1700066B17Rik	1	39839175	39847334	-	1068	lincRNA	RIKEN cDNA 1700066B17 gene [Source:MGI Symbol;Acc:MGI:1920676]	-
ENSMUSG00000008136	Fhl2	1	43123074	43196984	-	1897	protein_coding	four and a half LIM domains 2 [Source:MGI Symbol;Acc:MGI:1338762]	-
ENSMUSG00000091844	Gm8251	1	44055952	44061936	-	5985	protein_coding	predicted gene 8251 [Source:MGI Symbol;Acc:MGI:3647616]	-
ENSMUSG00000100769	Gm28893	1	44392809	44394447	+	1108	processed_transcript	predicted gene 28893 [Source:MGI Symbol;Acc:MGI:5579599]	-
ENSMUSG00000065255	Gm23974	1	45746895	45747025	+	131	snoRNA	predicted gene, 23974 [Source:MGI Symbol;Acc:MGI:5453751]	-
ENSMUSG00000084817	Gm5526	1	45857332	45857754	-	423	processed_pseudogene	predicted pseudogene 5526 [Source:MGI Symbol;Acc:MGI:3643066]	-
ENSMUSG00000041144	Dnah7b	1	46066315	46373546	+	19980	protein_coding	dynein, axonemal, heavy chain 7B [Source:MGI Symbol;Acc:MGI:2684953]	-
ENSMUSG00000101337	Dnah7c	1	46425592	46807476	+	12603	protein_coding	dynein, axonemal, heavy chain 7C [Source:MGI Symbol;Acc:MGI:3639762]	-
ENSMUSG00000101702	1700072G22Rik	1	51457932	51458931	-	548	lincRNA	RIKEN cDNA 1700072G22 gene [Source:MGI Symbol;Acc:MGI:1920746]	-
ENSMUSG00000099135	Gm27607	1	51938974	51939095	-	122	snoRNA	predicted gene, 27607 [Source:MGI Symbol;Acc:MGI:5530989]	-
ENSMUSG00000062939	Stat4	1	51987148	52107189	+	3872	protein_coding	signal transducer and activator of transcription 4 [Source:MGI Symbol;Acc:MGI:103062]	STAT
ENSMUSG00000100120	Gm553	1	52522902	52582679	+	701	lincRNA	predicted gene 553 [Source:MGI Symbol;Acc:MGI:2685399]	-
ENSMUSG00000043015	Nemp2	1	52630703	52651919	+	7078	protein_coding	nuclear envelope integral membrane protein 2 [Source:MGI Symbol;Acc:MGI:2444113]	-
ENSMUSG00000041439	Mfsd6	1	52656286	52727462	-	8231	protein_coding	major facilitator superfamily domain containing 6 [Source:MGI Symbol;Acc:MGI:1922925]	-
ENSMUSG00000026097	Ormdl1	1	53297095	53310309	+	4711	protein_coding	ORM1-like 1 (S. cerevisiae) [Source:MGI Symbol;Acc:MGI:2181669]	-
ENSMUSG00000096141	Dnah7a	1	53397006	53706784	-	12767	protein_coding	dynein, axonemal, heavy chain 7A [Source:MGI Symbol;Acc:MGI:2685838]	-
ENSMUSG00000098443	Mir7681	1	53849424	53849495	+	72	miRNA	microRNA 7681 [Source:MGI Symbol;Acc:MGI:5531188]	-
ENSMUSG00000025983	Ccdc150	1	54250683	54368727	+	5021	protein_coding	coiled-coil domain containing 150 [Source:MGI Symbol;Acc:MGI:1925266]	-
ENSMUSG00000046994	Mars2	1	55237177	55248470	+	11294	protein_coding	methionine-tRNA synthetase 2 (mitochondrial) [Source:MGI Symbol;Acc:MGI:2444136]	-
ENSMUSG00000025977	Boll	1	55248658	55363469	-	3514	protein_coding	boule homolog, RNA binding protein [Source:MGI Symbol;Acc:MGI:1922638]	-
ENSMUSG00000100215	Gm8292	1	55335401	55335796	+	396	processed_pseudogene	predicted gene 8292 [Source:MGI Symbol;Acc:MGI:3648460]	-
ENSMUSG00000100372	1700003I22Rik	1	56018978	56020203	+	482	lincRNA	RIKEN cDNA 1700003I22 gene [Source:MGI Symbol;Acc:MGI:1916606]	-
ENSMUSG00000045336	Hsfy2	1	56636044	56637435	-	1392	protein_coding	heat shock transcription factor, Y-linked 2 [Source:MGI Symbol;Acc:MGI:1918316]	HSF
ENSMUSG00000064294	Aox3	1	58113130	58200698	+	7033	protein_coding	aldehyde oxidase 3 [Source:MGI Symbol;Acc:MGI:1918974]	-
ENSMUSG00000038174	Fam126b	1	58522806	58586323	-	12041	protein_coding	family with sequence similarity 126, member B [Source:MGI Symbol;Acc:MGI:1098784]	-
ENSMUSG00000047528	Als2cr12	1	58646903	58695989	-	3396	protein_coding	amyotrophic lateral sclerosis 2 chromosome region 12 [Source:MGI Symbol;Acc:MGI:1918359]	-
ENSMUSG00000099719	Gm28802	1	58850085	58892792	-	944	unprocessed_pseudogene	predicted gene 28802 [Source:MGI Symbol;Acc:MGI:5579508]	-
ENSMUSG00000047383	C2cd6b	1	58997123	59003539	-	878	lincRNA	C2 calcium dependent domain containing 6B [Source:MGI Symbol;Acc:MGI:5592748]	-
ENSMUSG00000072295	C2cd6	1	59050506	59094900	-	2204	protein_coding	C2 calcium dependent domain containing 6 [Source:MGI Symbol;Acc:MGI:1920713]	-
ENSMUSG00000099811	Gm28411	1	59532991	59549521	-	694	antisense	predicted gene 28411 [Source:MGI Symbol;Acc:MGI:5579117]	-
ENSMUSG00000101409	1700122D07Rik	1	59534811	59537229	-	421	antisense	RIKEN cDNA 1700122D07 gene [Source:MGI Symbol;Acc:MGI:1923911]	-
ENSMUSG00000026018	Ica1l	1	59982490	60043184	-	5356	protein_coding	islet cell autoantigen 1-like [Source:MGI Symbol;Acc:MGI:1917625]	-
ENSMUSG00000026017	Carf	1	60098247	60153953	+	14557	protein_coding	calcium response factor [Source:MGI Symbol;Acc:MGI:2182269]	-
ENSMUSG00000052062	Pard3b	1	61638824	62642284	+	13153	protein_coding	par-3 family cell polarity regulator beta [Source:MGI Symbol;Acc:MGI:1919301]	-
ENSMUSG00000025969	Nrp2	1	62703285	62818695	+	11842	protein_coding	neuropilin 2 [Source:MGI Symbol;Acc:MGI:1100492]	-
ENSMUSG00000102536	1700039I01Rik	1	63248021	63248499	-	479	TEC	RIKEN cDNA 1700039I01 gene [Source:MGI Symbol;Acc:MGI:1920596]	-
ENSMUSG00000087561	Gm11608	1	63266848	63273120	-	882	lincRNA	predicted gene 11608 [Source:MGI Symbol;Acc:MGI:3651337]	-
ENSMUSG00000027520	Zdbf2	1	63273265	63314576	+	12659	protein_coding	zinc finger, DBF-type containing 2 [Source:MGI Symbol;Acc:MGI:1921134]	-
ENSMUSG00000025963	Mdh1b	1	63698819	63730318	-	1719	protein_coding	malate dehydrogenase 1B, NAD (soluble) [Source:MGI Symbol;Acc:MGI:1923918]	-
ENSMUSG00000025961	4933402D24Rik	1	63754907	63769267	-	1758	protein_coding	RIKEN cDNA 4933402D24 gene [Source:MGI Symbol;Acc:MGI:1921676]	-
ENSMUSG00000087213	2810408I11Rik	1	64679871	64690659	-	2341	processed_transcript	RIKEN cDNA 2810408I11 gene [Source:MGI Symbol;Acc:MGI:1917191]	-
ENSMUSG00000025955	Akr1cl	1	65012689	65032759	-	4209	protein_coding	aldo-keto reductase family 1, member C-like [Source:MGI Symbol;Acc:MGI:1918111]	-
ENSMUSG00000025949	Pikfyve	1	65186683	65278695	+	19211	protein_coding	phosphoinositide kinase, FYVE type zinc finger containing [Source:MGI Symbol;Acc:MGI:1335106]	-
ENSMUSG00000015222	Map2	1	66175273	66442583	+	16449	protein_coding	microtubule-associated protein 2 [Source:MGI Symbol;Acc:MGI:97175]	-
ENSMUSG00000053153	Spag16	1	69826970	70725132	+	6764	protein_coding	sperm associated antigen 16 [Source:MGI Symbol;Acc:MGI:1913972]	-
ENSMUSG00000039342	Ankar	1	72642980	72700579	-	4588	protein_coding	ankyrin and armadillo repeat containing [Source:MGI Symbol;Acc:MGI:2442559]	-
ENSMUSG00000039323	Igfbp2	1	72824503	72852474	+	1847	protein_coding	insulin-like growth factor binding protein 2 [Source:MGI Symbol;Acc:MGI:96437]	-
ENSMUSG00000103013	Gm37503	1	74287542	74287860	-	319	TEC	predicted gene, 37503 [Source:MGI Symbol;Acc:MGI:5610731]	-
ENSMUSG00000073650	Catip	1	74362108	74369321	+	2211	protein_coding	ciliogenesis associated TTC17 interacting protein [Source:MGI Symbol;Acc:MGI:2685062]	-
ENSMUSG00000026175	Vil1	1	74409376	74435559	+	3551	protein_coding	villin 1 [Source:MGI Symbol;Acc:MGI:98930]	-
ENSMUSG00000033276	Stk36	1	74601445	74636894	+	6437	protein_coding	serine/threonine kinase 36 [Source:MGI Symbol;Acc:MGI:1920831]	-
ENSMUSG00000033227	Wnt6	1	74771892	74785322	+	2192	protein_coding	wingless-type MMTV integration site family, member 6 [Source:MGI Symbol;Acc:MGI:98960]	-
ENSMUSG00000047021	Cfap65	1	74902071	74935599	-	7817	protein_coding	cilia and flagella associated protein 65 [Source:MGI Symbol;Acc:MGI:2444274]	-
ENSMUSG00000026200	Glb1l	1	75198236	75210813	-	5905	protein_coding	galactosidase, beta 1-like [Source:MGI Symbol;Acc:MGI:1921827]	-
ENSMUSG00000096094	A630095N17Rik	1	75220095	75232102	-	1123	protein_coding	RIKEN cDNA A630095N17 gene [Source:MGI Symbol;Acc:MGI:2686470]	-
ENSMUSG00000099552	9830004L10Rik	1	80184719	80192073	+	2333	lincRNA	RIKEN cDNA 9830004L10 gene [Source:MGI Symbol;Acc:MGI:3642808]	-
ENSMUSG00000043230	Fam124b	1	80198706	80218473	-	3357	protein_coding	family with sequence similarity 124, member B [Source:MGI Symbol;Acc:MGI:3026880]	-
ENSMUSG00000101483	1700016L21Rik	1	80445932	80479867	+	968	antisense	RIKEN cDNA 1700016L21 gene [Source:MGI Symbol;Acc:MGI:1919458]	-
ENSMUSG00000026142	Rhbdd1	1	82316452	82445366	+	6966	protein_coding	rhomboid domain containing 1 [Source:MGI Symbol;Acc:MGI:1924117]	-
ENSMUSG00000026149	Tm4sf20	1	82756649	82768461	-	1508	protein_coding	transmembrane 4 L six family member 20 [Source:MGI Symbol;Acc:MGI:1913511]	-
ENSMUSG00000053161	Daw1	1	83159752	83210574	+	2140	protein_coding	dynein assembly factor with WDR repeat domains 1 [Source:MGI Symbol;Acc:MGI:1923089]	-
ENSMUSG00000101896	Gm6244	1	83212044	83212884	-	841	processed_pseudogene	predicted gene 6244 [Source:MGI Symbol;Acc:MGI:3643858]	-
ENSMUSG00000026163	Sphkap	1	83254139	83408200	-	9602	protein_coding	SPHK1 interactor, AKAP domain containing [Source:MGI Symbol;Acc:MGI:1924879]	-
ENSMUSG00000062590	Armc9	1	86154780	86278284	+	13006	protein_coding	armadillo repeat containing 9 [Source:MGI Symbol;Acc:MGI:1926045]	-
ENSMUSG00000026237	Nmur1	1	86386303	86426228	-	1695	protein_coding	neuromedin U receptor 1 [Source:MGI Symbol;Acc:MGI:1341898]	-
ENSMUSG00000036574	Tex44	1	86426329	86428052	+	1724	protein_coding	testis expressed 44 [Source:MGI Symbol;Acc:MGI:1919113]	-
ENSMUSG00000036480	Prss56	1	87183313	87188405	+	2180	protein_coding	protease, serine 56 [Source:MGI Symbol;Acc:MGI:1916703]	-
ENSMUSG00000079429	Mroh2a	1	88226986	88262289	+	8492	protein_coding	maestro heat-like repeat family member 2A [Source:MGI Symbol;Acc:MGI:3705228]	-
ENSMUSG00000099378	1700067G17Rik	1	89016113	89022210	+	603	lincRNA	RIKEN cDNA 1700067G17 gene [Source:MGI Symbol;Acc:MGI:1920725]	-
ENSMUSG00000102009	4933400F21Rik	1	89650529	89683908	-	3393	processed_transcript	RIKEN cDNA 4933400F21 gene [Source:MGI Symbol;Acc:MGI:1921653]	-
ENSMUSG00000026301	Iqca	1	90042132	90153401	-	4278	protein_coding	IQ motif containing with AAA domain [Source:MGI Symbol;Acc:MGI:1922168]	-
ENSMUSG00000026304	Rab17	1	90958133	90969661	-	1992	protein_coding	RAB17, member RAS oncogene family [Source:MGI Symbol;Acc:MGI:104640]	-
ENSMUSG00000070732	Rbm44	1	91145089	91170795	+	6518	protein_coding	RNA binding motif protein 44 [Source:MGI Symbol;Acc:MGI:2685663]	-
ENSMUSG00000100253	1700020N18Rik	1	91404879	91406029	-	547	lincRNA	RIKEN cDNA 1700020N18 gene [Source:MGI Symbol;Acc:MGI:1914336]	-
ENSMUSG00000099665	Gm29482	1	92759213	92760480	-	230	lincRNA	predicted gene 29482 [Source:MGI Symbol;Acc:MGI:5580188]	-
ENSMUSG00000034212	Ankmy1	1	92859803	92902906	-	4846	protein_coding	ankyrin repeat and MYND domain containing 1 [Source:MGI Symbol;Acc:MGI:3045261]	-
ENSMUSG00000014602	Kif1a	1	93015464	93101951	-	9330	protein_coding	kinesin family member 1A [Source:MGI Symbol;Acc:MGI:108391]	-
ENSMUSG00000026272	Agxt	1	93135240	93145421	+	1697	protein_coding	alanine-glyoxylate aminotransferase [Source:MGI Symbol;Acc:MGI:1329033]	-
ENSMUSG00000026274	Pask	1	93308770	93343482	-	9060	protein_coding	PAS domain containing serine/threonine kinase [Source:MGI Symbol;Acc:MGI:2155936]	-
ENSMUSG00000026283	Ing5	1	93803965	93822101	+	4729	protein_coding	inhibitor of growth family, member 5 [Source:MGI Symbol;Acc:MGI:1922816]	-
ENSMUSG00000100518	4930440C22Rik	1	94797083	94802472	+	1607	lincRNA	RIKEN cDNA 4930440C22 gene [Source:MGI Symbol;Acc:MGI:1921939]	-
ENSMUSG00000100336	Gm29601	1	96543059	96556703	-	1349	lincRNA	predicted gene 29601 [Source:MGI Symbol;Acc:MGI:5580307]	-
ENSMUSG00000045463	Slco6b1	1	96906176	96997577	-	2492	transcribed_unprocessed_pseudogene	solute carrier organic anion transporter family, member 6b1 [Source:MGI Symbol;Acc:MGI:1915104]	-
ENSMUSG00000026331	Slco6c1	1	97059038	97128301	-	2842	protein_coding	solute carrier organic anion transporter family, member 6c1 [Source:MGI Symbol;Acc:MGI:1921691]	-
ENSMUSG00000101348	Gm7135	1	97346475	97573015	+	2255	transcribed_unprocessed_pseudogene	predicted gene 7135 [Source:MGI Symbol;Acc:MGI:3647710]	-
ENSMUSG00000040648	Ppip5k2	1	97706048	97770411	-	14381	protein_coding	diphosphoinositol pentakisphosphate kinase 2 [Source:MGI Symbol;Acc:MGI:2142810]	-
ENSMUSG00000089782	Gm3531	1	97948901	97949389	-	489	processed_pseudogene	predicted pseudogene 3531 [Source:MGI Symbol;Acc:MGI:3781708]	-
ENSMUSG00000026336	Slco6d1	1	98421124	98516991	+	3173	protein_coding	solute carrier organic anion transporter family, member 6d1 [Source:MGI Symbol;Acc:MGI:1918116]	-
ENSMUSG00000100009	Gm7967	1	98589517	98607384	+	5950	lincRNA	predicted gene 7967 [Source:MGI Symbol;Acc:MGI:3644984]	-
ENSMUSG00000067028	Cntnap5b	1	99772765	100485942	+	5205	protein_coding	contactin associated protein-like 5B [Source:MGI Symbol;Acc:MGI:3664583]	-
ENSMUSG00000100684	Gm20268	1	101155809	101175202	+	845	lincRNA	predicted gene, 20268 [Source:MGI Symbol;Acc:MGI:5012453]	-
ENSMUSG00000056536	Pign	1	105518422	105663677	-	13595	protein_coding	phosphatidylinositol glycan anchor biosynthesis, class N [Source:MGI Symbol;Acc:MGI:1351629]	-
ENSMUSG00000101583	Gm20753	1	106152625	106171524	-	545	lincRNA	predicted gene, 20753 [Source:MGI Symbol;Acc:MGI:5434109]	-
ENSMUSG00000009905	Kdsr	1	106720459	106759727	-	8147	protein_coding	3-ketodihydrosphingosine reductase [Source:MGI Symbol;Acc:MGI:1918000]	-
ENSMUSG00000087210	Gm15391	1	107385200	107387412	-	257	lincRNA	predicted gene 15391 [Source:MGI Symbol;Acc:MGI:3705314]	-
ENSMUSG00000037035	Inhbb	1	119415465	119422248	-	4255	protein_coding	inhibin beta-B [Source:MGI Symbol;Acc:MGI:96571]	-
ENSMUSG00000026383	Epb41l5	1	119545037	119649000	-	14758	protein_coding	erythrocyte membrane protein band 4.1 like 5 [Source:MGI Symbol;Acc:MGI:103006]	-
ENSMUSG00000036962	Cfap221	1	119923341	119997234	-	2915	protein_coding	cilia and flagella associated protein 221 [Source:MGI Symbol;Acc:MGI:2684947]	-
ENSMUSG00000026388	3110009E18Rik	1	120121187	120188189	+	2428	protein_coding	RIKEN cDNA 3110009E18 gene [Source:MGI Symbol;Acc:MGI:1920353]	-
ENSMUSG00000058665	En1	1	120602418	120607992	+	2624	protein_coding	engrailed 1 [Source:MGI Symbol;Acc:MGI:95389]	Homeobox
ENSMUSG00000099574	1700121L03Rik	1	125190282	125197455	-	704	lincRNA	RIKEN cDNA 1700121L03 gene [Source:MGI Symbol;Acc:MGI:1923910]	-
ENSMUSG00000036155	Mgat5	1	127205015	127488336	+	10291	protein_coding	mannoside acetylglucosaminyltransferase 5 [Source:MGI Symbol;Acc:MGI:894701]	-
ENSMUSG00000099471	Gm8451	1	127282662	127283108	-	447	processed_pseudogene	predicted gene 8451 [Source:MGI Symbol;Acc:MGI:3644810]	-
ENSMUSG00000026355	Mcm6	1	128331590	128359664	-	4666	protein_coding	minichromosome maintenance complex component 6 [Source:MGI Symbol;Acc:MGI:1298227]	-
ENSMUSG00000026401	Cd55b	1	130388537	130423009	-	1675	protein_coding	CD55 molecule, decay accelerating factor for complement B [Source:MGI Symbol;Acc:MGI:104849]	-
ENSMUSG00000042554	Zp3r	1	130576713	130629621	-	2121	protein_coding	zona pellucida 3 receptor [Source:MGI Symbol;Acc:MGI:104965]	-
ENSMUSG00000046404	Yod1	1	130717327	130724358	+	6128	protein_coding	YOD1 deubiquitinase [Source:MGI Symbol;Acc:MGI:2442596]	-
ENSMUSG00000026417	Pigr	1	130826684	130852249	+	4025	protein_coding	polymeric immunoglobulin receptor [Source:MGI Symbol;Acc:MGI:103080]	-
ENSMUSG00000042474	Fcmr	1	130865669	130880791	+	1736	protein_coding	Fc fragment of IgM receptor [Source:MGI Symbol;Acc:MGI:1916419]	-
ENSMUSG00000016526	Dyrk3	1	131127455	131138340	-	3178	protein_coding	dual-specificity tyrosine-(Y)-phosphorylation regulated kinase 3 [Source:MGI Symbol;Acc:MGI:1330300]	-
ENSMUSG00000079330	Lemd1	1	132191431	132259227	+	9289	protein_coding	LEM domain containing 1 [Source:MGI Symbol;Acc:MGI:1922403]	-
ENSMUSG00000070644	Etnk2	1	133363572	133380336	+	4566	protein_coding	ethanolamine kinase 2 [Source:MGI Symbol;Acc:MGI:2443760]	-
ENSMUSG00000026450	Chit1	1	134111242	134151540	+	1815	protein_coding	chitinase 1 (chitotriosidase) [Source:MGI Symbol;Acc:MGI:1919134]	-
ENSMUSG00000050526	4933406M09Rik	1	134385940	134390981	+	1768	protein_coding	RIKEN cDNA 4933406M09 gene [Source:MGI Symbol;Acc:MGI:3045320]	-
ENSMUSG00000046367	Mgat4e	1	134540941	134549682	-	1832	protein_coding	MGAT4 family, member E [Source:MGI Symbol;Acc:MGI:1918251]	-
ENSMUSG00000079139	Gm4204	1	135231995	135233225	+	1231	processed_pseudogene	predicted gene 4204 [Source:MGI Symbol;Acc:MGI:3782381]	-
ENSMUSG00000003051	Elf3	1	135253575	135258568	-	2217	protein_coding	E74-like factor 3 [Source:MGI Symbol;Acc:MGI:1101781]	ETS
ENSMUSG00000048096	Lmod1	1	135324807	135368065	+	3948	protein_coding	leiomodin 1 (smooth muscle) [Source:MGI Symbol;Acc:MGI:2135671]	-
ENSMUSG00000041642	Kif21b	1	136131389	136177998	+	12184	protein_coding	kinesin family member 21B [Source:MGI Symbol;Acc:MGI:109234]	-
ENSMUSG00000087230	Mroh3	1	136181652	136212828	-	3230	protein_coding	maestro heat-like repeat family member 3 [Source:MGI Symbol;Acc:MGI:1923672]	-
ENSMUSG00000041605	Inava	1	136213531	136234264	-	4977	protein_coding	innate immunity activator [Source:MGI Symbol;Acc:MGI:1921579]	-
ENSMUSG00000099337	Gm29486	1	136507409	136507780	+	372	processed_pseudogene	predicted gene 29486 [Source:MGI Symbol;Acc:MGI:5580192]	-
ENSMUSG00000102738	1700006P03Rik	1	137325434	137325842	-	409	TEC	RIKEN cDNA 1700006P03 gene [Source:MGI Symbol;Acc:MGI:1925628]	-
ENSMUSG00000099808	1700019P21Rik	1	138876272	138876951	-	411	lincRNA	RIKEN cDNA 1700019P21 gene [Source:MGI Symbol;Acc:MGI:1922796]	-
ENSMUSG00000033964	Zbtb41	1	139422288	139453005	+	8400	protein_coding	zinc finger and BTB domain containing 41 [Source:MGI Symbol;Acc:MGI:2444487]	ZBTB
ENSMUSG00000100954	Gm10138	1	151339604	151345231	-	2843	antisense	predicted gene 10138 [Source:MGI Symbol;Acc:MGI:3708522]	-
ENSMUSG00000055547	Apobec4	1	152750551	152757544	+	1566	protein_coding	apolipoprotein B mRNA editing enzyme, catalytic polypeptide-like 4 (putative) [Source:MGI Symbol;Acc:MGI:1918531]	-
ENSMUSG00000103840	1700040K01Rik	1	152936604	152937041	+	438	TEC	RIKEN cDNA 1700040K01 gene [Source:MGI Symbol;Acc:MGI:1920517]	-
ENSMUSG00000042708	Shcbp1l	1	153425162	153452574	+	3710	protein_coding	Shc SH2-domain binding protein 1-like [Source:MGI Symbol;Acc:MGI:1919086]	-
ENSMUSG00000042684	Npl	1	153503015	153550045	-	2961	protein_coding	N-acetylneuraminate pyruvate lyase [Source:MGI Symbol;Acc:MGI:1921341]	-
ENSMUSG00000042641	Rgsl1	1	153779381	153844142	-	5219	protein_coding	regulator of G-protein signaling like 1 [Source:MGI Symbol;Acc:MGI:2685048]	-
ENSMUSG00000073535	Gm5532	1	155520173	155527143	-	2206	lincRNA	predicted gene 5532 [Source:MGI Symbol;Acc:MGI:3646828]	-
ENSMUSG00000060985	Tdrd5	1	156255296	156303664	-	6937	protein_coding	tudor domain containing 5 [Source:MGI Symbol;Acc:MGI:2684949]	-
ENSMUSG00000103705	4930518J20Rik	1	156303489	156304966	+	1478	antisense	RIKEN cDNA 4930518J20 gene [Source:MGI Symbol;Acc:MGI:1914839]	-
ENSMUSG00000026600	Soat1	1	156424525	156474331	-	9791	protein_coding	sterol O-acyltransferase 1 [Source:MGI Symbol;Acc:MGI:104665]	-
ENSMUSG00000026594	Ralgps2	1	156804166	156939626	-	12085	protein_coding	Ral GEF with PH domain and SH3 binding motif 2 [Source:MGI Symbol;Acc:MGI:1925505]	-
ENSMUSG00000101905	4930439D14Rik	1	156939838	156940196	+	359	antisense	RIKEN cDNA 4930439D14 gene [Source:MGI Symbol;Acc:MGI:1925417]	-
ENSMUSG00000087093	Gm15486	1	157497931	157511721	-	604	antisense	predicted gene 15486 [Source:MGI Symbol;Acc:MGI:3705263]	-
ENSMUSG00000104111	Gm37294	1	160041701	160044331	-	494	lincRNA	predicted gene, 37294 [Source:MGI Symbol;Acc:MGI:5610522]	-
ENSMUSG00000026715	Serpinc1	1	160978585	161005863	+	8546	protein_coding	serine (or cysteine) peptidase inhibitor, clade C (antithrombin), member 1 [Source:MGI Symbol;Acc:MGI:88095]	-
ENSMUSG00000044835	Ankrd45	1	161142691	161170498	+	3735	protein_coding	ankyrin repeat domain 45 [Source:MGI Symbol;Acc:MGI:1921094]	-
ENSMUSG00000049160	Tex50	1	161154558	161159314	-	1192	protein_coding	testis expressed 50 [Source:MGI Symbol;Acc:MGI:1922183]	-
ENSMUSG00000102817	Gm6185	1	161176936	161237307	+	3866	transcribed_unprocessed_pseudogene	predicted gene 6185 [Source:MGI Symbol;Acc:MGI:3648765]	-
ENSMUSG00000086277	4930558K02Rik	1	161942086	161979636	-	1167	protein_coding	RIKEN cDNA 4930558K02 gene [Source:MGI Symbol;Acc:MGI:1922618]	-
ENSMUSG00000071890	Mroh9	1	163024302	163085670	-	2956	protein_coding	maestro heat-like repeat family member 9 [Source:MGI Symbol;Acc:MGI:1925508]	-
ENSMUSG00000041396	Mettl18	1	163994889	163997243	+	1513	protein_coding	methyltransferase like 18 [Source:MGI Symbol;Acc:MGI:1917212]	-
ENSMUSG00000026575	Nme7	1	164304121	164437725	+	5876	protein_coding	NME/NM23 family member 7 [Source:MGI Symbol;Acc:MGI:2449121]	-
ENSMUSG00000104011	Gm32391	1	164462442	164463989	+	540	lincRNA	predicted gene, 32391 [Source:MGI Symbol;Acc:MGI:5591550]	-
ENSMUSG00000101189	1700029M03Rik	1	164960921	164962825	+	685	lincRNA	RIKEN cDNA 1700029M03 gene [Source:MGI Symbol;Acc:MGI:1916726]	-
ENSMUSG00000026572	Tbx19	1	165137855	165160773	-	3192	protein_coding	T-box 19 [Source:MGI Symbol;Acc:MGI:1891158]	T-box
ENSMUSG00000026567	Adcy10	1	165485183	165576774	+	8739	protein_coding	adenylate cyclase 10 [Source:MGI Symbol;Acc:MGI:2660854]	-
ENSMUSG00000026565	Pou2f1	1	165865154	166002678	-	16597	protein_coding	POU domain, class 2, transcription factor 1 [Source:MGI Symbol;Acc:MGI:101898]	Pou
ENSMUSG00000000544	Gpa33	1	166130238	166166510	+	2742	protein_coding	glycoprotein A33 (transmembrane) [Source:MGI Symbol;Acc:MGI:1891703]	-
ENSMUSG00000103139	Gm37982	1	167242457	167251492	+	561	antisense	predicted gene, 37982 [Source:MGI Symbol;Acc:MGI:5611210]	-
ENSMUSG00000102909	Gm2453	1	167285068	167289856	+	822	lincRNA	predicted gene 2453 [Source:MGI Symbol;Acc:MGI:3780620]	-
ENSMUSG00000040485	Lrrc52	1	167445669	167466780	-	1143	protein_coding	leucine rich repeat containing 52 [Source:MGI Symbol;Acc:MGI:1924118]	-
ENSMUSG00000103463	1700063I16Rik	1	168675272	168675882	-	611	TEC	RIKEN cDNA 1700063I16 gene [Source:MGI Symbol;Acc:MGI:1925877]	-
ENSMUSG00000026683	Nuf2	1	169497934	169531464	-	6341	protein_coding	NUF2, NDC80 kinetochore complex component [Source:MGI Symbol;Acc:MGI:1914227]	-
ENSMUSG00000006411	Nectin4	1	171370099	171388598	+	3746	protein_coding	nectin cell adhesion molecule 4 [Source:MGI Symbol;Acc:MGI:1918990]	-
ENSMUSG00000103711	Tstd1	1	171418872	171420352	+	867	protein_coding	thiosulfate sulfurtransferase (rhodanese)-like domain containing 1 [Source:MGI Symbol;Acc:MGI:3648482]	-
ENSMUSG00000038179	Slamf7	1	171632403	171653035	-	4577	protein_coding	SLAM family member 7 [Source:MGI Symbol;Acc:MGI:1922595]	-
ENSMUSG00000038026	Kcnj9	1	172320501	172329318	-	4288	protein_coding	potassium inwardly-rectifying channel, subfamily J, member 9 [Source:MGI Symbol;Acc:MGI:108007]	-
ENSMUSG00000050229	Pigm	1	172376546	172384099	+	7554	protein_coding	phosphatidylinositol glycan anchor biosynthesis, class M [Source:MGI Symbol;Acc:MGI:1914806]	-
ENSMUSG00000026548	Slamf9	1	172475358	172478575	+	1313	protein_coding	SLAM family member 9 [Source:MGI Symbol;Acc:MGI:1923692]	-
ENSMUSG00000037995	Igsf9	1	172481788	172498878	+	6612	protein_coding	immunoglobulin superfamily, member 9 [Source:MGI Symbol;Acc:MGI:2135283]	-
ENSMUSG00000028354	Fmn2	1	174501825	174822729	+	7960	protein_coding	formin 2 [Source:MGI Symbol;Acc:MGI:1859252]	-
ENSMUSG00000026523	Wdr64	1	175698593	175815734	+	3997	protein_coding	WD repeat domain 64 [Source:MGI Symbol;Acc:MGI:1923070]	-
ENSMUSG00000015962	1700016C15Rik	1	177729814	177753324	+	768	protein_coding	RIKEN cDNA 1700016C15 gene [Source:MGI Symbol;Acc:MGI:1916678]	-
ENSMUSG00000102483	Catspere1	1	177808550	177962233	+	2949	unprocessed_pseudogene	cation channel sperm associated auxiliary subunit epsilon 1 [Source:MGI Symbol;Acc:MGI:3647531]	-
ENSMUSG00000091476	Catspere2	1	177983423	178172704	+	5259	protein_coding	catsper channel auxiliary subunit epsilon 2 [Source:MGI Symbol;Acc:MGI:5589632]	-
ENSMUSG00000104279	Gm38300	1	178339601	178341470	+	1870	TEC	predicted gene, 38300 [Source:MGI Symbol;Acc:MGI:5611528]	-
ENSMUSG00000058729	Lin9	1	180641150	180690694	+	7244	protein_coding	lin-9 homolog (C. elegans) [Source:MGI Symbol;Acc:MGI:1919818]	-
ENSMUSG00000103328	Gm37406	1	181062070	181064475	+	500	lincRNA	predicted gene, 37406 [Source:MGI Symbol;Acc:MGI:5610634]	-
ENSMUSG00000081214	Rpl35a-ps2	1	181241988	181242320	-	333	processed_pseudogene	ribosomal protein L35A, pseudogene 2 [Source:MGI Symbol;Acc:MGI:3705461]	-
ENSMUSG00000047369	Dnah14	1	181576559	181815774	+	16235	protein_coding	dynein, axonemal, heavy chain 14 [Source:MGI Symbol;Acc:MGI:2444525]	-
ENSMUSG00000100147	1700047M11Rik	1	182287990	182303325	+	2846	lincRNA	RIKEN cDNA 1700047M11 gene [Source:MGI Symbol;Acc:MGI:1914580]	-
ENSMUSG00000053461	Hhipl2	1	183418215	183436808	+	2766	protein_coding	hedgehog interacting protein-like 2 [Source:MGI Symbol;Acc:MGI:1926022]	-
ENSMUSG00000044854	1700056E22Rik	1	184033030	184034301	-	1272	protein_coding	RIKEN cDNA 1700056E22 gene [Source:MGI Symbol;Acc:MGI:1920613]	-
ENSMUSG00000102158	Gm34342	1	184736977	184739520	+	335	lincRNA	predicted gene, 34342 [Source:MGI Symbol;Acc:MGI:5593501]	-
ENSMUSG00000103942	Gm34732	1	185082738	185085964	-	445	lincRNA	predicted gene, 34732 [Source:MGI Symbol;Acc:MGI:5593891]	-
ENSMUSG00000039246	Lyplal1	1	186087731	186117310	-	1578	protein_coding	lysophospholipase-like 1 [Source:MGI Symbol;Acc:MGI:2385115]	-
ENSMUSG00000103503	1700023G09Rik	1	186926933	186930112	+	1460	lincRNA	RIKEN cDNA 1700023G09 gene [Source:MGI Symbol;Acc:MGI:1920531]	-
ENSMUSG00000039224	D1Pas1	1	186967416	186970627	+	3212	protein_coding	DNA segment, Chr 1, Pasteur Institute 1 [Source:MGI Symbol;Acc:MGI:91842]	-
ENSMUSG00000026611	Spata17	1	187044648	187215465	-	2870	protein_coding	spermatogenesis associated 17 [Source:MGI Symbol;Acc:MGI:1921967]	-
ENSMUSG00000089730	1700007P06Rik	1	187125138	187127852	+	823	antisense	RIKEN cDNA 1700007P06 gene [Source:MGI Symbol;Acc:MGI:1916558]	-
ENSMUSG00000026610	Esrrg	1	187608791	188214885	+	6208	protein_coding	estrogen-related receptor gamma [Source:MGI Symbol;Acc:MGI:1347056]	ESR-like
ENSMUSG00000026605	Cenpf	1	189640606	189688086	-	15433	protein_coding	centromere protein F [Source:MGI Symbol;Acc:MGI:1313302]	-
ENSMUSG00000037568	Vash2	1	190947646	190979296	-	4314	protein_coding	vasohibin 2 [Source:MGI Symbol;Acc:MGI:2444826]	-
ENSMUSG00000091017	Fam71a	1	191162584	191164817	-	2234	protein_coding	family with sequence similarity 71, member A [Source:MGI Symbol;Acc:MGI:3588202]	-
ENSMUSG00000073478	D730003I15Rik	1	191224454	191226140	+	1687	lincRNA	RIKEN cDNA D730003I15 gene [Source:MGI Symbol;Acc:MGI:1925971]	-
ENSMUSG00000026627	Tmem206	1	191325912	191350914	+	2246	protein_coding	transmembrane protein 206 [Source:MGI Symbol;Acc:MGI:1914200]	-
ENSMUSG00000103433	Gm2272	1	191407666	191408247	+	582	processed_pseudogene	predicted gene 2272 [Source:MGI Symbol;Acc:MGI:3780442]	-
ENSMUSG00000037474	Dtl	1	191537356	191575544	-	13709	protein_coding	denticleless E3 ubiquitin protein ligase [Source:MGI Symbol;Acc:MGI:1924093]	-
ENSMUSG00000026622	Nek2	1	191821444	191833050	+	4516	protein_coding	NIMA (never in mitosis gene a)-related expressed kinase 2 [Source:MGI Symbol;Acc:MGI:109359]	-
ENSMUSG00000055833	1700034H15Rik	1	191886130	191907527	-	6099	antisense	RIKEN cDNA 1700034H15 gene [Source:MGI Symbol;Acc:MGI:1921515]	-
ENSMUSG00000049353	Rd3	1	191977370	191988283	+	5313	protein_coding	retinal degeneration 3 [Source:MGI Symbol;Acc:MGI:1921273]	-
ENSMUSG00000103653	Gstp-ps	1	192073820	192074450	-	631	processed_pseudogene	glutathione S-transferase, pi, pseudogene [Source:MGI Symbol;Acc:MGI:3782108]	-
ENSMUSG00000100872	1700065J18Rik	1	192841661	192842740	+	393	lincRNA	RIKEN cDNA 1700065J18 gene [Source:MGI Symbol;Acc:MGI:1920705]	-
ENSMUSG00000102442	Gm37103	1	193052500	193052614	+	115	processed_pseudogene	predicted gene, 37103 [Source:MGI Symbol;Acc:MGI:5610331]	-
ENSMUSG00000026638	Irf6	1	193153111	193172023	+	7069	protein_coding	interferon regulatory factor 6 [Source:MGI Symbol;Acc:MGI:1859211]	IRF
ENSMUSG00000079144	A130010J15Rik	1	193168046	193177832	+	4403	protein_coding	RIKEN cDNA A130010J15 gene [Source:MGI Symbol;Acc:MGI:2441776]	-
ENSMUSG00000026639	Lamb3	1	193207699	193343878	+	6612	protein_coding	laminin, beta 3 [Source:MGI Symbol;Acc:MGI:99915]	-
ENSMUSG00000104206	Gm32250	1	194989062	194995345	-	322	lincRNA	predicted gene, 32250 [Source:MGI Symbol;Acc:MGI:5591409]	-
ENSMUSG00000016493	Cd46	1	195036826	195092249	-	7603	protein_coding	CD46 antigen, complement regulatory protein [Source:MGI Symbol;Acc:MGI:1203290]	-
ENSMUSG00000026646	Suv39h2	2	3455815	3475031	-	4410	protein_coding	suppressor of variegation 3-9 2 [Source:MGI Symbol;Acc:MGI:1890396]	-
ENSMUSG00000084859	1700080N15Rik	2	4132063	4141141	-	1465	antisense	RIKEN cDNA 1700080N15 gene [Source:MGI Symbol;Acc:MGI:1920739]	-
ENSMUSG00000026669	Mcm10	2	4989714	5012791	-	7692	protein_coding	minichromosome maintenance 10 replication initiation factor [Source:MGI Symbol;Acc:MGI:1917274]	-
ENSMUSG00000086430	4930551O13Rik	2	5037280	5041133	+	1065	antisense	RIKEN cDNA 4930551O13 gene [Source:MGI Symbol;Acc:MGI:1922513]	-
ENSMUSG00000039145	Camk1d	2	5293457	5714515	-	7427	protein_coding	calcium/calmodulin-dependent protein kinase ID [Source:MGI Symbol;Acc:MGI:2442190]	-
ENSMUSG00000085818	Gm13267	2	5895510	5900131	+	873	antisense	predicted gene 13267 [Source:MGI Symbol;Acc:MGI:3652179]	-
ENSMUSG00000025815	Dhtkd1	2	5896115	5942792	-	6333	protein_coding	dehydrogenase E1 and transketolase domain containing 1 [Source:MGI Symbol;Acc:MGI:2445096]	-
ENSMUSG00000085580	1700061F12Rik	2	9189515	9197477	+	876	lincRNA	RIKEN cDNA 1700061F12 gene [Source:MGI Symbol;Acc:MGI:1920688]	-
ENSMUSG00000025783	4930412O13Rik	2	9881252	9883921	+	1381	protein_coding	RIKEN cDNA 4930412O13 gene [Source:MGI Symbol;Acc:MGI:1921185]	-
ENSMUSG00000037254	Itih2	2	10094593	10131396	-	3315	protein_coding	inter-alpha trypsin inhibitor, heavy chain 2 [Source:MGI Symbol;Acc:MGI:96619]	-
ENSMUSG00000061186	Sfmbt2	2	10370510	10595253	+	9128	protein_coding	Scm-like with four mbt domains 2 [Source:MGI Symbol;Acc:MGI:2447794]	-
ENSMUSG00000026723	Trdmt1	2	13509014	13544668	-	3835	protein_coding	tRNA aspartic acid methyltransferase 1 [Source:MGI Symbol;Acc:MGI:1274787]	-
ENSMUSG00000086657	Stamos	2	14070332	14073934	-	1896	processed_transcript	signal transducing adaptor molecule (SH3 domain and ITAM motif) 1, opposite strand [Source:MGI Symbol;Acc:MGI:1918207]	-
ENSMUSG00000084901	Gm13266	2	14512591	14542811	+	831	processed_transcript	predicted gene 13266 [Source:MGI Symbol;Acc:MGI:3652181]	-
ENSMUSG00000026707	Nsun6	2	14995131	15055069	-	5006	protein_coding	NOL1/NOP2/Sun domain family member 6 [Source:MGI Symbol;Acc:MGI:1921705]	-
ENSMUSG00000037708	Spag6	2	18694032	18750413	+	3392	protein_coding	sperm associated antigen 6 [Source:MGI Symbol;Acc:MGI:3040687]	-
ENSMUSG00000097638	Carlr	2	18799245	18801818	-	2574	lincRNA	cardiac and apoptosis-related long non-coding RNA [Source:MGI Symbol;Acc:MGI:1914024]	-
ENSMUSG00000037683	Armc3	2	19199302	19310241	+	2830	protein_coding	armadillo repeat containing 3 [Source:MGI Symbol;Acc:MGI:1918132]	-
ENSMUSG00000026734	4921504E06Rik	2	19462837	19553914	-	2293	protein_coding	RIKEN cDNA 4921504E06 gene [Source:MGI Symbol;Acc:MGI:1918087]	-
ENSMUSG00000086621	Gm13348	2	19634034	19636986	-	690	antisense	predicted gene 13348 [Source:MGI Symbol;Acc:MGI:3649255]	-
ENSMUSG00000085353	1700092C17Rik	2	22755984	22762273	+	424	lincRNA	RIKEN cDNA 1700092C17 gene [Source:MGI Symbol;Acc:MGI:1921545]	-
ENSMUSG00000026774	4931423N10Rik	2	23207476	23267129	+	2004	protein_coding	RIKEN cDNA 4931423N10 gene [Source:MGI Symbol;Acc:MGI:1918231]	-
ENSMUSG00000036770	Stpg3	2	25212207	25214637	-	1945	protein_coding	sperm tail PG rich repeat containing 3 [Source:MGI Symbol;Acc:MGI:1921722]	-
ENSMUSG00000015090	Ptgds	2	25466709	25470046	-	1649	protein_coding	prostaglandin D2 synthase (brain) [Source:MGI Symbol;Acc:MGI:99261]	-
ENSMUSG00000052403	Fcnaos	2	25607892	25631761	+	1617	antisense	ficolin A, opposite strand [Source:MGI Symbol;Acc:MGI:3701343]	-
ENSMUSG00000026940	Ccdc183	2	25608635	25617678	-	3035	protein_coding	coiled-coil domain containing 183 [Source:MGI Symbol;Acc:MGI:1924308]	-
ENSMUSG00000085484	Gm13539	2	25782257	25787022	+	1020	protein_coding	predicted gene 13539 [Source:MGI Symbol;Acc:MGI:3651926]	-
ENSMUSG00000036401	Glt6d1	2	25793859	25815848	-	1403	protein_coding	glycosyltransferase 6 domain containing 1 [Source:MGI Symbol;Acc:MGI:1918353]	-
ENSMUSG00000036327	Qsox2	2	26208637	26237525	-	4644	protein_coding	quiescin Q6 sulfhydryl oxidase 2 [Source:MGI Symbol;Acc:MGI:2387194]	-
ENSMUSG00000048038	Ccdc187	2	26243469	26294557	-	9827	protein_coding	coiled-coil domain containing 187 [Source:MGI Symbol;Acc:MGI:3045295]	-
ENSMUSG00000049897	Stkld1	2	26934047	26953496	+	2191	protein_coding	serine/threonine kinase-like domain containing 1 [Source:MGI Symbol;Acc:MGI:2685557]	-
ENSMUSG00000109946	Brd3os	2	27442324	27444221	+	1898	protein_coding	bromodomain containing 3, opposite strand [Source:MGI Symbol;Acc:MGI:106557]	-
ENSMUSG00000035829	Ppp1r26	2	28446800	28455508	+	5619	protein_coding	protein phosphatase 1, regulatory subunit 26 [Source:MGI Symbol;Acc:MGI:2685193]	-
ENSMUSG00000026831	1700007K13Rik	2	28462001	28466332	-	965	protein_coding	RIKEN cDNA 1700007K13 gene [Source:MGI Symbol;Acc:MGI:1916577]	-
ENSMUSG00000079502	Cfap77	2	28926949	29055066	-	2624	protein_coding	cilia and flagella associated protein 77 [Source:MGI Symbol;Acc:MGI:2685669]	-
ENSMUSG00000075425	Gm13547	2	29759312	29764089	+	843	protein_coding	predicted gene 13547 [Source:MGI Symbol;Acc:MGI:3650473]	-
ENSMUSG00000100747	1700084E18Rik	2	30236795	30238223	-	1429	antisense	RIKEN cDNA 1700084E18 gene [Source:MGI Symbol;Acc:MGI:1914600]	-
ENSMUSG00000085491	4930527E20Rik	2	30803793	30807429	+	351	antisense	RIKEN cDNA 4930527E20 gene [Source:MGI Symbol;Acc:MGI:1925448]	-
ENSMUSG00000066068	Gm13611	2	32271845	32272162	+	318	processed_pseudogene	predicted gene 13611 [Source:MGI Symbol;Acc:MGI:3651300]	-
ENSMUSG00000039164	Naif1	2	32450457	32456953	+	4650	protein_coding	nuclear apoptosis inducing factor 1 [Source:MGI Symbol;Acc:MGI:1918504]	-
ENSMUSG00000046854	Pip5kl1	2	32574797	32583782	+	2494	protein_coding	phosphatidylinositol-4-phosphate 5-kinase-like 1 [Source:MGI Symbol;Acc:MGI:2448520]	-
ENSMUSG00000039021	Ttc16	2	32757026	32775633	-	6388	protein_coding	tetratricopeptide repeat domain 16 [Source:MGI Symbol;Acc:MGI:2443048]	-
ENSMUSG00000038987	Cfap157	2	32777381	32784428	-	1779	protein_coding	cilia and flagella associated protein 157 [Source:MGI Symbol;Acc:MGI:2447809]	-
ENSMUSG00000038860	Garnl3	2	32986224	33131654	-	12352	protein_coding	GTPase activating RANGAP domain-like 3 [Source:MGI Symbol;Acc:MGI:2139309]	-
ENSMUSG00000038831	Ralgps1	2	33133417	33371486	-	7657	protein_coding	Ral GEF with PH domain and SH3 binding motif 1 [Source:MGI Symbol;Acc:MGI:1922008]	-
ENSMUSG00000038718	Pbx3	2	34171457	34373142	-	6109	protein_coding	pre B cell leukemia homeobox 3 [Source:MGI Symbol;Acc:MGI:97496]	Homeobox
ENSMUSG00000026874	Hc	2	34983331	35061438	-	6265	protein_coding	hemolytic complement [Source:MGI Symbol;Acc:MGI:96031]	-
ENSMUSG00000084768	Gm13605	2	35224533	35226685	+	1091	lincRNA	predicted gene 13605 [Source:MGI Symbol;Acc:MGI:3652204]	-
ENSMUSG00000085668	Gm35202	2	35503531	35506090	+	712	lincRNA	predicted gene, 35202 [Source:MGI Symbol;Acc:MGI:5594361]	-
ENSMUSG00000000247	Lhx2	2	38339281	38369733	+	4393	protein_coding	LIM homeobox protein 2 [Source:MGI Symbol;Acc:MGI:96785]	Homeobox
ENSMUSG00000026751	Nr5a1	2	38692656	38714542	-	4241	protein_coding	nuclear receptor subfamily 5, group A, member 1 [Source:MGI Symbol;Acc:MGI:1346833]	SF-like
ENSMUSG00000035295	Wdr38	2	38997476	39006168	+	2871	protein_coding	WD repeat domain 38 [Source:MGI Symbol;Acc:MGI:1923896]	-
ENSMUSG00000035236	Scai	2	39066214	39190734	-	12341	protein_coding	suppressor of cancer cell invasion [Source:MGI Symbol;Acc:MGI:2443716]	-
ENSMUSG00000083240	Gm13453	2	40127504	40127860	-	357	processed_pseudogene	predicted gene 13453 [Source:MGI Symbol;Acc:MGI:3651618]	-
ENSMUSG00000082536	Gm13456	2	40555752	40557116	+	1365	processed_pseudogene	predicted gene 13456 [Source:MGI Symbol;Acc:MGI:3651389]	-
ENSMUSG00000085862	Gm13483	2	50296810	50433967	+	1811	lincRNA	predicted gene 13483 [Source:MGI Symbol;Acc:MGI:3651423]	-
ENSMUSG00000086007	1700057H21Rik	2	51420984	51438785	-	697	lincRNA	RIKEN cDNA 1700057H21 gene [Source:MGI Symbol;Acc:MGI:1920625]	-
ENSMUSG00000025201	Bloc1s2-ps	2	52619754	52620185	+	432	processed_pseudogene	biogenesis of lysosomal organelles complex-1, subunit 2, pseudogene [Source:MGI Symbol;Acc:MGI:3702045]	-
ENSMUSG00000026826	Nr4a2	2	57106830	57124003	-	4059	protein_coding	nuclear receptor subfamily 4, group A, member 2 [Source:MGI Symbol;Acc:MGI:1352456]	NGFIB-like
ENSMUSG00000026989	Dapl1	2	59484653	59505020	+	679	protein_coding	death associated protein-like 1 [Source:MGI Symbol;Acc:MGI:1923997]	-
ENSMUSG00000087181	Gm13570	2	60098406	60098714	-	309	processed_pseudogene	predicted gene 13570 [Source:MGI Symbol;Acc:MGI:3649720]	-
ENSMUSG00000026893	Gca	2	62664285	62694109	+	3409	protein_coding	grancalcin [Source:MGI Symbol;Acc:MGI:1918521]	-
ENSMUSG00000034903	Cobll1	2	65088339	65239403	-	8342	protein_coding	Cobl-like 1 [Source:MGI Symbol;Acc:MGI:2442894]	-
ENSMUSG00000026994	Galnt3	2	66082766	66124994	-	4374	protein_coding	polypeptide N-acetylgalactosaminyltransferase 3 [Source:MGI Symbol;Acc:MGI:894695]	-
ENSMUSG00000034848	Ttc21b	2	66184327	66256617	-	9282	protein_coding	tetratricopeptide repeat domain 21B [Source:MGI Symbol;Acc:MGI:1920918]	-
ENSMUSG00000116244	Gm49461	2	68566442	68574848	+	983	transcribed_unprocessed_pseudogene	predicted gene, 49461 [Source:MGI Symbol;Acc:MGI:6155119]	-
ENSMUSG00000115996	Gm49462	2	68566992	68568555	-	256	lincRNA	predicted gene, 49462 [Source:MGI Symbol;Acc:MGI:6155120]	-
ENSMUSG00000115973	Gm36002	2	68578602	68582260	-	240	bidirectional_promoter_lncRNA	predicted gene, 36002 [Source:MGI Symbol;Acc:MGI:5595161]	-
ENSMUSG00000053896	4933409G03Rik	2	68582413	68616463	+	1438	protein_coding	RIKEN cDNA 4933409G03 gene [Source:MGI Symbol;Acc:MGI:3045336]	-
ENSMUSG00000079324	4932414N04Rik	2	68656486	68748467	+	4355	protein_coding	RIKEN cDNA 4932414N04 gene [Source:MGI Symbol;Acc:MGI:1922971]	-
ENSMUSG00000109667	Gm36231	2	68820311	68845252	-	217	lincRNA	predicted gene, 36231 [Source:MGI Symbol;Acc:MGI:5595390]	-
ENSMUSG00000027035	Cers6	2	68861441	69114282	+	8875	protein_coding	ceramide synthase 6 [Source:MGI Symbol;Acc:MGI:2442564]	Homeobox
ENSMUSG00000005233	Spc25	2	69193895	69206194	-	3188	protein_coding	SPC25, NDC80 kinetochore complex component, homolog (S. cerevisiae) [Source:MGI Symbol;Acc:MGI:1913692]	-
ENSMUSG00000070883	Ccdc173	2	69758033	69789575	-	2558	protein_coding	coiled-coil domain containing 173 [Source:MGI Symbol;Acc:MGI:1923100]	-
ENSMUSG00000087264	Gad1os	2	70489940	70563357	-	938	antisense	glutamate decarboxylase 1, opposite strand [Source:MGI Symbol;Acc:MGI:1916236]	-
ENSMUSG00000041966	Dcaf17	2	71055328	71099142	+	9806	protein_coding	DDB1 and CUL4 associated factor 17 [Source:MGI Symbol;Acc:MGI:1923013]	-
ENSMUSG00000027107	Chrna1	2	73563215	73580338	-	4386	protein_coding	cholinergic receptor, nicotinic, alpha polypeptide 1 (muscle) [Source:MGI Symbol;Acc:MGI:87885]	-
ENSMUSG00000056486	Chn1	2	73610660	73775346	-	6365	protein_coding	chimerin 1 [Source:MGI Symbol;Acc:MGI:1915674]	-
ENSMUSG00000085405	4930441J16Rik	2	74298940	74307717	-	516	lincRNA	RIKEN cDNA 4930441J16 gene [Source:MGI Symbol;Acc:MGI:1921212]	-
ENSMUSG00000075277	Haglr	2	74748422	74762896	-	3021	bidirectional_promoter_lncRNA	Hoxd antisense growth associated long non-coding RNA [Source:MGI Symbol;Acc:MGI:3026978]	-
ENSMUSG00000093242	Gm24574	2	75659244	75659317	+	74	miRNA	predicted gene, 24574 [Source:MGI Symbol;Acc:MGI:5454351]	-
ENSMUSG00000075272	Ttc30a2	2	75975740	75978170	-	2431	protein_coding	tetratricopeptide repeat domain 30A2 [Source:MGI Symbol;Acc:MGI:3700200]	-
ENSMUSG00000056436	Cyct	2	76353942	76360450	-	655	protein_coding	cytochrome c, testis [Source:MGI Symbol;Acc:MGI:88579]	-
ENSMUSG00000027016	Zfp385b	2	77410634	77819639	-	8223	protein_coding	zinc finger protein 385B [Source:MGI Symbol;Acc:MGI:2444734]	-
ENSMUSG00000085431	4930440I19Rik	2	78051177	78194430	+	1402	lincRNA	RIKEN cDNA 4930440I19 gene [Source:MGI Symbol;Acc:MGI:1925408]	-
ENSMUSG00000034683	Ppp1r1c	2	79707780	79818496	+	5826	protein_coding	protein phosphatase 1, regulatory inhibitor subunit 1C [Source:MGI Symbol;Acc:MGI:1923185]	-
ENSMUSG00000059173	Pde1a	2	79834453	80129458	-	6012	protein_coding	phosphodiesterase 1A, calmodulin-dependent [Source:MGI Symbol;Acc:MGI:1201792]	-
ENSMUSG00000075249	Fsip2	2	82943634	83008937	+	21147	protein_coding	fibrous sheath-interacting protein 2 [Source:MGI Symbol;Acc:MGI:2664111]	-
ENSMUSG00000085450	Gm13686	2	83700657	83701116	-	350	antisense	predicted gene 13686 [Source:MGI Symbol;Acc:MGI:3651825]	-
ENSMUSG00000034552	Zswim2	2	83915079	83941228	-	2224	protein_coding	zinc finger SWIM-type containing 2 [Source:MGI Symbol;Acc:MGI:1919111]	-
ENSMUSG00000034101	Ctnnd1	2	84600071	84650765	-	7319	protein_coding	catenin (cadherin associated protein), delta 1 [Source:MGI Symbol;Acc:MGI:105100]	-
ENSMUSG00000027079	Clp1	2	84722104	84727350	-	2672	protein_coding	CLP1, cleavage and polyadenylation factor I subunit [Source:MGI Symbol;Acc:MGI:2138968]	-
ENSMUSG00000034059	Ypel4	2	84734058	84738655	+	2614	protein_coding	yippee like 4 [Source:MGI Symbol;Acc:MGI:3605071]	-
ENSMUSG00000027071	P2rx3	2	84998583	85037462	-	2789	protein_coding	purinergic receptor P2X, ligand-gated ion channel, 3 [Source:MGI Symbol;Acc:MGI:1097160]	-
ENSMUSG00000086969	4930443O20Rik	2	85073614	85086461	-	1443	processed_transcript	RIKEN cDNA 4930443O20 gene [Source:MGI Symbol;Acc:MGI:1921937]	-
ENSMUSG00000082908	Gm13736	2	87526145	87526397	+	253	processed_pseudogene	predicted gene 13736 [Source:MGI Symbol;Acc:MGI:3650137]	-
ENSMUSG00000085471	4933423P22Rik	2	90479236	90488425	+	5536	antisense	RIKEN cDNA 4933423P22 gene [Source:MGI Symbol;Acc:MGI:1918408]	-
ENSMUSG00000040812	Agbl2	2	90782727	90834437	+	6650	protein_coding	ATP/GTP binding protein-like 2 [Source:MGI Symbol;Acc:MGI:2443254]	-
ENSMUSG00000027253	Lrp4	2	91457511	91513779	+	10504	protein_coding	low density lipoprotein receptor-related protein 4 [Source:MGI Symbol;Acc:MGI:2442252]	-
ENSMUSG00000085293	Gm13817	2	92529694	92540980	-	604	lincRNA	predicted gene 13817 [Source:MGI Symbol;Acc:MGI:3649315]	-
ENSMUSG00000027221	Chst1	2	92599707	92615250	+	2680	protein_coding	carbohydrate (keratan sulfate Gal-6) sulfotransferase 1 [Source:MGI Symbol;Acc:MGI:1924219]	-
ENSMUSG00000027217	Tspan18	2	93201760	93334505	-	8175	protein_coding	tetraspanin 18 [Source:MGI Symbol;Acc:MGI:1917186]	-
ENSMUSG00000075020	Mir670hg	2	94160636	94264918	-	2768	lincRNA	MIR670 host gene (non-protein coding) [Source:MGI Symbol;Acc:MGI:3041234]	-
ENSMUSG00000087069	Gm13793	2	94729014	94730738	-	438	lincRNA	predicted gene 13793 [Source:MGI Symbol;Acc:MGI:3652243]	-
ENSMUSG00000005089	Slc1a2	2	102658659	102790784	+	13133	protein_coding	solute carrier family 1 (glial high affinity glutamate transporter), member 2 [Source:MGI Symbol;Acc:MGI:101931]	-
ENSMUSG00000087185	Gm13872	2	102737907	102746760	-	1825	antisense	predicted gene 13872 [Source:MGI Symbol;Acc:MGI:3650731]	-
ENSMUSG00000046085	4931422A03Rik	2	103966943	104028361	-	1602	protein_coding	RIKEN cDNA 4931422A03 gene [Source:MGI Symbol;Acc:MGI:1918236]	-
ENSMUSG00000032671	A930018P22Rik	2	104122769	104124749	+	822	protein_coding	RIKEN cDNA A930018P22 gene [Source:MGI Symbol;Acc:MGI:1915493]	-
ENSMUSG00000027175	Tcp11l1	2	104657288	104712169	-	6877	protein_coding	t-complex 11 like 1 [Source:MGI Symbol;Acc:MGI:2444263]	-
ENSMUSG00000016458	Wt1	2	105126529	105173616	+	6195	protein_coding	Wilms tumor 1 homolog [Source:MGI Symbol;Acc:MGI:98968]	zf-C2H2
ENSMUSG00000087544	Gm13923	2	109022687	109025444	+	288	lincRNA	predicted gene 13923 [Source:MGI Symbol;Acc:MGI:3650170]	-
ENSMUSG00000057234	Mettl15	2	109092297	109280748	-	2275	protein_coding	methyltransferase like 15 [Source:MGI Symbol;Acc:MGI:1924144]	-
ENSMUSG00000086186	Ccdc34os	2	110031250	110050479	-	980	antisense	coiled-coil domain containing 34, opposite strand [Source:MGI Symbol;Acc:MGI:1922767]	-
ENSMUSG00000079171	Gm13942	2	111051320	111057574	-	325	lincRNA	predicted gene 13942 [Source:MGI Symbol;Acc:MGI:3650362]	-
ENSMUSG00000079170	Gm13941	2	111088372	111105982	-	736	protein_coding	predicted gene 13941 [Source:MGI Symbol;Acc:MGI:3651375]	-
ENSMUSG00000079169	Gm15130	2	111134114	111152936	-	663	protein_coding	predicted gene 15130 [Source:MGI Symbol;Acc:MGI:3705238]	-
ENSMUSG00000027157	4930430A15Rik	2	111162061	111229602	-	2440	protein_coding	RIKEN cDNA 4930430A15 gene [Source:MGI Symbol;Acc:MGI:1914825]	-
ENSMUSG00000041358	Nutm1	2	112247948	112259291	-	3731	protein_coding	NUT midline carcinoma, family member 1 [Source:MGI Symbol;Acc:MGI:2661384]	-
ENSMUSG00000041255	Tmco5b	2	113285732	113297190	+	1237	protein_coding	transmembrane and coiled-coil domains 5B [Source:MGI Symbol;Acc:MGI:1922525]	-
ENSMUSG00000044042	Fmn1	2	113327736	113716767	+	15397	protein_coding	formin 1 [Source:MGI Symbol;Acc:MGI:101815]	-
ENSMUSG00000084798	4930533B01Rik	2	113691053	113708550	-	1029	antisense	RIKEN cDNA 4930533B01 gene [Source:MGI Symbol;Acc:MGI:1922416]	-
ENSMUSG00000087309	4930528P14Rik	2	115329264	115344280	-	509	lincRNA	RIKEN cDNA 4930528P14 gene [Source:MGI Symbol;Acc:MGI:1925443]	-
ENSMUSG00000027344	Fsip1	2	118130424	118256966	-	2911	protein_coding	fibrous sheath-interacting protein 1 [Source:MGI Symbol;Acc:MGI:1918563]	-
ENSMUSG00000040084	Bub1b	2	118598211	118641591	+	4275	protein_coding	BUB1B, mitotic checkpoint serine/threonine kinase [Source:MGI Symbol;Acc:MGI:1333889]	-
ENSMUSG00000074918	Inafm2	2	118745758	118748810	+	3053	protein_coding	InaF motif containing 2 [Source:MGI Symbol;Acc:MGI:1915354]	-
ENSMUSG00000046804	Phgr1	2	118772769	118778165	+	547	protein_coding	proline/histidine/glycine-rich 1 [Source:MGI Symbol;Acc:MGI:1858382]	-
ENSMUSG00000027331	Knstrn	2	118814003	118853957	+	5158	protein_coding	kinetochore-localized astrin/SPAG5 binding [Source:MGI Symbol;Acc:MGI:1289298]	-
ENSMUSG00000046814	Gchfr	2	119167773	119172390	+	645	protein_coding	GTP cyclohydrolase I feedback regulator [Source:MGI Symbol;Acc:MGI:2443977]	-
ENSMUSG00000027317	Ppp1r14d	2	119218119	119229906	-	852	protein_coding	protein phosphatase 1, regulatory inhibitor subunit 14D [Source:MGI Symbol;Acc:MGI:1919362]	-
ENSMUSG00000027315	Spint1	2	119237362	119249527	+	2767	protein_coding	serine protease inhibitor, Kunitz type 1 [Source:MGI Symbol;Acc:MGI:1338033]	-
ENSMUSG00000034226	Rhov	2	119269201	119271272	-	1703	protein_coding	ras homolog family member V [Source:MGI Symbol;Acc:MGI:2444227]	-
ENSMUSG00000027306	Nusap1	2	119618298	119651244	+	4059	protein_coding	nucleolar and spindle associated protein 1 [Source:MGI Symbol;Acc:MGI:2675669]	-
ENSMUSG00000027298	Tyro3	2	119797733	119818104	+	6198	protein_coding	TYRO3 protein tyrosine kinase 3 [Source:MGI Symbol;Acc:MGI:104294]	-
ENSMUSG00000090100	Ttbk2	2	120732816	120850604	-	11406	protein_coding	tau tubulin kinase 2 [Source:MGI Symbol;Acc:MGI:2155779]	-
ENSMUSG00000087519	AV039307	2	120850705	120866689	+	1284	processed_transcript	expressed sequence AV039307 [Source:MGI Symbol;Acc:MGI:2139243]	-
ENSMUSG00000000308	Ckmt1	2	121357714	121363737	+	2496	protein_coding	creatine kinase, mitochondrial 1, ubiquitous [Source:MGI Symbol;Acc:MGI:99441]	-
ENSMUSG00000084407	Gm14018	2	121485432	121491512	+	455	unprocessed_pseudogene	predicted gene 14018 [Source:MGI Symbol;Acc:MGI:3649456]	-
ENSMUSG00000068479	Mfap1a	2	121491911	121506665	-	4198	protein_coding	microfibrillar-associated protein 1A [Source:MGI Symbol;Acc:MGI:1914782]	-
ENSMUSG00000027238	Frmd5	2	121545529	121807087	-	7546	protein_coding	FERM domain containing 5 [Source:MGI Symbol;Acc:MGI:2442557]	-
ENSMUSG00000060227	Casc4	2	121866970	121936220	+	5858	protein_coding	cancer susceptibility candidate 4 [Source:MGI Symbol;Acc:MGI:2443129]	-
ENSMUSG00000033411	Ctdspl2	2	121956001	122013642	+	9251	protein_coding	CTD (carboxy-terminal domain, RNA polymerase II, polypeptide A) small phosphatase like 2 [Source:MGI Symbol;Acc:MGI:1196405]	-
ENSMUSG00000033368	Trim69	2	122160700	122179027	+	1888	protein_coding	tripartite motif-containing 69 [Source:MGI Symbol;Acc:MGI:1918178]	-
ENSMUSG00000087017	4930417H01Rik	2	122702047	122721456	+	1887	processed_transcript	RIKEN cDNA 4930417H01 gene [Source:MGI Symbol;Acc:MGI:3041209]	-
ENSMUSG00000086954	4930583P06Rik	2	124217679	124222331	-	706	lincRNA	RIKEN cDNA 4930583P06 gene [Source:MGI Symbol;Acc:MGI:1923196]	-
ENSMUSG00000027201	Myef2	2	125084628	125123661	-	5936	protein_coding	myelin basic protein expression factor 2, repressor [Source:MGI Symbol;Acc:MGI:104592]	-
ENSMUSG00000035109	Shc4	2	125627447	125724148	-	8263	protein_coding	SHC (Src homology 2 domain containing) family, member 4 [Source:MGI Symbol;Acc:MGI:2655364]	-
ENSMUSG00000027209	Fam227b	2	125983483	126152004	-	2535	protein_coding	family with sequence similarity 227, member B [Source:MGI Symbol;Acc:MGI:1923073]	-
ENSMUSG00000027208	Fgf7	2	126034658	126091185	+	3248	protein_coding	fibroblast growth factor 7 [Source:MGI Symbol;Acc:MGI:95521]	-
ENSMUSG00000027359	Slc27a2	2	126552407	126588243	+	3754	protein_coding	solute carrier family 27 (fatty acid transporter), member 2 [Source:MGI Symbol;Acc:MGI:1347099]	-
ENSMUSG00000027364	Usp50	2	126709096	126783470	-	3105	protein_coding	ubiquitin specific peptidase 50 [Source:MGI Symbol;Acc:MGI:1922333]	-
ENSMUSG00000034906	Ncaph	2	127103809	127133954	-	4307	protein_coding	non-SMC condensin I complex, subunit H [Source:MGI Symbol;Acc:MGI:2444777]	-
ENSMUSG00000074825	Itpripl1	2	127138772	127143442	-	3738	protein_coding	inositol 1,4,5-triphosphate receptor interacting protein-like 1 [Source:MGI Symbol;Acc:MGI:1920588]	-
ENSMUSG00000044145	1810024B03Rik	2	127186355	127208280	-	3550	protein_coding	RIKEN cDNA 1810024B03 gene [Source:MGI Symbol;Acc:MGI:1925560]	-
ENSMUSG00000027368	Dusp2	2	127336159	127338376	+	2003	protein_coding	dual specificity phosphatase 2 [Source:MGI Symbol;Acc:MGI:101911]	-
ENSMUSG00000046338	Gpat2	2	127425199	127436092	+	2628	protein_coding	glycerol-3-phosphate acyltransferase 2, mitochondrial [Source:MGI Symbol;Acc:MGI:2684962]	-
ENSMUSG00000087162	Gm14244	2	127691899	127700488	+	2410	antisense	predicted gene 14244 [Source:MGI Symbol;Acc:MGI:3651251]	-
ENSMUSG00000027379	Bub1	2	127801122	127831865	-	4354	protein_coding	BUB1, mitotic checkpoint serine/threonine kinase [Source:MGI Symbol;Acc:MGI:1100510]	-
ENSMUSG00000027381	Bcl2l11	2	128126038	128162547	+	8029	protein_coding	BCL2-like 11 (apoptosis facilitator) [Source:MGI Symbol;Acc:MGI:1197519]	-
ENSMUSG00000085750	Gm14009	2	128189987	128204634	+	656	lincRNA	predicted gene 14009 [Source:MGI Symbol;Acc:MGI:3652195]	-
ENSMUSG00000074812	Spdye4c	2	128591209	128598464	+	1473	protein_coding	speedy/RINGO cell cycle regulator family, member E4C [Source:MGI Symbol;Acc:MGI:2685201]	-
ENSMUSG00000042851	Zc3h6	2	128967402	129018563	+	5668	protein_coding	zinc finger CCCH type containing 6 [Source:MGI Symbol;Acc:MGI:1926001]	-
ENSMUSG00000090248	Gm14027	2	129016952	129021756	+	622	processed_transcript	predicted gene 14027 [Source:MGI Symbol;Acc:MGI:3757578]	-
ENSMUSG00000048327	Ckap2l	2	129268210	129297212	-	3137	protein_coding	cytoskeleton associated protein 2-like [Source:MGI Symbol;Acc:MGI:1917716]	-
ENSMUSG00000027409	1700020A23Rik	2	130405259	130406074	+	739	protein_coding	RIKEN cDNA 1700020A23 gene [Source:MGI Symbol;Acc:MGI:1922906]	-
ENSMUSG00000027316	Gfra4	2	131039632	131043088	-	2165	protein_coding	glial cell line derived neurotrophic factor family receptor alpha 4 [Source:MGI Symbol;Acc:MGI:1341873]	-
ENSMUSG00000048911	Rnf24	2	131298064	131352892	-	6801	protein_coding	ring finger protein 24 [Source:MGI Symbol;Acc:MGI:1261771]	-
ENSMUSG00000087524	Gm14285	2	131561614	131563179	+	380	antisense	predicted gene 14285 [Source:MGI Symbol;Acc:MGI:3650188]	-
ENSMUSG00000086379	1700026D11Rik	2	132490634	132524057	+	2929	antisense	RIKEN cDNA 1700026D11 gene [Source:MGI Symbol;Acc:MGI:1917621]	-
ENSMUSG00000086575	Gm14104	2	132845999	132847256	-	356	antisense	predicted gene 14104 [Source:MGI Symbol;Acc:MGI:3651500]	-
ENSMUSG00000085247	4930545L23Rik	2	135169573	135215616	-	2502	antisense	RIKEN cDNA 4930545L23 gene [Source:MGI Symbol;Acc:MGI:1926055]	-
ENSMUSG00000027281	Slx4ip	2	136891218	137071950	+	5905	protein_coding	SLX4 interacting protein [Source:MGI Symbol;Acc:MGI:1921493]	-
ENSMUSG00000074764	Sel1l2	2	140229855	140389706	-	2739	protein_coding	sel-1 suppressor of lin-12-like 2 (C. elegans) [Source:MGI Symbol;Acc:MGI:2684964]	-
ENSMUSG00000086504	Kif16bos	2	142902965	142903572	+	495	antisense	kinesin family member 16B, opposite strand [Source:MGI Symbol;Acc:MGI:1922303]	-
ENSMUSG00000037279	Ovol2	2	144305175	144332146	-	2113	protein_coding	ovo like zinc finger 2 [Source:MGI Symbol;Acc:MGI:1338039]	zf-C2H2
ENSMUSG00000084837	1700108N11Rik	2	144331459	144332639	+	917	antisense	RIKEN cDNA 1700108N11 gene [Source:MGI Symbol;Acc:MGI:1921551]	-
ENSMUSG00000063873	Slc24a3	2	145167754	145642166	+	4564	protein_coding	solute carrier family 24 (sodium/potassium/calcium exchanger), member 3 [Source:MGI Symbol;Acc:MGI:2137513]	-
ENSMUSG00000074753	Gm14092	2	145550652	145554982	-	617	antisense	predicted gene 14092 [Source:MGI Symbol;Acc:MGI:3651965]	-
ENSMUSG00000037143	Cfap61	2	145934784	146215039	+	10606	protein_coding	cilia and flagella associated protein 61 [Source:MGI Symbol;Acc:MGI:1926024]	-
ENSMUSG00000027444	8030411F24Rik	2	148782009	148785937	+	602	protein_coding	RIKEN cDNA 8030411F24 gene [Source:MGI Symbol;Acc:MGI:1925859]	-
ENSMUSG00000027443	Cst12	2	148789361	148793546	+	655	protein_coding	cystatin 12 [Source:MGI Symbol;Acc:MGI:1916612]	-
ENSMUSG00000027445	Cst9	2	148835147	148838738	+	687	protein_coding	cystatin 9 [Source:MGI Symbol;Acc:MGI:1340053]	-
ENSMUSG00000027446	9230104L09Rik	2	148846711	148865038	-	901	protein_coding	RIKEN cDNA 9230104L09 gene [Source:MGI Symbol;Acc:MGI:1924955]	-
ENSMUSG00000027454	Gins1	2	150905400	150931280	+	1516	protein_coding	GINS complex subunit 1 (Psf1 homolog) [Source:MGI Symbol;Acc:MGI:1916520]	-
ENSMUSG00000068115	Ninl	2	150934519	151039382	-	5952	protein_coding	ninein-like [Source:MGI Symbol;Acc:MGI:1925427]	-
ENSMUSG00000087495	Gm14152	2	151380650	151432402	-	1243	lincRNA	predicted gene 14152 [Source:MGI Symbol;Acc:MGI:3702162]	-
ENSMUSG00000086659	Gm14146	2	151462045	151469613	-	508	antisense	predicted gene 14146 [Source:MGI Symbol;Acc:MGI:3651552]	-
ENSMUSG00000087433	Gm14167	2	151540731	151542348	-	433	antisense	predicted gene 14167 [Source:MGI Symbol;Acc:MGI:3651481]	-
ENSMUSG00000027456	Sdcbp2	2	151572622	151590005	+	1399	protein_coding	syndecan binding protein (syntenin) 2 [Source:MGI Symbol;Acc:MGI:2385156]	-
ENSMUSG00000086800	4930556L07Rik	2	151747578	151749978	-	1490	lincRNA	RIKEN cDNA 4930556L07 gene [Source:MGI Symbol;Acc:MGI:1922533]	-
ENSMUSG00000087004	Gm14154	2	151947273	151950641	-	579	antisense	predicted gene 14154 [Source:MGI Symbol;Acc:MGI:3649354]	-
ENSMUSG00000027463	Slc52a3	2	151996511	152009258	+	2767	protein_coding	solute carrier protein family 52, member 3 [Source:MGI Symbol;Acc:MGI:1916948]	-
ENSMUSG00000032680	6820408C15Rik	2	152415587	152444330	+	1787	protein_coding	RIKEN cDNA 6820408C15 gene [Source:MGI Symbol;Acc:MGI:3045333]	-
ENSMUSG00000056544	Defb21	2	152572744	152574944	+	427	protein_coding	defensin beta 21 [Source:MGI Symbol;Acc:MGI:2684967]	-
ENSMUSG00000050645	Defb19	2	152576086	152580312	-	394	protein_coding	defensin beta 19 [Source:MGI Symbol;Acc:MGI:2385955]	-
ENSMUSG00000062124	Defb45	2	152593191	152599399	-	591	protein_coding	defensin beta 45 [Source:MGI Symbol;Acc:MGI:3650541]	-
ENSMUSG00000044863	Defb36	2	152604327	152612729	+	468	protein_coding	defensin beta 36 [Source:MGI Symbol;Acc:MGI:2385956]	-
ENSMUSG00000087148	1700030C14Rik	2	152652883	152654330	-	756	antisense	RIKEN cDNA 1700030C14 gene [Source:MGI Symbol;Acc:MGI:1922912]	-
ENSMUSG00000027475	Kif3b	2	153291413	153333390	+	5635	protein_coding	kinesin family member 3B [Source:MGI Symbol;Acc:MGI:107688]	-
ENSMUSG00000061411	Nol4l	2	153407462	153529971	-	9083	protein_coding	nucleolar protein 4-like [Source:MGI Symbol;Acc:MGI:1918765]	-
ENSMUSG00000044083	Efcab8	2	153779931	153844751	+	5693	protein_coding	EF-hand calcium binding domain 8 [Source:MGI Symbol;Acc:MGI:3644206]	-
ENSMUSG00000027480	Sun5	2	153856188	153871084	-	1232	protein_coding	Sad1 and UNC84 domain containing 5 [Source:MGI Symbol;Acc:MGI:1923657]	-
ENSMUSG00000027482	Bpifa3	2	154130336	154138356	+	1187	protein_coding	BPI fold containing family A, member 3 [Source:MGI Symbol;Acc:MGI:1920638]	-
ENSMUSG00000027489	Necab3	2	154544399	154558890	-	2548	protein_coding	N-terminal EF-hand calcium binding protein 3 [Source:MGI Symbol;Acc:MGI:1861721]	-
ENSMUSG00000078129	Actl10	2	154551776	154553276	+	1501	protein_coding	actin-like 10 [Source:MGI Symbol;Acc:MGI:1917612]	-
ENSMUSG00000097602	4930519P11Rik	2	154612937	154613437	-	501	protein_coding	RIKEN cDNA 4930519P11 gene [Source:MGI Symbol;Acc:MGI:1921971]	-
ENSMUSG00000085691	Gm14216	2	154722352	154738451	-	684	lincRNA	predicted gene 14216 [Source:MGI Symbol;Acc:MGI:3650218]	-
ENSMUSG00000074646	6430550D23Rik	2	155973279	156007977	-	4994	protein_coding	RIKEN cDNA 6430550D23 gene [Source:MGI Symbol;Acc:MGI:2443361]	-
ENSMUSG00000027635	Dsn1	2	156995265	157007154	-	3354	protein_coding	DSN1 homolog, MIS12 kinetochore complex component [Source:MGI Symbol;Acc:MGI:1914184]	-
ENSMUSG00000027641	Rbl1	2	157145893	157204534	-	5993	protein_coding	RB transcriptional corepressor like 1 [Source:MGI Symbol;Acc:MGI:103300]	-
ENSMUSG00000074627	Mroh8	2	157208550	157279549	-	4844	protein_coding	maestro heat-like repeat family member 8 [Source:MGI Symbol;Acc:MGI:3603828]	-
ENSMUSG00000078957	1700060C20Rik	2	158192008	158195749	+	605	antisense	RIKEN cDNA 1700060C20 gene [Source:MGI Symbol;Acc:MGI:1920649]	-
ENSMUSG00000052922	Bpi	2	158258094	158284531	+	1926	protein_coding	bactericidal permeablility increasing protein [Source:MGI Symbol;Acc:MGI:3045315]	-
ENSMUSG00000094247	Gm23968	2	160624468	160624592	+	125	miRNA	predicted gene, 23968 [Source:MGI Symbol;Acc:MGI:5453745]	-
ENSMUSG00000017861	Mybl2	2	163054687	163084688	+	4632	protein_coding	myeloblastosis oncogene-like 2 [Source:MGI Symbol;Acc:MGI:101785]	MYB
ENSMUSG00000017950	Hnf4a	2	163506808	163572910	+	4828	protein_coding	hepatic nuclear factor 4, alpha [Source:MGI Symbol;Acc:MGI:109128]	RXR-like
ENSMUSG00000054582	Pabpc1l	2	164025450	164050538	+	2724	protein_coding	poly(A) binding protein, cytoplasmic 1-like [Source:MGI Symbol;Acc:MGI:1922908]	-
ENSMUSG00000051769	Wfdc15a	2	164198863	164200130	-	488	protein_coding	WAP four-disulfide core domain 15A [Source:MGI Symbol;Acc:MGI:1915471]	-
ENSMUSG00000017002	Slpi	2	164354070	164389095	-	1180	protein_coding	secretory leukocyte peptidase inhibitor [Source:MGI Symbol;Acc:MGI:109297]	-
ENSMUSG00000017720	Trp53tg5	2	164470301	164473724	-	934	protein_coding	transformation related protein 53 target 5 [Source:MGI Symbol;Acc:MGI:1920853]	-
ENSMUSG00000074595	Wfdc6a	2	164579519	164585447	-	867	protein_coding	WAP four-disulfide core domain 6A [Source:MGI Symbol;Acc:MGI:2684968]	-
ENSMUSG00000017733	Eppin	2	164588343	164593594	-	778	protein_coding	epididymal peptidase inhibitor [Source:MGI Symbol;Acc:MGI:1922776]	-
ENSMUSG00000070529	Wfdc10	2	164656046	164657368	+	459	protein_coding	WAP four-disulfide core domain 10 [Source:MGI Symbol;Acc:MGI:3616889]	-
ENSMUSG00000076434	Wfdc3	2	164731180	164745931	-	2530	protein_coding	WAP four-disulfide core domain 3 [Source:MGI Symbol;Acc:MGI:1923897]	-
ENSMUSG00000045822	Zswim3	2	164805098	164822130	+	2708	protein_coding	zinc finger SWIM-type containing 3 [Source:MGI Symbol;Acc:MGI:1914788]	-
ENSMUSG00000078935	1700025C18Rik	2	165078693	165090750	-	702	protein_coding	RIKEN cDNA 1700025C18 gene [Source:MGI Symbol;Acc:MGI:1919461]	-
ENSMUSG00000042854	Trp53rkb	2	166792531	166799505	+	5755	protein_coding	transformation related protein 53 regulating kinase B [Source:MGI Symbol;Acc:MGI:1914050]	-
ENSMUSG00000074575	Kcng1	2	168260117	168281736	-	4508	protein_coding	potassium voltage-gated channel, subfamily G, member 1 [Source:MGI Symbol;Acc:MGI:3616086]	-
ENSMUSG00000027547	Sall4	2	168748332	168767943	-	5536	protein_coding	spalt like transcription factor 4 [Source:MGI Symbol;Acc:MGI:2139360]	zf-C2H2
ENSMUSG00000085322	Gm14261	2	168766143	168768108	+	1429	processed_transcript	predicted gene 14261 [Source:MGI Symbol;Acc:MGI:3649583]	-
ENSMUSG00000086348	1700017J07Rik	2	168978268	168978906	+	473	lincRNA	RIKEN cDNA 1700017J07 gene [Source:MGI Symbol;Acc:MGI:1922758]	-
ENSMUSG00000103935	AY702102	2	169962015	169963187	-	1173	TEC	cDNA sequence AY702102 [Source:MGI Symbol;Acc:MGI:3525150]	-
ENSMUSG00000084829	Gm14266	2	171193269	171271350	+	1282	lincRNA	predicted gene 14266 [Source:MGI Symbol;Acc:MGI:3649850]	-
ENSMUSG00000005883	Spo11	2	172977700	172993576	+	3921	protein_coding	SPO11 meiotic protein covalently bound to DSB [Source:MGI Symbol;Acc:MGI:1349669]	-
ENSMUSG00000090093	Gm14399	2	175129493	175142012	-	2561	protein_coding	predicted gene 14399 [Source:MGI Symbol;Acc:MGI:3650082]	zf-C2H2
ENSMUSG00000078864	Gm14322	2	177759288	177770472	+	1254	protein_coding	predicted gene 14322 [Source:MGI Symbol;Acc:MGI:3652185]	zf-C2H2
ENSMUSG00000060445	Sycp2	2	178345293	178407685	-	5967	protein_coding	synaptonemal complex protein 2 [Source:MGI Symbol;Acc:MGI:1933281]	-
ENSMUSG00000039138	4930591A17Rik	2	179414936	179416882	+	737	lincRNA	RIKEN cDNA 4930591A17 gene [Source:MGI Symbol;Acc:MGI:1915425]	-
ENSMUSG00000027570	Col9a3	2	180597790	180622189	+	3853	protein_coding	collagen, type IX, alpha 3 [Source:MGI Symbol;Acc:MGI:894686]	-
ENSMUSG00000038932	Tcfl5	2	180621956	180642708	-	3166	protein_coding	transcription factor-like 5 (basic helix-loop-helix) [Source:MGI Symbol;Acc:MGI:2672878]	bHLH
ENSMUSG00000047841	Fndc11	2	181220013	181222854	+	1475	protein_coding	fibronectin type III domain containing 11 [Source:MGI Symbol;Acc:MGI:3051572]	-
ENSMUSG00000055882	Abhd16b	2	181493206	181494980	+	1775	protein_coding	abhydrolase domain containing 16B [Source:MGI Symbol;Acc:MGI:3607711]	-
ENSMUSG00000063018	2010204K13Rik	X	7411817	7445143	-	1583	processed_transcript	RIKEN cDNA 2010204K13 gene [Source:MGI Symbol;Acc:MGI:1922859]	-
ENSMUSG00000039278	Pcsk1n	X	7919822	7924410	+	2193	protein_coding	proprotein convertase subtilisin/kexin type 1 inhibitor [Source:MGI Symbol;Acc:MGI:1353431]	-
ENSMUSG00000031162	Gata1	X	7959260	7978071	-	2438	protein_coding	GATA binding protein 1 [Source:MGI Symbol;Acc:MGI:95661]	zf-GATA
ENSMUSG00000039231	Suv39h1	X	8061171	8074760	-	5270	protein_coding	suppressor of variegation 3-9 1 [Source:MGI Symbol;Acc:MGI:1099440]	-
ENSMUSG00000023165	Ssxb2	X	8454345	8461726	-	927	protein_coding	synovial sarcoma, X member B2 [Source:MGI Symbol;Acc:MGI:2446771]	-
ENSMUSG00000079701	Ssxb3	X	8583404	8591816	-	824	protein_coding	synovial sarcoma, X member B3 [Source:MGI Symbol;Acc:MGI:2446772]	-
ENSMUSG00000045797	4930402K13Rik	X	9104562	9106342	+	1781	protein_coding	RIKEN cDNA 4930402K13 gene [Source:MGI Symbol;Acc:MGI:1923025]	-
ENSMUSG00000100200	H2al1m	X	9283764	9284298	+	535	protein_coding	H2A histone family member L1M [Source:MGI Symbol;Acc:MGI:1923633]	-
ENSMUSG00000100448	H2al1k	X	9350627	9351136	+	510	protein_coding	H2A histone family member L1K [Source:MGI Symbol;Acc:MGI:3710586]	-
ENSMUSG00000048994	H2al3	X	9849703	9850255	+	553	protein_coding	H2A histone family member L3 [Source:MGI Symbol;Acc:MGI:1922521]	-
ENSMUSG00000031174	Rpgr	X	10073621	10216920	-	7247	protein_coding	retinitis pigmentosa GTPase regulator [Source:MGI Symbol;Acc:MGI:1344037]	-
ENSMUSG00000101819	H2al1b	X	11302432	11302926	+	495	protein_coding	H2A histone family member L1B [Source:MGI Symbol;Acc:MGI:3650131]	-
ENSMUSG00000095445	H2al1i	X	11324659	11324976	+	318	protein_coding	H2A histone family member L1I [Source:MGI Symbol;Acc:MGI:3710416]	-
ENSMUSG00000079871	Gm4984	X	12652303	12652662	+	360	processed_pseudogene	predicted pseudogene 4984 [Source:MGI Symbol;Acc:MGI:3644533]	-
ENSMUSG00000084349	Rpl3-ps1	X	13202571	13203780	+	1210	processed_pseudogene	ribosomal protein L3, pseudogene 1 [Source:MGI Symbol;Acc:MGI:3644217]	-
ENSMUSG00000078346	H2al1n	X	14211148	14211661	+	514	protein_coding	H2A histone family member L1N [Source:MGI Symbol;Acc:MGI:3643774]	-
ENSMUSG00000045217	Ppp1r2-ps9	X	15110585	15111466	-	882	transcribed_processed_pseudogene	protein phosphatase 1, regulatory (inhibitor) subunit 2, pseudogene 9 [Source:MGI Symbol;Acc:MGI:1914645]	-
ENSMUSG00000025038	Efhc2	X	17132049	17319368	-	2554	protein_coding	EF-hand domain (C-terminal) containing 2 [Source:MGI Symbol;Acc:MGI:1921655]	-
ENSMUSG00000025043	Dusp21	X	18145857	18146701	+	845	protein_coding	dual specificity phosphatase 21 [Source:MGI Symbol;Acc:MGI:1920797]	-
ENSMUSG00000060090	Rp2	X	20364481	20405653	+	5141	protein_coding	retinitis pigmentosa 2 homolog [Source:MGI Symbol;Acc:MGI:1277953]	-
ENSMUSG00000037167	Spaca5	X	21068406	21077963	+	640	protein_coding	sperm acrosome associated 5 [Source:MGI Symbol;Acc:MGI:2685564]	-
ENSMUSG00000095316	Gm21876	X	21174439	21175653	-	282	protein_coding	predicted gene, 21876 [Source:MGI Symbol;Acc:MGI:5434040]	-
ENSMUSG00000087358	4930453H23Rik	X	21206580	21221665	-	1719	lincRNA	RIKEN cDNA 4930453H23 gene [Source:MGI Symbol;Acc:MGI:1921933]	-
ENSMUSG00000101818	Gm28269	X	21743440	21745097	-	559	protein_coding	predicted gene 28269 [Source:MGI Symbol;Acc:MGI:5578975]	-
ENSMUSG00000052025	Ppp1r2-ps7	X	22461632	22462394	+	763	transcribed_processed_pseudogene	protein phosphatase 1, regulatory (inhibitor) subunit 2, pseudogene 7 [Source:MGI Symbol;Acc:MGI:1923955]	-
ENSMUSG00000068113	Gm4907	X	23882553	23907607	+	1493	protein_coding	predicted gene 4907 [Source:MGI Symbol;Acc:MGI:3648288]	-
ENSMUSG00000090102	Gm4985	X	23957702	23958934	-	1233	protein_coding	predicted gene 4985 [Source:MGI Symbol;Acc:MGI:3648554]	-
ENSMUSG00000083060	Gm14533	X	26006671	26006763	+	93	unprocessed_pseudogene	predicted gene 14533 [Source:MGI Symbol;Acc:MGI:3801834]	-
ENSMUSG00000085107	Gm4764	X	35801197	35802429	+	1233	processed_pseudogene	predicted pseudogene 4764 [Source:MGI Symbol;Acc:MGI:3648336]	-
ENSMUSG00000084616	Gm25047	X	36363899	36364002	+	104	snRNA	predicted gene, 25047 [Source:MGI Symbol;Acc:MGI:5454824]	-
ENSMUSG00000091556	Gm14569	X	36423601	36491830	-	5722	protein_coding	predicted gene 14569 [Source:MGI Symbol;Acc:MGI:3705243]	-
ENSMUSG00000050379	2006-09-01	X	36911326	36991794	-	9882	protein_coding	septin 6 [Source:MGI Symbol;Acc:MGI:1888939]	-
ENSMUSG00000073243	Gm9	X	37209348	37211041	-	817	protein_coding	predicted gene 9 [Source:MGI Symbol;Acc:MGI:2684855]	-
ENSMUSG00000095180	Rhox5	X	37804842	37808876	+	754	protein_coding	reproductive homeobox 5 [Source:MGI Symbol;Acc:MGI:97538]	-
ENSMUSG00000064137	Rhox8	X	37874778	37878944	-	1204	protein_coding	reproductive homeobox 8 [Source:MGI Symbol;Acc:MGI:3579898]	Homeobox
ENSMUSG00000081133	Rhox11-ps2	X	37940816	37945602	-	451	unprocessed_pseudogene	reproductive homeobox 11, pseudogene 2 [Source:MGI Symbol;Acc:MGI:3705790]	-
ENSMUSG00000098348	Btg1-ps2	X	38038199	38043114	-	1194	protein_coding	B cell translocation gene 1, anti-proliferative, pseudogene 2 [Source:MGI Symbol;Acc:MGI:3588265]	-
ENSMUSG00000051038	Rhox11	X	38076594	38085141	-	811	protein_coding	reproductive homeobox 11 [Source:MGI Symbol;Acc:MGI:2681831]	Homeobox
ENSMUSG00000036502	Tmem255a	X	38196573	38252439	-	4490	protein_coding	transmembrane protein 255A [Source:MGI Symbol;Acc:MGI:3045722]	-
ENSMUSG00000080896	Gm14567	X	38969817	38969990	+	174	processed_pseudogene	predicted gene 14567 [Source:MGI Symbol;Acc:MGI:3705732]	-
ENSMUSG00000079619	Cypt15	X	39346267	39346963	+	519	protein_coding	cysteine-rich perinuclear theca 15 [Source:MGI Symbol;Acc:MGI:3616461]	-
ENSMUSG00000095240	Cypt14	X	39862919	39863604	-	508	protein_coding	cysteine-rich perinuclear theca 14 [Source:MGI Symbol;Acc:MGI:3616459]	-
ENSMUSG00000078320	Tex13c1	X	43591160	43593532	+	2074	protein_coding	TEX13 family member C1 [Source:MGI Symbol;Acc:MGI:2685208]	-
ENSMUSG00000046615	Actrt1	X	46329007	46330345	+	1339	protein_coding	actin-related protein T1 [Source:MGI Symbol;Acc:MGI:1920610]	-
ENSMUSG00000031105	Slc25a14	X	48623413	48662294	+	2364	protein_coding	solute carrier family 25 (mitochondrial carrier, brain), member 14 [Source:MGI Symbol;Acc:MGI:1330823]	-
ENSMUSG00000079606	Gm595	X	48841466	48877713	-	2122	protein_coding	predicted gene 595 [Source:MGI Symbol;Acc:MGI:2685441]	-
ENSMUSG00000031118	1700080O16Rik	X	51968695	51972772	-	1571	protein_coding	RIKEN cDNA 1700080O16 gene [Source:MGI Symbol;Acc:MGI:1921529]	-
ENSMUSG00000073207	Ccdc160	X	52791200	52799468	+	1536	protein_coding	coiled-coil domain containing 160 [Source:MGI Symbol;Acc:MGI:3588225]	-
ENSMUSG00000025626	Phf6	X	52912266	52956943	+	6946	protein_coding	PHD finger protein 6 [Source:MGI Symbol;Acc:MGI:1918248]	-
ENSMUSG00000036013	Fam122c	X	53273424	53331185	+	995	protein_coding	family with sequence similarity 122, member C [Source:MGI Symbol;Acc:MGI:1921116]	-
ENSMUSG00000060967	Etd	X	53434918	53443576	+	478	protein_coding	embryonic testis differentiation [Source:MGI Symbol;Acc:MGI:1916751]	-
ENSMUSG00000054727	1700013H16Rik	X	53742901	53757831	-	1224	protein_coding	RIKEN cDNA 1700013H16 gene [Source:MGI Symbol;Acc:MGI:1922764]	-
ENSMUSG00000094317	Gm6660	X	55311386	55326515	+	468	unprocessed_pseudogene	predicted gene 6660 [Source:MGI Symbol;Acc:MGI:3645872]	-
ENSMUSG00000085114	1600025M17Rik	X	56317608	56320664	+	1071	lincRNA	RIKEN cDNA 1600025M17 gene [Source:MGI Symbol;Acc:MGI:1919280]	-
ENSMUSG00000067878	Map7d3	X	56797858	56822326	-	2891	protein_coding	MAP7 domain containing 3 [Source:MGI Symbol;Acc:MGI:2445051]	-
ENSMUSG00000079584	Gm364	X	57409154	57488767	+	2156	protein_coding	predicted gene 364 [Source:MGI Symbol;Acc:MGI:2685210]	-
ENSMUSG00000046180	4930550L24Rik	X	58909360	58920304	+	1684	protein_coding	RIKEN cDNA 4930550L24 gene [Source:MGI Symbol;Acc:MGI:1922602]	-
ENSMUSG00000081341	Gm14891	X	60051001	60051596	+	596	processed_pseudogene	predicted gene 14891 [Source:MGI Symbol;Acc:MGI:3802135]	-
ENSMUSG00000079583	Gm7073	X	60436052	60539249	-	1497	protein_coding	predicted gene 7073 [Source:MGI Symbol;Acc:MGI:3779666]	-
ENSMUSG00000087401	Gm14664	X	61041741	61076068	+	437	lincRNA	predicted gene 14664 [Source:MGI Symbol;Acc:MGI:3705306]	-
ENSMUSG00000045330	4933402E13Rik	X	62283499	62292078	+	2025	protein_coding	RIKEN cDNA 4933402E13 gene [Source:MGI Symbol;Acc:MGI:1921687]	-
ENSMUSG00000031194	4931400O07Rik	X	62467991	62468812	+	647	protein_coding	RIKEN cDNA 4931400O07 gene [Source:MGI Symbol;Acc:MGI:1918186]	-
ENSMUSG00000085757	Tslrn1	X	62510539	62527011	-	778	lincRNA	testis specific long noncoding RNA 1 [Source:MGI Symbol;Acc:MGI:1922795]	-
ENSMUSG00000031179	3830417A13Rik	X	64173548	64178778	+	1767	protein_coding	RIKEN cDNA 3830417A13 gene [Source:MGI Symbol;Acc:MGI:1917946]	-
ENSMUSG00000031181	Ctag2	X	65047644	65049014	+	854	protein_coding	cancer/testis antigen 2 [Source:MGI Symbol;Acc:MGI:1917312]	-
ENSMUSG00000082863	Gm14674	X	66025549	66025890	+	342	processed_pseudogene	predicted gene 14674 [Source:MGI Symbol;Acc:MGI:3705677]	-
ENSMUSG00000086185	1700036O09Rik	X	67458196	67459203	+	349	lincRNA	RIKEN cDNA 1700036O09 gene [Source:MGI Symbol;Acc:MGI:1920512]	-
ENSMUSG00000025288	4933436I01Rik	X	67919864	67921450	-	1426	protein_coding	RIKEN cDNA 4933436I01 gene [Source:MGI Symbol;Acc:MGI:1914030]	-
ENSMUSG00000062170	Fmr1nb	X	68761839	68804567	+	937	protein_coding	Fmr1 neighbor [Source:MGI Symbol;Acc:MGI:2672032]	-
ENSMUSG00000056815	Gm6812	X	68892375	68893053	-	525	protein_coding	predicted gene 6812 [Source:MGI Symbol;Acc:MGI:3704138]	-
ENSMUSG00000059690	1700020N15Rik	X	69945300	69945978	+	525	protein_coding	RIKEN cDNA 1700020N15 gene [Source:MGI Symbol;Acc:MGI:1922759]	-
ENSMUSG00000073141	4930567H17Rik	X	70393901	70394740	-	840	protein_coding	RIKEN cDNA 4930567H17 gene [Source:MGI Symbol;Acc:MGI:3588249]	-
ENSMUSG00000082652	Gm14725	X	70545558	70546385	+	828	unprocessed_pseudogene	predicted gene 14725 [Source:MGI Symbol;Acc:MGI:3705881]	-
ENSMUSG00000073130	Gm1141	X	71921002	71940870	+	2939	protein_coding	predicted gene 1141 [Source:MGI Symbol;Acc:MGI:2685987]	-
ENSMUSG00000031365	Zfp275	X	73342621	73359080	+	6745	protein_coding	zinc finger protein 275 [Source:MGI Symbol;Acc:MGI:1350985]	zf-C2H2
ENSMUSG00000079536	Gm6880	X	74480287	74481399	-	627	protein_coding	predicted gene 6880 [Source:MGI Symbol;Acc:MGI:3644285]	-
ENSMUSG00000079532	Gm6890	X	74740927	74742188	+	776	protein_coding	predicted gene 6890 [Source:MGI Symbol;Acc:MGI:3645826]	-
ENSMUSG00000073094	Smim9	X	75146056	75163770	-	806	protein_coding	small integral membrane protein 9 [Source:MGI Symbol;Acc:MGI:3588243]	-
ENSMUSG00000081996	Gm7153	X	75723672	75724126	+	455	processed_pseudogene	predicted gene 7153 [Source:MGI Symbol;Acc:MGI:3644674]	-
ENSMUSG00000073085	Cldn34b4	X	76393350	76397979	+	1141	protein_coding	claudin 34B4 [Source:MGI Symbol;Acc:MGI:3588232]	-
ENSMUSG00000079525	Cldn34d	X	76582610	76602924	-	1003	protein_coding	claudin 34D [Source:MGI Symbol;Acc:MGI:1922237]	-
ENSMUSG00000078315	Fam47c	X	78737763	78739401	+	1639	protein_coding	family with sequence similarity 47, member C [Source:MGI Symbol;Acc:MGI:1918114]	-
ENSMUSG00000081049	Rps24-ps3	X	79195047	79195448	+	402	processed_pseudogene	ribosomal protein S24, pseudogene 3 [Source:MGI Symbol;Acc:MGI:3644407]	-
ENSMUSG00000082372	Gm4772	X	79902724	79903566	-	843	processed_pseudogene	predicted gene 4772 [Source:MGI Symbol;Acc:MGI:3648584]	-
ENSMUSG00000035491	Fthl17a	X	85249679	85270288	+	835	protein_coding	ferritin, heavy polypeptide-like 17, member A [Source:MGI Symbol;Acc:MGI:1919246]	-
ENSMUSG00000059972	Gm14773	X	91155168	91155791	+	451	lincRNA	predicted gene 14773 [Source:MGI Symbol;Acc:MGI:3642821]	-
ENSMUSG00000064129	Gm14781	X	91632194	91635671	+	1360	protein_coding	predicted gene 14781 [Source:MGI Symbol;Acc:MGI:3712084]	-
ENSMUSG00000061392	Mageb5	X	91779544	91783018	-	1357	protein_coding	melanoma antigen, family B, 5 [Source:MGI Symbol;Acc:MGI:2148169]	-
ENSMUSG00000071726	Gm5941	X	92489949	92490681	+	560	protein_coding	predicted gene 5941 [Source:MGI Symbol;Acc:MGI:3646197]	-
ENSMUSG00000096153	BC061195	X	93183227	93183946	+	577	lincRNA	cDNA sequence BC061195 [Source:MGI Symbol;Acc:MGI:4361273]	-
ENSMUSG00000035232	Pdk3	X	93764607	93832201	-	2561	protein_coding	pyruvate dehydrogenase kinase, isoenzyme 3 [Source:MGI Symbol;Acc:MGI:2384308]	-
ENSMUSG00000081044	AU015836	X	93968659	93975470	+	3335	protein_coding	expressed sequence AU015836 [Source:MGI Symbol;Acc:MGI:2147954]	-
ENSMUSG00000043929	Klhl15	X	94234599	94277724	+	9741	protein_coding	kelch-like 15 [Source:MGI Symbol;Acc:MGI:1923400]	-
ENSMUSG00000109858	Pfn5	X	95558104	95558803	+	700	protein_coding	profilin 5 [Source:MGI Symbol;Acc:MGI:5804915]	-
ENSMUSG00000071721	1700010D01Rik	X	95732586	95733265	-	507	lincRNA	RIKEN cDNA 1700010D01 gene [Source:MGI Symbol;Acc:MGI:1923636]	-
ENSMUSG00000082397	Gm14803	X	96934690	96935224	-	361	processed_pseudogene	predicted gene 14803 [Source:MGI Symbol;Acc:MGI:3705495]	-
ENSMUSG00000090141	Gm614	X	101261376	101263992	-	774	protein_coding	predicted gene 614 [Source:MGI Symbol;Acc:MGI:2685460]	-
ENSMUSG00000084284	Tpt1-ps6	X	101768535	101769057	+	523	processed_pseudogene	tumor protein, translationally-controlled, pseudogene 6 [Source:MGI Symbol;Acc:MGI:2665000]	-
ENSMUSG00000045010	Gm4779	X	101790053	101794423	-	2364	protein_coding	predicted gene 4779 [Source:MGI Symbol;Acc:MGI:3646776]	-
ENSMUSG00000082284	H3f3a-ps1	X	101824515	101824924	+	410	processed_pseudogene	H3 histone, family 3A, pseudogene 1 [Source:MGI Symbol;Acc:MGI:1101782]	-
ENSMUSG00000051159	Cited1	X	102247381	102252181	-	1754	protein_coding	Cbp/p300-interacting transactivator with Glu/Asp-rich carboxy-terminal domain 1 [Source:MGI Symbol;Acc:MGI:108023]	-
ENSMUSG00000081443	Gm3880	X	102686292	102686972	-	337	protein_coding	predicted pseudogene 3880 [Source:MGI Symbol;Acc:MGI:3782053]	-
ENSMUSG00000079479	Gm9112	X	102706890	102707635	-	420	protein_coding	predicted gene 9112 [Source:MGI Symbol;Acc:MGI:3645559]	-
ENSMUSG00000031323	Dmrtc1a	X	102903216	102908687	-	1388	protein_coding	DMRT-like family C1a [Source:MGI Symbol;Acc:MGI:1918137]	-
ENSMUSG00000079476	1700011M02Rik	X	102908905	102909651	+	420	protein_coding	RIKEN cDNA 1700011M02 gene [Source:MGI Symbol;Acc:MGI:1922693]	-
ENSMUSG00000109745	1700018G05Rik	X	102928372	102929094	+	386	protein_coding	RIKEN cDNA 1700018G05 gene [Source:MGI Symbol;Acc:MGI:1916638]	-
ENSMUSG00000031325	4930519F16Rik	X	103182971	103311782	-	3067	transcribed_unitary_pseudogene	RIKEN cDNA 4930519F16 gene [Source:MGI Symbol;Acc:MGI:1922356]	-
ENSMUSG00000031329	Tsx	X	103414467	103424580	+	812	protein_coding	testis specific X-linked gene [Source:MGI Symbol;Acc:MGI:108118]	-
ENSMUSG00000031330	Zcchc13	X	103630586	103631670	+	1085	protein_coding	zinc finger, CCHC domain containing 13 [Source:MGI Symbol;Acc:MGI:1922314]	-
ENSMUSG00000033965	Slc16a2	X	103697414	103821983	-	4263	protein_coding	solute carrier family 16 (monocarboxylic acid transporters), member 2 [Source:MGI Symbol;Acc:MGI:1203732]	-
ENSMUSG00000090132	Cypt2	X	105499772	105500639	+	697	protein_coding	cysteine-rich perinuclear theca 2 [Source:MGI Symbol;Acc:MGI:2676331]	-
ENSMUSG00000055700	4933401B06Rik	X	107542582	107543800	+	1219	transcribed_processed_pseudogene	RIKEN cDNA 4933401B06 gene [Source:MGI Symbol;Acc:MGI:1918261]	-
ENSMUSG00000031242	2610002M06Rik	X	107782751	107816334	-	6337	protein_coding	RIKEN cDNA 2610002M06 gene [Source:MGI Symbol;Acc:MGI:1914278]	-
ENSMUSG00000073007	Tent5d	X	107792590	107872909	+	3160	protein_coding	terminal nucleotidyltransferase 5D [Source:MGI Symbol;Acc:MGI:2685223]	-
ENSMUSG00000073006	Gm732	X	107945735	107948465	-	1690	protein_coding	predicted gene 732 [Source:MGI Symbol;Acc:MGI:2685578]	-
ENSMUSG00000073001	Cylc1	X	111110418	111125854	+	1996	protein_coding	cylicin, basic protein of sperm head cytoskeleton 1 [Source:MGI Symbol;Acc:MGI:1914657]	-
ENSMUSG00000025665	Rps6ka6	X	111388192	111537959	-	5013	protein_coding	ribosomal protein S6 kinase polypeptide 6 [Source:MGI Symbol;Acc:MGI:1914321]	-
ENSMUSG00000025527	Satl1	X	112384303	112406779	-	2414	protein_coding	spermidine/spermine N1-acetyl transferase-like 1 [Source:MGI Symbol;Acc:MGI:1921059]	-
ENSMUSG00000025529	Zfp711	X	112600526	112635070	+	5535	protein_coding	zinc finger protein 711 [Source:MGI Symbol;Acc:MGI:3045342]	zf-C2H2
ENSMUSG00000050435	Ube2dnl1	X	114905012	114905941	+	743	protein_coding	ubiquitin-conjugating enzyme E2D N-terminal like 1 [Source:MGI Symbol;Acc:MGI:3646570]	-
ENSMUSG00000047079	Ube2dnl2	X	114907582	114908510	+	743	protein_coding	ubiquitin-conjugating enzyme E2D N-terminal like 2 [Source:MGI Symbol;Acc:MGI:1922347]	-
ENSMUSG00000072995	Cpxcr1	X	116448944	116478783	+	1596	protein_coding	CPX chromosome region, candidate 1 [Source:MGI Symbol;Acc:MGI:2685989]	-
ENSMUSG00000067441	H2afb1	X	117014757	117015104	+	348	protein_coding	H2A histone family member B1 [Source:MGI Symbol;Acc:MGI:3642445]	-
ENSMUSG00000100194	Tgif2lx2	X	118427227	118428256	+	1030	protein_coding	TGFB-induced factor homeobox 2-like, X-linked 2 [Source:MGI Symbol;Acc:MGI:3800824]	-
ENSMUSG00000100133	Tgif2lx1	X	118479708	118480737	-	1030	protein_coding	TGFB-induced factor homeobox 2-like, X-linked 1 [Source:MGI Symbol;Acc:MGI:2387796]	-
ENSMUSG00000083616	H2afb3	X	120312748	120313095	-	348	protein_coding	H2A histone family, member B3 [Source:MGI Symbol;Acc:MGI:3644875]	-
ENSMUSG00000043569	Cldn34c4	X	127721182	127736554	-	814	protein_coding	claudin 34C4 [Source:MGI Symbol;Acc:MGI:1921184]	-
ENSMUSG00000085722	Gm4916	X	128375394	128376035	+	642	transcribed_processed_pseudogene	predicted gene 4916 [Source:MGI Symbol;Acc:MGI:3643896]	-
ENSMUSG00000103504	Gm38390	X	128375907	128376971	+	1065	TEC	predicted gene, 38390 [Source:MGI Symbol;Acc:MGI:5613628]	-
ENSMUSG00000081874	Gm14983	X	129606134	129606456	-	323	processed_pseudogene	predicted gene 14983 [Source:MGI Symbol;Acc:MGI:3708104]	-
ENSMUSG00000082117	Gm4994	X	131847887	131850073	-	2187	processed_pseudogene	predicted gene 4994 [Source:MGI Symbol;Acc:MGI:3645787]	-
ENSMUSG00000052549	Arl13a	X	134187501	134208028	+	1740	protein_coding	ADP-ribosylation factor-like 13A [Source:MGI Symbol;Acc:MGI:1921698]	-
ENSMUSG00000033578	Tmem35a	X	134295225	134305969	+	1918	protein_coding	transmembrane protein 35A [Source:MGI Symbol;Acc:MGI:1914814]	-
ENSMUSG00000009596	Taf7l	X	134460118	134476490	-	2245	protein_coding	TATA-box binding protein associated factor 7 like [Source:MGI Symbol;Acc:MGI:1921719]	-
ENSMUSG00000058252	Tcp11x2	X	135654698	135693790	-	1776	protein_coding	t-complex 11 family, X-linked 2 [Source:MGI Symbol;Acc:MGI:1919091]	-
ENSMUSG00000060726	Tmsb15a	X	135718667	135725261	-	565	protein_coding	thymosin beta 15a [Source:MGI Symbol;Acc:MGI:1925728]	-
ENSMUSG00000072964	Bhlhb9	X	135797594	135891081	+	4800	protein_coding	basic helix-loop-helix domain containing, class B9 [Source:MGI Symbol;Acc:MGI:1917487]	-
ENSMUSG00000072966	Gprasp2	X	135839034	135844730	+	4540	protein_coding	G protein-coupled receptor associated sorting protein 2 [Source:MGI Symbol;Acc:MGI:2442071]	-
ENSMUSG00000042750	Bex2	X	136066564	136068236	-	903	protein_coding	brain expressed X-linked 2 [Source:MGI Symbol;Acc:MGI:1338017]	-
ENSMUSG00000057000	Nxf3	X	136072099	136085255	-	3048	protein_coding	nuclear RNA export factor 3 [Source:MGI Symbol;Acc:MGI:2685230]	-
ENSMUSG00000047844	Bex4	X	136138996	136140443	+	837	protein_coding	brain expressed X-linked 4 [Source:MGI Symbol;Acc:MGI:3606746]	-
ENSMUSG00000046432	Bex3	X	136270253	136271978	+	973	protein_coding	brain expressed X-linked 3 [Source:MGI Symbol;Acc:MGI:1338016]	-
ENSMUSG00000044550	Tceal3	X	136590842	136668378	+	3546	protein_coding	transcription elongation factor A (SII)-like 3 [Source:MGI Symbol;Acc:MGI:1913354]	-
ENSMUSG00000049536	Tceal1	X	136707982	136711478	+	2803	protein_coding	transcription elongation factor A (SII)-like 1 [Source:MGI Symbol;Acc:MGI:2385317]	-
ENSMUSG00000089768	Tmsb15b1	X	136974022	136976874	-	439	protein_coding	thymosin beta 15b1 [Source:MGI Symbol;Acc:MGI:3843059]	-
ENSMUSG00000023443	Esx1	X	137115397	137122083	-	1985	protein_coding	extraembryonic, spermatogenesis, homeobox 1 [Source:MGI Symbol;Acc:MGI:1096388]	Homeobox
ENSMUSG00000071686	Tex13a	X	138208165	138209580	-	1317	protein_coding	testis expressed 13A [Source:MGI Symbol;Acc:MGI:1915194]	-
ENSMUSG00000031270	4930513O06Rik	X	139086243	139093405	+	804	protein_coding	RIKEN cDNA 4930513O06 gene [Source:MGI Symbol;Acc:MGI:1922375]	-
ENSMUSG00000042525	4933428M09Rik	X	139179228	139181009	+	1026	protein_coding	RIKEN cDNA 4933428M09 gene [Source:MGI Symbol;Acc:MGI:1918498]	-
ENSMUSG00000042515	Mum1l1	X	139210042	139238335	+	4859	protein_coding	melanoma associated antigen (mutated) 1-like 1 [Source:MGI Symbol;Acc:MGI:2445062]	-
ENSMUSG00000072944	Nup62cl	X	140006805	140062712	-	2234	protein_coding	nucleoporin 62 C-terminal like [Source:MGI Symbol;Acc:MGI:2685565]	-
ENSMUSG00000031430	Vsig1	X	140907608	140939472	+	2768	protein_coding	V-set and immunoglobulin domain containing 1 [Source:MGI Symbol;Acc:MGI:1926039]	-
ENSMUSG00000041229	Phf8	X	151520672	151633859	+	9318	protein_coding	PHD finger protein 8 [Source:MGI Symbol;Acc:MGI:2444341]	-
ENSMUSG00000047238	Mageh1	X	153036166	153037575	-	1410	protein_coding	melanoma antigen, family H, 1 [Source:MGI Symbol;Acc:MGI:1922875]	-
ENSMUSG00000041658	Rragb	X	153139981	153171943	+	2258	protein_coding	Ras-related GTP binding B [Source:MGI Symbol;Acc:MGI:3038613]	-
ENSMUSG00000081502	Gm5646	X	154399578	154402044	+	714	unprocessed_pseudogene	predicted pseudogene 5646 [Source:MGI Symbol;Acc:MGI:3643220]	-
ENSMUSG00000057402	Cldn34b2	X	155124917	155128412	-	1077	protein_coding	claudin 34B2 [Source:MGI Symbol;Acc:MGI:1920597]	-
ENSMUSG00000047485	Klhl34	X	157818435	157820369	+	1935	protein_coding	kelch-like 34 [Source:MGI Symbol;Acc:MGI:2685234]	-
ENSMUSG00000044150	Bclaf3	X	159526688	159593081	+	4869	protein_coding	Bclaf1 and Thrap3 family member 3 [Source:MGI Symbol;Acc:MGI:2685992]	-
ENSMUSG00000062168	Ppef1	X	160623094	160735765	-	2891	protein_coding	protein phosphatase with EF hand calcium-binding domain 1 [Source:MGI Symbol;Acc:MGI:1097157]	-
ENSMUSG00000083695	Rnf138rt1	X	163760139	163761329	-	1191	protein_coding	ring finger protein 138, retrogene 1 [Source:MGI Symbol;Acc:MGI:1921514]	zf-MIZ
ENSMUSG00000031381	Piga	X	164419787	164433916	+	6385	protein_coding	phosphatidylinositol glycan anchor biosynthesis, class A [Source:MGI Symbol;Acc:MGI:99461]	-
ENSMUSG00000031384	Asb9	X	164506327	164539752	+	1139	protein_coding	ankyrin repeat and SOCS box-containing 9 [Source:MGI Symbol;Acc:MGI:1916549]	-
ENSMUSG00000040621	Gemin8	X	166170454	166190512	+	2487	protein_coding	gem nuclear organelle associated protein 8 [Source:MGI Symbol;Acc:MGI:2384300]	-
ENSMUSG00000040586	Ofd1	X	166390033	166440704	-	4453	protein_coding	OFD1, centriole and centriolar satellite protein [Source:MGI Symbol;Acc:MGI:1350328]	-
ENSMUSG00000051224	Tceanc	X	166499812	166518567	-	4201	protein_coding	transcription elongation factor A (SII) N-terminal and central domain containing [Source:MGI Symbol;Acc:MGI:2685236]	-
ENSMUSG00000081137	BC022960	X	169368189	169370003	+	1815	transcribed_processed_pseudogene	cDNA sequence BC022960 [Source:MGI Symbol;Acc:MGI:2670977]	-
ENSMUSG00000055357	4933400A11Rik	X	169776257	169779635	-	1351	protein_coding	RIKEN cDNA 4933400A11 gene [Source:MGI Symbol;Acc:MGI:1913997]	-
ENSMUSG00000086695	Gm15247	X	169985801	169986939	-	403	antisense	predicted gene 15247 [Source:MGI Symbol;Acc:MGI:3705183]	-
ENSMUSG00000069118	1700008P02Rik	3	6615418	6620443	-	783	protein_coding	RIKEN cDNA 1700008P02 gene [Source:MGI Symbol;Acc:MGI:1916597]	-
ENSMUSG00000100010	1700010I02Rik	3	7925303	7954889	-	577	lincRNA	RIKEN cDNA 1700010I02 gene [Source:MGI Symbol;Acc:MGI:1922726]	-
ENSMUSG00000102463	1700003N22Rik	3	8462228	8463035	-	808	processed_pseudogene	RIKEN cDNA 1700003N22 gene [Source:MGI Symbol;Acc:MGI:1919464]	-
ENSMUSG00000069114	Zbtb10	3	9250602	9285333	+	7414	protein_coding	zinc finger and BTB domain containing 10 [Source:MGI Symbol;Acc:MGI:2139883]	-
ENSMUSG00000040209	Zfp704	3	9427020	9610085	-	15255	protein_coding	zinc finger protein 704 [Source:MGI Symbol;Acc:MGI:2180715]	-
ENSMUSG00000102834	1700029B24Rik	3	10241812	10242308	+	497	TEC	RIKEN cDNA 1700029B24 gene [Source:MGI Symbol;Acc:MGI:1919533]	-
ENSMUSG00000027530	Fabp12	3	10244209	10301183	-	2787	protein_coding	fatty acid binding protein 12 [Source:MGI Symbol;Acc:MGI:1922747]	-
ENSMUSG00000027552	E2f5	3	14578641	14606309	+	1782	protein_coding	E2F transcription factor 5 [Source:MGI Symbol;Acc:MGI:105091]	E2F
ENSMUSG00000074677	Sirpb1c	3	15795145	15848528	-	3682	protein_coding	signal-regulatory protein beta 1C [Source:MGI Symbol;Acc:MGI:3807521]	-
ENSMUSG00000048106	4632415L05Rik	3	19894886	19898984	+	4099	lincRNA	RIKEN cDNA 4632415L05 gene [Source:MGI Symbol;Acc:MGI:1918058]	-
ENSMUSG00000001865	Cpa3	3	20215620	20242181	-	1517	protein_coding	carboxypeptidase A3, mast cell [Source:MGI Symbol;Acc:MGI:88479]	-
ENSMUSG00000039335	Spata16	3	26637620	26983212	+	2112	protein_coding	spermatogenesis associated 16 [Source:MGI Symbol;Acc:MGI:1918112]	-
ENSMUSG00000027699	Ect2	3	27097222	27153878	-	5386	protein_coding	ect2 oncogene [Source:MGI Symbol;Acc:MGI:95281]	-
ENSMUSG00000097584	1700125G22Rik	3	27154026	27157019	+	861	lincRNA	RIKEN cDNA 1700125G22 gene [Source:MGI Symbol;Acc:MGI:1923907]	-
ENSMUSG00000091329	1700112D23Rik	3	28702667	28781108	-	723	antisense	RIKEN cDNA 1700112D23 gene [Source:MGI Symbol;Acc:MGI:1920861]	-
ENSMUSG00000103827	Gm32950	3	28802804	28805336	-	232	lincRNA	predicted gene, 32950 [Source:MGI Symbol;Acc:MGI:5592109]	-
ENSMUSG00000027684	Mecom	3	29951296	30548008	-	12427	protein_coding	MDS1 and EVI1 complex locus [Source:MGI Symbol;Acc:MGI:95457]	zf-C2H2
ENSMUSG00000102460	Gm38197	3	30225573	30227694	-	2122	TEC	predicted gene, 38197 [Source:MGI Symbol;Acc:MGI:5611425]	-
ENSMUSG00000037737	Actrt3	3	30597073	30599939	-	1961	protein_coding	actin related protein T3 [Source:MGI Symbol;Acc:MGI:1923902]	-
ENSMUSG00000027702	Lrrc34	3	30624267	30647869	-	1891	protein_coding	leucine rich repeat containing 34 [Source:MGI Symbol;Acc:MGI:1919077]	-
ENSMUSG00000027703	Lrriq4	3	30644507	30672431	+	2762	protein_coding	leucine-rich repeats and IQ motif containing 4 [Source:MGI Symbol;Acc:MGI:1915557]	-
ENSMUSG00000097786	4933429H19Rik	3	30792570	30793564	-	995	antisense	RIKEN cDNA 4933429H19 gene [Source:MGI Symbol;Acc:MGI:1918530]	-
ENSMUSG00000037661	Gpr160	3	30855950	30897192	+	4227	protein_coding	G protein-coupled receptor 160 [Source:MGI Symbol;Acc:MGI:1919112]	-
ENSMUSG00000027660	Skil	3	31095058	31122577	+	9694	protein_coding	SKI-like [Source:MGI Symbol;Acc:MGI:106203]	-
ENSMUSG00000037625	Cldn11	3	31149920	31164324	+	1870	protein_coding	claudin 11 [Source:MGI Symbol;Acc:MGI:106925]	-
ENSMUSG00000103499	Gm6558	3	31644796	31690585	-	2117	transcribed_unprocessed_pseudogene	predicted gene 6558 [Source:MGI Symbol;Acc:MGI:3779607]	-
ENSMUSG00000027663	Zmat3	3	32334792	32366014	-	11435	protein_coding	zinc finger matrin type 3 [Source:MGI Symbol;Acc:MGI:1195270]	-
ENSMUSG00000027674	Pex5l	3	32949408	33143247	-	8846	protein_coding	peroxisomal biogenesis factor 5-like [Source:MGI Symbol;Acc:MGI:1916672]	-
ENSMUSG00000027676	Ccdc39	3	33812362	33844310	-	7443	protein_coding	coiled-coil domain containing 39 [Source:MGI Symbol;Acc:MGI:1289263]	-
ENSMUSG00000105535	Gm43077	3	34017708	34019882	-	491	lincRNA	predicted gene 43077 [Source:MGI Symbol;Acc:MGI:5663214]	-
ENSMUSG00000092196	Gm38505	3	34298172	34351712	-	1326	lincRNA	predicted gene, 38505 [Source:MGI Symbol;Acc:MGI:5621390]	-
ENSMUSG00000105577	Gm34599	3	34416495	34418162	+	288	lincRNA	predicted gene, 34599 [Source:MGI Symbol;Acc:MGI:5593758]	-
ENSMUSG00000105651	1700017M07Rik	3	35256462	35276131	-	940	lincRNA	RIKEN cDNA 1700017M07 gene [Source:MGI Symbol;Acc:MGI:1923648]	-
ENSMUSG00000105662	Gm6639	3	35597152	35666163	-	4231	lincRNA	predicted gene 6639 [Source:MGI Symbol;Acc:MGI:3779620]	-
ENSMUSG00000085655	Gm15952	3	35933045	35990840	+	956	antisense	predicted gene 15952 [Source:MGI Symbol;Acc:MGI:3802149]	-
ENSMUSG00000027719	Adad1	3	37063527	37121930	+	3270	protein_coding	adenosine deaminase domain containing 1 (testis specific) [Source:MGI Symbol;Acc:MGI:103258]	-
ENSMUSG00000085677	4930594O21Rik	3	37613913	37615276	+	1089	lincRNA	RIKEN cDNA 4930594O21 gene [Source:MGI Symbol;Acc:MGI:1923197]	-
ENSMUSG00000044864	Ankrd50	3	38449259	38484844	-	8490	protein_coding	ankyrin repeat domain 50 [Source:MGI Symbol;Acc:MGI:2139777]	-
ENSMUSG00000037884	1700017G19Rik	3	40504867	40522912	-	2904	lincRNA	RIKEN cDNA 1700017G19 gene [Source:MGI Symbol;Acc:MGI:1919477]	-
ENSMUSG00000069041	Slc25a31	3	40708855	40726096	+	2128	protein_coding	solute carrier family 25 (mitochondrial carrier; adenine nucleotide translocator), member 31 [Source:MGI Symbol;Acc:MGI:1920583]	-
ENSMUSG00000025758	Plk4	3	40800019	40816883	+	6855	protein_coding	polo like kinase 4 [Source:MGI Symbol;Acc:MGI:101783]	-
ENSMUSG00000074620	Gm10731	3	40854676	40855123	-	448	processed_pseudogene	predicted gene 10731 [Source:MGI Symbol;Acc:MGI:3795712]	-
ENSMUSG00000074619	1700034I23Rik	3	40900196	40902543	-	2348	protein_coding	RIKEN cDNA 1700034I23 gene [Source:MGI Symbol;Acc:MGI:1920547]	-
ENSMUSG00000105297	1700052H01Rik	3	41354147	41393589	+	1025	lincRNA	RIKEN cDNA 1700052H01 gene [Source:MGI Symbol;Acc:MGI:1920712]	-
ENSMUSG00000037910	1700018B24Rik	3	48605732	48609102	-	593	lincRNA	RIKEN cDNA 1700018B24 gene [Source:MGI Symbol;Acc:MGI:1913582]	-
ENSMUSG00000102067	Gm29230	3	51058910	51074856	-	412	lincRNA	predicted gene 29230 [Source:MGI Symbol;Acc:MGI:5579936]	-
ENSMUSG00000037161	Mgarp	3	51388412	51396738	-	2067	protein_coding	mitochondria localized glutamic acid rich protein [Source:MGI Symbol;Acc:MGI:1914999]	-
ENSMUSG00000074604	Mgst2	3	51660360	51682677	+	3703	protein_coding	microsomal glutathione S-transferase 2 [Source:MGI Symbol;Acc:MGI:2448481]	-
ENSMUSG00000027793	Ccna1	3	55045469	55055501	-	1835	protein_coding	cyclin A1 [Source:MGI Symbol;Acc:MGI:108042]	-
ENSMUSG00000106589	4931419H13Rik	3	55055242	55084002	+	973	antisense	RIKEN cDNA 4931419H13 gene [Source:MGI Symbol;Acc:MGI:1918220]	-
ENSMUSG00000027797	Dclk1	3	55242364	55539068	+	15296	protein_coding	doublecortin-like kinase 1 [Source:MGI Symbol;Acc:MGI:1330861]	-
ENSMUSG00000105975	Gm42609	3	55377457	55403122	-	3942	antisense	predicted gene 42609 [Source:MGI Symbol;Acc:MGI:5662746]	-
ENSMUSG00000027799	Nbea	3	55625195	56183701	-	31361	protein_coding	neurobeachin [Source:MGI Symbol;Acc:MGI:1347075]	-
ENSMUSG00000106572	4933417G07Rik	3	55847105	55848400	+	1296	transcribed_processed_pseudogene	RIKEN cDNA 4933417G07 gene [Source:MGI Symbol;Acc:MGI:1918432]	-
ENSMUSG00000070471	Erich6	3	58616300	58637207	-	2195	protein_coding	glutamate rich 6 [Source:MGI Symbol;Acc:MGI:3588212]	-
ENSMUSG00000097725	4930593A02Rik	3	58692589	58797331	+	2032	lincRNA	RIKEN cDNA 4930593A02 gene [Source:MGI Symbol;Acc:MGI:1923132]	-
ENSMUSG00000103668	Gm38186	3	59344271	59351167	+	449	antisense	predicted gene, 38186 [Source:MGI Symbol;Acc:MGI:5611414]	-
ENSMUSG00000027761	Aadac	3	60025717	60040160	+	1501	protein_coding	arylacetamide deacetylase [Source:MGI Symbol;Acc:MGI:1915008]	-
ENSMUSG00000027694	Gm8325	3	60877014	60877587	+	464	transcribed_processed_pseudogene	predicted pseudogene 8325 [Source:MGI Symbol;Acc:MGI:3644852]	-
ENSMUSG00000074580	4931440P22Rik	3	65507257	65529379	-	4437	transcribed_processed_pseudogene	RIKEN cDNA 4931440P22 gene [Source:MGI Symbol;Acc:MGI:1918254]	-
ENSMUSG00000074579	Lekr1	3	65666228	65831159	+	7113	protein_coding	leucine, glutamate and lysine rich 1 [Source:MGI Symbol;Acc:MGI:3645902]	-
ENSMUSG00000027833	Shox2	3	66971727	66981771	-	3311	protein_coding	short stature homeobox 2 [Source:MGI Symbol;Acc:MGI:1201673]	Homeobox
ENSMUSG00000047557	Lxn	3	67457998	67463926	-	1508	protein_coding	latexin [Source:MGI Symbol;Acc:MGI:107633]	-
ENSMUSG00000049404	Rarres1	3	67478972	67515523	-	1325	protein_coding	retinoic acid receptor responder (tazarotene induced) 1 [Source:MGI Symbol;Acc:MGI:1924461]	-
ENSMUSG00000102677	4930535E02Rik	3	68759906	68761433	-	655	lincRNA	RIKEN cDNA 4930535E02 gene [Source:MGI Symbol;Acc:MGI:1922468]	-
ENSMUSG00000102936	Gm35584	3	68761495	68762667	+	641	lincRNA	predicted gene, 35584 [Source:MGI Symbol;Acc:MGI:5594743]	-
ENSMUSG00000027778	Ift80	3	68892499	69004570	-	12428	protein_coding	intraflagellar transport 80 [Source:MGI Symbol;Acc:MGI:1915509]	-
ENSMUSG00000034317	Trim59	3	69035288	69044755	-	3352	protein_coding	tripartite motif-containing 59 [Source:MGI Symbol;Acc:MGI:1914199]	-
ENSMUSG00000043300	B3galnt1	3	69574158	69598960	-	2028	protein_coding	UDP-GalNAc:betaGlcNAc beta 1,3-galactosaminyltransferase, polypeptide 1 [Source:MGI Symbol;Acc:MGI:1349405]	-
ENSMUSG00000034151	Zbbx	3	75037907	75165034	-	3034	protein_coding	zinc finger, B-box domain containing [Source:MGI Symbol;Acc:MGI:2674085]	-
ENSMUSG00000070443	Gm10291	3	78917258	78918256	+	999	processed_pseudogene	predicted pseudogene 10291 [Source:MGI Symbol;Acc:MGI:3641638]	-
ENSMUSG00000037096	Gm9762	3	78966356	78966799	-	444	processed_pseudogene	predicted pseudogene 9762 [Source:MGI Symbol;Acc:MGI:3704220]	-
ENSMUSG00000091685	Gm17359	3	79336661	79464129	+	2241	protein_coding	predicted gene, 17359 [Source:MGI Symbol;Acc:MGI:4936993]	-
ENSMUSG00000027811	4930579G24Rik	3	79629079	79632820	+	1970	protein_coding	RIKEN cDNA 4930579G24 gene [Source:MGI Symbol;Acc:MGI:1923189]	-
ENSMUSG00000027956	Tmem144	3	79812564	79852773	-	3487	protein_coding	transmembrane protein 144 [Source:MGI Symbol;Acc:MGI:1917902]	-
ENSMUSG00000028005	Gucy1b1	3	82032006	82074689	-	3927	protein_coding	guanylate cyclase 1, soluble, beta 1 [Source:MGI Symbol;Acc:MGI:1860604]	-
ENSMUSG00000098712	Mir7010	3	82106247	82106309	-	63	miRNA	microRNA 7010 [Source:MGI Symbol;Acc:MGI:5531411]	-
ENSMUSG00000033882	Rbm46	3	82837228	82876483	-	2499	protein_coding	RNA binding motif protein 46 [Source:MGI Symbol;Acc:MGI:3645057]	-
ENSMUSG00000033860	Fgg	3	83007724	83015049	+	2093	protein_coding	fibrinogen gamma chain [Source:MGI Symbol;Acc:MGI:95526]	-
ENSMUSG00000033831	Fgb	3	83040141	83049863	-	3810	protein_coding	fibrinogen beta chain [Source:MGI Symbol;Acc:MGI:99501]	-
ENSMUSG00000033752	Mnd1	3	84087933	84155786	-	875	protein_coding	meiotic nuclear divisions 1 [Source:MGI Symbol;Acc:MGI:1924165]	-
ENSMUSG00000041842	Fhdc1	3	84442198	84480429	-	6270	protein_coding	FH2 domain containing 1 [Source:MGI Symbol;Acc:MGI:2684972]	-
ENSMUSG00000099995	1700036G14Rik	3	85317519	85332030	+	542	antisense	RIKEN cDNA 1700036G14 gene [Source:MGI Symbol;Acc:MGI:1920533]	-
ENSMUSG00000044330	Gm9790	3	85915783	85916070	+	288	processed_pseudogene	predicted gene 9790 [Source:MGI Symbol;Acc:MGI:3704221]	-
ENSMUSG00000049013	Prss48	3	85993810	86002491	-	949	protein_coding	protease, serine 48 [Source:MGI Symbol;Acc:MGI:2685865]	-
ENSMUSG00000023084	Lrrc71	3	87736923	87748625	-	4552	protein_coding	leucine rich repeat containing 71 [Source:MGI Symbol;Acc:MGI:1921735]	-
ENSMUSG00000004894	Hapln2	3	88021750	88027583	-	2371	protein_coding	hyaluronan and proteoglycan link protein 2 [Source:MGI Symbol;Acc:MGI:2137300]	-
ENSMUSG00000051036	Ttc24	3	88069410	88078304	-	2351	protein_coding	tetratricopeptide repeat domain 24 [Source:MGI Symbol;Acc:MGI:2443841]	-
ENSMUSG00000096935	1700113A16Rik	3	88171556	88177785	-	1095	antisense	RIKEN cDNA 1700113A16 gene [Source:MGI Symbol;Acc:MGI:1923892]	-
ENSMUSG00000001420	Tmem79	3	88328655	88336148	-	2912	protein_coding	transmembrane protein 79 [Source:MGI Symbol;Acc:MGI:1919163]	-
ENSMUSG00000041423	Paqr6	3	88364584	88368541	+	2429	protein_coding	progestin and adipoQ receptor family member VI [Source:MGI Symbol;Acc:MGI:1916207]	-
ENSMUSG00000106568	Gm42814	3	88428936	88429395	+	460	processed_pseudogene	predicted gene 42814 [Source:MGI Symbol;Acc:MGI:5662951]	-
ENSMUSG00000028064	Sema4a	3	88435959	88461182	-	5406	protein_coding	sema domain, immunoglobulin domain (Ig), transmembrane domain (TM) and short cytoplasmic domain, (semaphorin) 4A [Source:MGI Symbol;Acc:MGI:107560]	-
ENSMUSG00000008601	Rab25	3	88542029	88548300	-	1673	protein_coding	RAB25, member RAS oncogene family [Source:MGI Symbol;Acc:MGI:1858203]	-
ENSMUSG00000042766	Trim46	3	89234177	89246309	-	3792	protein_coding	tripartite motif-containing 46 [Source:MGI Symbol;Acc:MGI:2673000]	-
ENSMUSG00000042672	Dcst1	3	89350219	89365253	-	5241	protein_coding	DC-STAMP domain containing 1 [Source:MGI Symbol;Acc:MGI:1925022]	-
ENSMUSG00000109293	Dcst2	3	89361975	89377549	+	2285	protein_coding	DC-STAMP domain containing 2 [Source:MGI Symbol;Acc:MGI:2685606]	-
ENSMUSG00000027939	Nup210l	3	90104132	90212048	+	5720	protein_coding	nucleoporin 210-like [Source:MGI Symbol;Acc:MGI:1924845]	-
ENSMUSG00000097515	1700040D17Rik	3	94409395	94412919	-	998	lincRNA	RIKEN cDNA 1700040D17 gene [Source:MGI Symbol;Acc:MGI:1923852]	-
ENSMUSG00000041912	Tdrkh	3	94413273	94434668	+	6142	protein_coding	tudor and KH domain containing protein [Source:MGI Symbol;Acc:MGI:1919884]	-
ENSMUSG00000028137	Celf3	3	94478295	94492198	+	5473	protein_coding	CUGBP, Elav-like family member 3 [Source:MGI Symbol;Acc:MGI:1926034]	-
ENSMUSG00000005968	Tuft1	3	94612757	94658872	-	3117	protein_coding	tuftelin 1 [Source:MGI Symbol;Acc:MGI:109572]	-
ENSMUSG00000068877	Selenbp2	3	94693556	94704413	+	2271	protein_coding	selenium binding protein 2 [Source:MGI Symbol;Acc:MGI:104859]	-
ENSMUSG00000068876	Cgn	3	94760069	94786492	-	6021	protein_coding	cingulin [Source:MGI Symbol;Acc:MGI:1927237]	-
ENSMUSG00000096177	Gm5070	3	95410346	95411207	-	862	processed_pseudogene	predicted gene 5070 [Source:MGI Symbol;Acc:MGI:3643219]	-
ENSMUSG00000028109	Hormad1	3	95559677	95587671	+	1729	protein_coding	HORMA domain containing 1 [Source:MGI Symbol;Acc:MGI:1915231]	-
ENSMUSG00000060438	Rps10-ps1	3	95622278	95622772	+	495	processed_pseudogene	ribosomal protein S10, pseudogene 1 [Source:MGI Symbol;Acc:MGI:3644167]	-
ENSMUSG00000080727	C920021L13Rik	3	95871522	95889093	+	2553	antisense	RIKEN cDNA C920021L13 gene [Source:MGI Symbol;Acc:MGI:1923991]	-
ENSMUSG00000097299	Gm26654	3	96402381	96402948	+	256	lincRNA	predicted gene, 26654 [Source:MGI Symbol;Acc:MGI:5477148]	-
ENSMUSG00000038298	Pdzk1	3	96829284	96870926	+	3556	protein_coding	PDZ domain containing 1 [Source:MGI Symbol;Acc:MGI:1928901]	-
ENSMUSG00000087223	4930442L01Rik	3	96829826	96832096	-	2077	antisense	RIKEN cDNA 4930442L01 gene [Source:MGI Symbol;Acc:MGI:1914833]	-
ENSMUSG00000043468	Adam30	3	98160630	98164169	+	3531	protein_coding	a disintegrin and metallopeptidase domain 30 [Source:MGI Symbol;Acc:MGI:1918328]	-
ENSMUSG00000027876	Reg4	3	98222156	98236748	+	1021	protein_coding	regenerating islet-derived family, member 4 [Source:MGI Symbol;Acc:MGI:1914959]	-
ENSMUSG00000027875	Hmgcs2	3	98280435	98310738	+	3290	protein_coding	3-hydroxy-3-methylglutaryl-Coenzyme A synthase 2 [Source:MGI Symbol;Acc:MGI:101939]	-
ENSMUSG00000027869	Hsd3b6	3	98805504	98814443	-	1802	protein_coding	hydroxy-delta-5-steroid dehydrogenase, 3 beta- and steroid delta-isomerase 6 [Source:MGI Symbol;Acc:MGI:109598]	-
ENSMUSG00000027871	Hsd3b1	3	98852194	98859794	-	1855	protein_coding	hydroxy-delta-5-steroid dehydrogenase, 3 beta- and steroid delta-isomerase 1 [Source:MGI Symbol;Acc:MGI:96233]	-
ENSMUSG00000027867	Spag17	3	99885406	100143322	+	8489	protein_coding	sperm associated antigen 17 [Source:MGI Symbol;Acc:MGI:1921612]	-
ENSMUSG00000086923	4930406D18Rik	3	100426405	100437754	+	819	processed_transcript	RIKEN cDNA 4930406D18 gene [Source:MGI Symbol;Acc:MGI:1921056]	-
ENSMUSG00000033233	Trim45	3	100922202	100936920	+	6000	protein_coding	tripartite motif-containing 45 [Source:MGI Symbol;Acc:MGI:1918187]	-
ENSMUSG00000082000	Gm12488	3	100955441	100955939	+	499	processed_pseudogene	predicted gene 12488 [Source:MGI Symbol;Acc:MGI:3650947]	-
ENSMUSG00000106137	Gm42538	3	101424615	101426936	-	858	antisense	predicted gene 42538 [Source:MGI Symbol;Acc:MGI:5662675]	-
ENSMUSG00000033147	Slc22a15	3	101855776	101924453	-	14239	protein_coding	solute carrier family 22 (organic anion/cation transporter), member 15 [Source:MGI Symbol;Acc:MGI:3607704]	-
ENSMUSG00000027855	Sycp1	3	102818499	102936100	-	3556	protein_coding	synaptonemal complex protein 1 [Source:MGI Symbol;Acc:MGI:105931]	-
ENSMUSG00000085754	Gm15886	3	103771952	103789402	+	1425	antisense	predicted gene 15886 [Source:MGI Symbol;Acc:MGI:3801744]	-
ENSMUSG00000032952	Ap4b1	3	103809520	103822025	+	2907	protein_coding	adaptor-related protein complex AP-4, beta 1 [Source:MGI Symbol;Acc:MGI:1337130]	-
ENSMUSG00000044098	Rsbn1	3	103914120	103966636	+	6861	protein_coding	rosbin, round spermatid basic protein 1 [Source:MGI Symbol;Acc:MGI:2444993]	-
ENSMUSG00000002227	Mov10	3	104794836	104818563	-	5607	protein_coding	Moloney leukemia virus 10 [Source:MGI Symbol;Acc:MGI:97054]	-
ENSMUSG00000000562	Adora3	3	105870858	105908926	+	3729	protein_coding	adenosine A3 receptor [Source:MGI Symbol;Acc:MGI:104847]	-
ENSMUSG00000074344	Tmigd3	3	105870903	105924042	+	2296	protein_coding	transmembrane and immunoglobulin domain containing 3 [Source:MGI Symbol;Acc:MGI:5604098]	-
ENSMUSG00000010136	Pifo	3	105996957	106014646	-	1127	protein_coding	primary cilia formation [Source:MGI Symbol;Acc:MGI:1923670]	-
ENSMUSG00000048109	Rbm15	3	107325421	107333673	-	7423	protein_coding	RNA binding motif protein 15 [Source:MGI Symbol;Acc:MGI:2443205]	-
ENSMUSG00000078604	Gm10961	3	107631322	107633090	+	144	protein_coding	predicted gene 10961 [Source:MGI Symbol;Acc:MGI:3779172]	-
ENSMUSG00000040600	Eps8l3	3	107877229	107892900	+	2271	protein_coding	EPS8-like 3 [Source:MGI Symbol;Acc:MGI:2139743]	-
ENSMUSG00000004035	Gstm7	3	107926334	107931817	-	1601	protein_coding	glutathione S-transferase, mu 7 [Source:MGI Symbol;Acc:MGI:1915562]	-
ENSMUSG00000068762	Gstm6	3	107938847	107943749	-	1989	protein_coding	glutathione S-transferase, mu 6 [Source:MGI Symbol;Acc:MGI:1309467]	-
ENSMUSG00000084863	Gm12523	3	108283898	108284843	-	599	antisense	predicted gene 12523 [Source:MGI Symbol;Acc:MGI:3649602]	-
ENSMUSG00000040412	5330417C22Rik	3	108455694	108536536	-	6304	protein_coding	RIKEN cDNA 5330417C22 gene [Source:MGI Symbol;Acc:MGI:1923930]	-
ENSMUSG00000027883	Gpsm2	3	108678638	108722309	-	3909	protein_coding	G-protein signalling modulator 2 (AGS3-like, C. elegans) [Source:MGI Symbol;Acc:MGI:1923373]	-
ENSMUSG00000049565	Aknad1	3	108739658	108782309	+	7472	protein_coding	AKNA domain containing 1 [Source:MGI Symbol;Acc:MGI:3584453]	-
ENSMUSG00000045662	Henmt1	3	108939873	108960774	+	2675	protein_coding	HEN1 methyltransferase homolog 1 (Arabidopsis) [Source:MGI Symbol;Acc:MGI:1913965]	-
ENSMUSG00000027880	Slc25a54	3	109080469	109116687	+	1780	protein_coding	solute carrier family 25, member 54 [Source:MGI Symbol;Acc:MGI:1921936]	-
ENSMUSG00000033721	Vav3	3	109340653	109685698	+	6005	protein_coding	vav 3 oncogene [Source:MGI Symbol;Acc:MGI:1888518]	-
ENSMUSG00000027962	Vcam1	3	116109949	116129688	-	8870	protein_coding	vascular cell adhesion molecule 1 [Source:MGI Symbol;Acc:MGI:98926]	-
ENSMUSG00000027959	Sass6	3	116594982	116631004	+	6121	protein_coding	SAS-6 centriolar assembly protein [Source:MGI Symbol;Acc:MGI:1920026]	-
ENSMUSG00000105914	Gm19243	3	117222960	117223602	-	269	processed_pseudogene	predicted gene, 19243 [Source:MGI Symbol;Acc:MGI:5011428]	-
ENSMUSG00000028007	Snx7	3	117781647	117868936	-	6147	protein_coding	sorting nexin 7 [Source:MGI Symbol;Acc:MGI:1923811]	-
ENSMUSG00000097311	Gm26871	3	118430324	118530022	+	5308	processed_transcript	predicted gene, 26871 [Source:MGI Symbol;Acc:MGI:5477365]	-
ENSMUSG00000033308	Dpyd	3	118562129	119432924	+	8884	protein_coding	dihydropyrimidine dehydrogenase [Source:MGI Symbol;Acc:MGI:2139667]	-
ENSMUSG00000105057	Gm40190	3	122293439	122303613	+	471	lincRNA	predicted gene, 40190 [Source:MGI Symbol;Acc:MGI:5623075]	-
ENSMUSG00000106583	4930447N08Rik	3	122761955	122802048	-	1650	processed_transcript	RIKEN cDNA 4930447N08 gene [Source:MGI Symbol;Acc:MGI:1918897]	-
ENSMUSG00000023057	Fabp2	3	122895072	122899506	+	965	protein_coding	fatty acid binding protein 2, intestinal [Source:MGI Symbol;Acc:MGI:95478]	-
ENSMUSG00000027977	Ndst3	3	123526166	123690853	-	9878	protein_coding	N-deacetylase/N-sulfotransferase (heparan glucosaminyl) 3 [Source:MGI Symbol;Acc:MGI:1932544]	-
ENSMUSG00000027973	1700006A11Rik	3	124400989	124426040	-	2161	protein_coding	RIKEN cDNA 1700006A11 gene [Source:MGI Symbol;Acc:MGI:1919074]	-
ENSMUSG00000027971	Ndst4	3	125404076	125728899	+	11720	protein_coding	N-deacetylase/N-sulfotransferase (heparin glucosaminyl) 4 [Source:MGI Symbol;Acc:MGI:1932545]	-
ENSMUSG00000050549	Fam241a	3	127869058	127896324	-	2265	protein_coding	family with sequence similarity 241, member A [Source:MGI Symbol;Acc:MGI:1917867]	-
ENSMUSG00000028023	Pitx2	3	129199878	129219591	+	4726	protein_coding	paired-like homeodomain transcription factor 2 [Source:MGI Symbol;Acc:MGI:109340]	Homeobox
ENSMUSG00000098515	Gm27195	3	129210006	129211500	+	681	sense_intronic	predicted gene 27195 [Source:MGI Symbol;Acc:MGI:5521038]	-
ENSMUSG00000027997	Casp6	3	129901425	129914103	+	5584	protein_coding	caspase 6 [Source:MGI Symbol;Acc:MGI:1312921]	-
ENSMUSG00000027994	Mcub	3	129914960	129970206	-	1318	protein_coding	mitochondrial calcium uniporter dominant negative beta subunit [Source:MGI Symbol;Acc:MGI:1914065]	-
ENSMUSG00000027985	Lef1	3	131110471	131224356	+	8788	protein_coding	lymphoid enhancer binding factor 1 [Source:MGI Symbol;Acc:MGI:96770]	HMG
ENSMUSG00000050931	Sgms2	3	131318985	131491411	-	6227	protein_coding	sphingomyelin synthase 2 [Source:MGI Symbol;Acc:MGI:1921692]	-
ENSMUSG00000028031	Dkk2	3	132085292	132180304	+	3705	protein_coding	dickkopf WNT signaling pathway inhibitor 2 [Source:MGI Symbol;Acc:MGI:1890663]	-
ENSMUSG00000028018	Gstcd	3	132981752	133092033	-	5401	protein_coding	glutathione S-transferase, C-terminal domain containing [Source:MGI Symbol;Acc:MGI:1914803]	-
ENSMUSG00000028016	Ints12	3	133091840	133110988	+	7945	protein_coding	integrator complex subunit 12 [Source:MGI Symbol;Acc:MGI:1919043]	-
ENSMUSG00000045328	Cenpe	3	135212537	135273611	+	8620	protein_coding	centromere protein E [Source:MGI Symbol;Acc:MGI:1098230]	-
ENSMUSG00000028167	Bdh2	3	135281221	135304426	+	4250	protein_coding	3-hydroxybutyrate dehydrogenase, type 2 [Source:MGI Symbol;Acc:MGI:1917022]	-
ENSMUSG00000050150	Slc9b1	3	135348029	135397827	+	3689	protein_coding	solute carrier family 9, subfamily B (NHA1, cation proton antiporter 1), member 1 [Source:MGI Symbol;Acc:MGI:1921696]	-
ENSMUSG00000097032	4930539J05Rik	3	135436209	135438665	-	1668	antisense	RIKEN cDNA 4930539J05 gene [Source:MGI Symbol;Acc:MGI:1922477]	-
ENSMUSG00000053897	Slc39a8	3	135825279	135888572	+	7664	protein_coding	solute carrier family 39 (metal ion transporter), member 8 [Source:MGI Symbol;Acc:MGI:1914797]	-
ENSMUSG00000106306	4933401H06Rik	3	135833701	135840269	-	1202	processed_transcript	RIKEN cDNA 4933401H06 gene [Source:MGI Symbol;Acc:MGI:1918288]	-
ENSMUSG00000099508	1700030L20Rik	3	136435270	136449349	-	985	lincRNA	RIKEN cDNA 1700030L20 gene [Source:MGI Symbol;Acc:MGI:1917305]	-
ENSMUSG00000105676	Gm43403	3	137862589	137864374	-	1786	antisense	predicted gene 43403 [Source:MGI Symbol;Acc:MGI:5663540]	-
ENSMUSG00000106629	Gm40155	3	137875925	137878126	-	818	antisense	predicted gene, 40155 [Source:MGI Symbol;Acc:MGI:5623040]	-
ENSMUSG00000028158	Mttp	3	138089854	138144968	-	6206	protein_coding	microsomal triglyceride transfer protein [Source:MGI Symbol;Acc:MGI:106926]	-
ENSMUSG00000004127	Trmt10a	3	138143448	138159821	+	7976	protein_coding	tRNA methyltransferase 10A [Source:MGI Symbol;Acc:MGI:1920421]	-
ENSMUSG00000012042	4930579F01Rik	3	138164078	138193825	-	2093	protein_coding	RIKEN cDNA 4930579F01 gene [Source:MGI Symbol;Acc:MGI:1914991]	-
ENSMUSG00000037797	Adh4	3	138415466	138430892	+	1450	protein_coding	alcohol dehydrogenase 4 (class II), pi polypeptide [Source:MGI Symbol;Acc:MGI:1349472]	-
ENSMUSG00000047674	Pdha2	3	141210004	141212355	-	2352	protein_coding	pyruvate dehydrogenase E1 alpha 2 [Source:MGI Symbol;Acc:MGI:97533]	-
ENSMUSG00000028270	Gbp2	3	142620602	142638008	+	2516	protein_coding	guanylate binding protein 2 [Source:MGI Symbol;Acc:MGI:102772]	-
ENSMUSG00000105197	Gm43446	3	144283811	144284906	+	1096	lincRNA	predicted gene 43446 [Source:MGI Symbol;Acc:MGI:5663583]	-
ENSMUSG00000043020	Wdr63	3	146040526	146108130	-	3311	protein_coding	WD repeat domain 63 [Source:MGI Symbol;Acc:MGI:3045269]	-
ENSMUSG00000036832	Lpar3	3	146220963	146286186	+	2464	protein_coding	lysophosphatidic acid receptor 3 [Source:MGI Symbol;Acc:MGI:1929469]	-
ENSMUSG00000028189	Ctbs	3	146449795	146465849	+	6052	protein_coding	chitobiase [Source:MGI Symbol;Acc:MGI:1921495]	-
ENSMUSG00000028186	Uox	3	146570426	146632305	+	5007	protein_coding	urate oxidase [Source:MGI Symbol;Acc:MGI:98907]	-
ENSMUSG00000090202	4930503B20Rik	3	146645193	146651317	-	2404	protein_coding	RIKEN cDNA 4930503B20 gene [Source:MGI Symbol;Acc:MGI:1922264]	-
ENSMUSG00000028184	Adgrl2	3	148815583	148990555	-	14198	protein_coding	adhesion G protein-coupled receptor L2 [Source:MGI Symbol;Acc:MGI:2139714]	-
ENSMUSG00000105190	Gm43470	3	150588739	150612176	+	620	lincRNA	predicted gene 43470 [Source:MGI Symbol;Acc:MGI:5663607]	-
ENSMUSG00000106157	4930555A03Rik	3	151294126	151296641	+	1933	lincRNA	RIKEN cDNA 4930555A03 gene [Source:MGI Symbol;Acc:MGI:1922587]	-
ENSMUSG00000104659	Gm43619	3	151988454	151992332	+	914	lincRNA	predicted gene 43619 [Source:MGI Symbol;Acc:MGI:5663756]	-
ENSMUSG00000039131	Gipc2	3	152093533	152166230	-	3839	protein_coding	GIPC PDZ domain containing family, member 2 [Source:MGI Symbol;Acc:MGI:1889209]	-
ENSMUSG00000105337	1700094M23Rik	3	153162728	153182815	-	981	lincRNA	RIKEN cDNA 1700094M23 gene [Source:MGI Symbol;Acc:MGI:1920829]	-
ENSMUSG00000105023	1700012D16Rik	3	153296504	153298649	-	577	sense_intronic	RIKEN cDNA 1700012D16 gene [Source:MGI Symbol;Acc:MGI:1922739]	-
ENSMUSG00000038997	Asb17	3	153844209	153855082	+	2580	protein_coding	ankyrin repeat and SOCS box-containing 17 [Source:MGI Symbol;Acc:MGI:1914022]	-
ENSMUSG00000078161	Erich3	3	154663859	154767790	+	8963	protein_coding	glutamate rich 3 [Source:MGI Symbol;Acc:MGI:1919095]	-
ENSMUSG00000092522	Gm20389	3	154708658	154711343	-	1006	antisense	predicted gene 20389 [Source:MGI Symbol;Acc:MGI:5141854]	-
ENSMUSG00000028182	Lrriq3	3	155093434	155194280	+	4961	protein_coding	leucine-rich repeats and IQ motif containing 3 [Source:MGI Symbol;Acc:MGI:1921685]	-
ENSMUSG00000085084	4930570G19Rik	3	156546753	156561746	-	4176	lincRNA	RIKEN cDNA 4930570G19 gene [Source:MGI Symbol;Acc:MGI:1923158]	-
ENSMUSG00000105834	4930592C13Rik	3	157527515	157534090	-	661	antisense	RIKEN cDNA 4930592C13 gene [Source:MGI Symbol;Acc:MGI:2686503]	-
ENSMUSG00000028179	Cth	3	157894248	157925077	-	2791	protein_coding	cystathionase (cystathionine gamma-lyase) [Source:MGI Symbol;Acc:MGI:1339968]	-
ENSMUSG00000086066	4930423M02Rik	4	5632328	5642284	+	1205	lincRNA	RIKEN cDNA 4930423M02 gene [Source:MGI Symbol;Acc:MGI:1921122]	-
ENSMUSG00000086052	Gm11802	4	6688169	6704160	+	653	antisense	predicted gene 11802 [Source:MGI Symbol;Acc:MGI:3650651]	-
ENSMUSG00000082843	4930448K20Rik	4	9915965	9917635	-	1671	transcribed_processed_pseudogene	RIKEN cDNA 4930448K20 gene [Source:MGI Symbol;Acc:MGI:1921912]	-
ENSMUSG00000086080	1700123O12Rik	4	10479962	10797811	-	1534	lincRNA	RIKEN cDNA 1700123O12 gene [Source:MGI Symbol;Acc:MGI:1920874]	-
ENSMUSG00000106355	n-TSaga9	4	10874064	10874170	+	107	miRNA	nuclear encoded tRNA serine 9 (anticodon AGA) [Source:MGI Symbol;Acc:MGI:4414029]	-
ENSMUSG00000049488	Tmem67	4	12039355	12090020	-	7744	protein_coding	transmembrane protein 67 [Source:MGI Symbol;Acc:MGI:1923928]	-
ENSMUSG00000023151	Lrrc69	4	14623620	14796060	-	1397	protein_coding	leucine rich repeat containing 69 [Source:MGI Symbol;Acc:MGI:1920564]	-
ENSMUSG00000041153	Osgin2	4	15997121	16013888	-	5571	protein_coding	oxidative stress induced growth inhibitor family member 2 [Source:MGI Symbol;Acc:MGI:2384798]	-
ENSMUSG00000073991	Cnbd1	4	18860454	19122526	-	1331	protein_coding	cyclic nucleotide binding domain containing 1 [Source:MGI Symbol;Acc:MGI:3650508]	-
ENSMUSG00000040520	Manea	4	26324506	26346891	-	4867	protein_coding	mannosidase, endo-alpha [Source:MGI Symbol;Acc:MGI:2444484]	-
ENSMUSG00000082398	Gm11927	4	32051738	32052914	+	759	processed_pseudogene	predicted gene 11927 [Source:MGI Symbol;Acc:MGI:3651638]	-
ENSMUSG00000028282	Casp8ap2	4	32615451	32653265	+	6826	protein_coding	caspase 8 associated protein 2 [Source:MGI Symbol;Acc:MGI:1349399]	-
ENSMUSG00000040183	Ankrd6	4	32804035	32950841	-	5477	protein_coding	ankyrin repeat domain 6 [Source:MGI Symbol;Acc:MGI:2154278]	-
ENSMUSG00000085037	4933421O10Rik	4	33027142	33031323	-	3847	processed_transcript	RIKEN cDNA 4933421O10 gene [Source:MGI Symbol;Acc:MGI:1918323]	-
ENSMUSG00000054659	Pm20d2	4	33174230	33189737	-	1834	protein_coding	peptidase M20 domain containing 2 [Source:MGI Symbol;Acc:MGI:2685270]	-
ENSMUSG00000095588	Gm12350	4	34485832	34486293	+	462	processed_pseudogene	predicted gene 12350 [Source:MGI Symbol;Acc:MGI:3649478]	-
ENSMUSG00000071015	Gm136	4	34743784	34756263	-	1311	protein_coding	predicted gene 136 [Source:MGI Symbol;Acc:MGI:2684982]	-
ENSMUSG00000036822	Topors	4	40259601	40269850	-	3856	protein_coding	topoisomerase I binding, arginine/serine-rich [Source:MGI Symbol;Acc:MGI:2146189]	-
ENSMUSG00000056412	Gm12396	4	40775259	40775564	-	306	processed_pseudogene	predicted gene 12396 [Source:MGI Symbol;Acc:MGI:3649201]	-
ENSMUSG00000028415	Spink4	4	40920052	40931395	+	477	protein_coding	serine peptidase inhibitor, Kazal type 4 [Source:MGI Symbol;Acc:MGI:1341848]	-
ENSMUSG00000088154	Gm25637	4	41050220	41050326	+	107	snRNA	predicted gene, 25637 [Source:MGI Symbol;Acc:MGI:5455414]	-
ENSMUSG00000082186	Gm12403	4	41168646	41169604	+	959	processed_pseudogene	predicted gene 12403 [Source:MGI Symbol;Acc:MGI:3650109]	-
ENSMUSG00000061322	Dnaic1	4	41569775	41638158	+	2782	protein_coding	dynein, axonemal, intermediate chain 1 [Source:MGI Symbol;Acc:MGI:1916172]	-
ENSMUSG00000082902	Ccl19-ps1	4	41921405	41923020	+	327	unprocessed_pseudogene	chemokine (C-C motif) ligand 19, pseudogene 1 [Source:MGI Symbol;Acc:MGI:1891387]	-
ENSMUSG00000073877	Gm13306	4	42153436	42158839	+	1090	protein_coding	predicted gene 13306 [Source:MGI Symbol;Acc:MGI:3713752]	-
ENSMUSG00000054885	4930578G10Rik	4	42735545	42846248	+	1019	protein_coding	RIKEN cDNA 4930578G10 gene [Source:MGI Symbol;Acc:MGI:1923202]	-
ENSMUSG00000028451	1700022I11Rik	4	42969604	42983640	+	4542	protein_coding	RIKEN cDNA 1700022I11 gene [Source:MGI Symbol;Acc:MGI:1914567]	-
ENSMUSG00000028457	Atp8b5	4	43267159	43373833	+	6473	protein_coding	ATPase, class I, type 8B, member 5 [Source:MGI Symbol;Acc:MGI:2444287]	-
ENSMUSG00000051517	Arhgef39	4	43496142	43499695	-	2675	protein_coding	Rho guanine nucleotide exchange factor (GEF) 39 [Source:MGI Symbol;Acc:MGI:3036286]	-
ENSMUSG00000028463	Car9	4	43506966	43513729	+	2304	protein_coding	carbonic anhydrase 9 [Source:MGI Symbol;Acc:MGI:2447188]	-
ENSMUSG00000086043	Gm12473	4	43631539	43641533	-	579	antisense	predicted gene 12473 [Source:MGI Symbol;Acc:MGI:3652337]	-
ENSMUSG00000066196	Spag8	4	43651335	43653594	-	1662	protein_coding	sperm associated antigen 8 [Source:MGI Symbol;Acc:MGI:3056295]	-
ENSMUSG00000043633	Fam221b	4	43659622	43669145	-	4413	protein_coding	family with sequence similarity 221, member B [Source:MGI Symbol;Acc:MGI:2441678]	-
ENSMUSG00000070999	Ccin	4	43983483	43985423	+	1941	protein_coding	calicin [Source:MGI Symbol;Acc:MGI:3045316]	-
ENSMUSG00000014030	Pax5	4	44524757	44710487	-	8853	protein_coding	paired box 5 [Source:MGI Symbol;Acc:MGI:97489]	PAX
ENSMUSG00000086211	Gm12462	4	44664415	44685347	+	3056	antisense	predicted gene 12462 [Source:MGI Symbol;Acc:MGI:3650646]	-
ENSMUSG00000102880	4930517J16Rik	4	44669330	44670897	+	1568	TEC	RIKEN cDNA 4930517J16 gene [Source:MGI Symbol;Acc:MGI:1921972]	-
ENSMUSG00000049657	Zbtb5	4	44991242	45012412	-	5606	protein_coding	zinc finger and BTB domain containing 5 [Source:MGI Symbol;Acc:MGI:1924601]	-
ENSMUSG00000035561	Aldh1b1	4	45799022	45804604	+	2298	protein_coding	aldehyde dehydrogenase 1 family, member B1 [Source:MGI Symbol;Acc:MGI:1919785]	-
ENSMUSG00000035539	Ccdc180	4	45890303	45950774	+	5292	protein_coding	coiled-coil domain containing 180 [Source:MGI Symbol;Acc:MGI:2685871]	-
ENSMUSG00000028331	Trmo	4	46376505	46389437	-	2271	protein_coding	tRNA methyltransferase O [Source:MGI Symbol;Acc:MGI:1922003]	-
ENSMUSG00000028332	Hemgn	4	46393989	46413506	-	2511	protein_coding	hemogen [Source:MGI Symbol;Acc:MGI:2136910]	-
ENSMUSG00000028337	Coro2a	4	46536937	46602202	-	6459	protein_coding	coronin, actin binding protein 2A [Source:MGI Symbol;Acc:MGI:1345966]	-
ENSMUSG00000039813	Tbc1d2	4	46604390	46650209	-	5425	protein_coding	TBC1 domain family, member 2 [Source:MGI Symbol;Acc:MGI:2652885]	-
ENSMUSG00000048824	Gm568	4	47008316	47010781	-	506	lincRNA	predicted gene 568 [Source:MGI Symbol;Acc:MGI:2685414]	-
ENSMUSG00000085660	Gm12434	4	47996456	47998261	+	653	lincRNA	predicted gene 12434 [Source:MGI Symbol;Acc:MGI:3649453]	-
ENSMUSG00000028347	Tmeff1	4	48585174	48663131	+	2549	protein_coding	transmembrane protein with EGF-like and two follistatin-like domains 1 [Source:MGI Symbol;Acc:MGI:1926810]	-
ENSMUSG00000039634	Zfp189	4	49521176	49531517	+	3006	protein_coding	zinc finger protein 189 [Source:MGI Symbol;Acc:MGI:2444707]	zf-C2H2
ENSMUSG00000028307	Aldob	4	49535995	49549546	-	2392	protein_coding	aldolase B, fructose-bisphosphate [Source:MGI Symbol;Acc:MGI:87995]	-
ENSMUSG00000039555	Cylc2	4	51216678	51230272	+	1931	protein_coding	cylicin, basic protein of sperm head cytoskeleton 2 [Source:MGI Symbol;Acc:MGI:1922164]	-
ENSMUSG00000019836	Amd-ps4	4	51253025	51254027	-	1003	processed_pseudogene	S-adenosylmethionine decarboxylase, pseudogene 4 [Source:MGI Symbol;Acc:MGI:3650439]	-
ENSMUSG00000028312	Smc2	4	52439243	52488260	+	5478	protein_coding	structural maintenance of chromosomes 2 [Source:MGI Symbol;Acc:MGI:106067]	-
ENSMUSG00000084380	Tmc4-ps	4	52443915	52444172	-	258	processed_pseudogene	Tmc4 retrotransposed pseudogene [Source:MGI Symbol;Acc:MGI:3651628]	-
ENSMUSG00000028314	Toporsl	4	52596274	52612430	+	2777	protein_coding	topoisomerase I binding, arginine/serine-rich like [Source:MGI Symbol;Acc:MGI:1915524]	-
ENSMUSG00000015242	Nipsnap3a	4	52989272	53001162	+	1733	protein_coding	nipsnap homolog 3A [Source:MGI Symbol;Acc:MGI:1920648]	-
ENSMUSG00000015247	Nipsnap3b	4	53011880	53022060	+	1687	protein_coding	nipsnap homolog 3B [Source:MGI Symbol;Acc:MGI:1913786]	-
ENSMUSG00000086947	4930522O17Rik	4	53246196	53251115	+	447	antisense	RIKEN cDNA 4930522O17 gene [Source:MGI Symbol;Acc:MGI:1925430]	-
ENSMUSG00000060206	Zfp462	4	54945048	55083563	+	10702	protein_coding	zinc finger protein 462 [Source:MGI Symbol;Acc:MGI:107690]	-
ENSMUSG00000087070	Gm12505	4	55410443	55418842	-	757	lincRNA	predicted gene 12505 [Source:MGI Symbol;Acc:MGI:3651173]	-
ENSMUSG00000038827	Fam206a	4	56802345	56809601	+	5574	protein_coding	family with sequence similarity 206, member A [Source:MGI Symbol;Acc:MGI:2677850]	-
ENSMUSG00000087044	1700042G15Rik	4	57360868	57364292	-	664	lincRNA	RIKEN cDNA 1700042G15 gene [Source:MGI Symbol;Acc:MGI:1920599]	-
ENSMUSG00000089286	Gm24277	4	57762607	57762710	+	104	snRNA	predicted gene, 24277 [Source:MGI Symbol;Acc:MGI:5454054]	-
ENSMUSG00000028378	Ptgr1	4	58965439	58987119	-	2296	protein_coding	prostaglandin reductase 1 [Source:MGI Symbol;Acc:MGI:1914353]	-
ENSMUSG00000028389	Zfp37	4	62189540	62231047	-	4086	protein_coding	zinc finger protein 37 [Source:MGI Symbol;Acc:MGI:99181]	zf-C2H2
ENSMUSG00000028391	Wdr31	4	62448653	62470896	-	4738	protein_coding	WD repeat domain 31 [Source:MGI Symbol;Acc:MGI:1918604]	-
ENSMUSG00000038422	Hdhd3	4	62499008	62503467	-	1366	protein_coding	haloacid dehalogenase-like hydrolase domain containing 3 [Source:MGI Symbol;Acc:MGI:1919998]	-
ENSMUSG00000058046	4933430I17Rik	4	62525369	62547993	+	1783	protein_coding	RIKEN cDNA 4933430I17 gene [Source:MGI Symbol;Acc:MGI:3045314]	-
ENSMUSG00000028356	Ambp	4	63143275	63154799	-	1409	protein_coding	alpha 1 microglobulin/bikunin [Source:MGI Symbol;Acc:MGI:88002]	-
ENSMUSG00000086953	Aknaos	4	63381358	63394018	+	1104	antisense	AT-hook transcription factor, opposite strand [Source:MGI Symbol;Acc:MGI:1914033]	-
ENSMUSG00000086817	Gm11482	4	63634421	63639440	+	719	lincRNA	predicted gene 11482 [Source:MGI Symbol;Acc:MGI:3652238]	-
ENSMUSG00000086790	Gm12911	4	68312657	68321961	-	703	lincRNA	predicted gene 12911 [Source:MGI Symbol;Acc:MGI:3652009]	-
ENSMUSG00000059343	Aldoart1	4	72850583	72852634	-	2052	protein_coding	aldolase 1 A, retrogene 1 [Source:MGI Symbol;Acc:MGI:2447811]	-
ENSMUSG00000043003	Rasef	4	73714579	73790994	-	5746	protein_coding	RAS and EF hand domain containing [Source:MGI Symbol;Acc:MGI:2448565]	-
ENSMUSG00000085034	Gm11240	4	73791246	73798372	+	751	processed_transcript	predicted gene 11240 [Source:MGI Symbol;Acc:MGI:3651058]	-
ENSMUSG00000028399	Ptprd	4	75941238	78211961	-	22822	protein_coding	protein tyrosine phosphatase, receptor type, D [Source:MGI Symbol;Acc:MGI:97812]	-
ENSMUSG00000083496	Gm11263	4	79327708	79328456	+	749	processed_pseudogene	predicted gene 11263 [Source:MGI Symbol;Acc:MGI:3651899]	-
ENSMUSG00000087413	Gm11266	4	82508016	82547292	+	1271	antisense	predicted gene 11266 [Source:MGI Symbol;Acc:MGI:3649705]	-
ENSMUSG00000086293	Gm11269	4	82692805	82693711	+	595	antisense	predicted gene 11269 [Source:MGI Symbol;Acc:MGI:3649855]	-
ENSMUSG00000038172	Ttc39b	4	83220300	83324255	-	10199	protein_coding	tetratricopeptide repeat domain 39B [Source:MGI Symbol;Acc:MGI:1917113]	-
ENSMUSG00000087592	Gm11184	4	83383064	83392205	+	268	lincRNA	predicted gene 11184 [Source:MGI Symbol;Acc:MGI:3651087]	-
ENSMUSG00000052407	Ccdc171	4	83525545	83864670	+	5999	protein_coding	coiled-coil domain containing 171 [Source:MGI Symbol;Acc:MGI:1922152]	-
ENSMUSG00000028487	Bnc2	4	84275095	84675275	-	8174	protein_coding	basonuclin 2 [Source:MGI Symbol;Acc:MGI:2443805]	zf-C2H2
ENSMUSG00000038070	Cntln	4	84884309	85131921	+	7102	protein_coding	centlein, centrosomal protein [Source:MGI Symbol;Acc:MGI:2443104]	-
ENSMUSG00000028492	Saxo1	4	86444641	86558328	-	2195	protein_coding	stabilizer of axonemal microtubules 1 [Source:MGI Symbol;Acc:MGI:1923061]	-
ENSMUSG00000085108	Saxo1os	4	86558446	86559804	+	628	antisense	stabilizer of axonemal microtubules 1, opposite strand [Source:MGI Symbol;Acc:MGI:1922138]	-
ENSMUSG00000081169	Gm12551	4	86627075	86631251	-	726	unprocessed_pseudogene	predicted gene 12551 [Source:MGI Symbol;Acc:MGI:3651664]	-
ENSMUSG00000054351	4930553M12Rik	4	88867233	88868380	-	1148	lincRNA	RIKEN cDNA 4930553M12 gene [Source:MGI Symbol;Acc:MGI:1922496]	-
ENSMUSG00000073802	Cdkn2b	4	89306299	89311039	-	1390	protein_coding	cyclin dependent kinase inhibitor 2B [Source:MGI Symbol;Acc:MGI:104737]	-
ENSMUSG00000028533	Izumo3	4	92144329	92147234	-	1265	protein_coding	IZUMO family member 3 [Source:MGI Symbol;Acc:MGI:1916564]	-
ENSMUSG00000085209	Gm12637	4	92528551	92548304	+	368	lincRNA	predicted gene 12637 [Source:MGI Symbol;Acc:MGI:3650764]	-
ENSMUSG00000054000	Tusc1	4	93334138	93335511	-	1374	protein_coding	tumor suppressor candidate 1 [Source:MGI Symbol;Acc:MGI:2684283]	-
ENSMUSG00000083179	Gm12693	4	94935621	94936103	+	483	processed_pseudogene	predicted gene 12693 [Source:MGI Symbol;Acc:MGI:3650224]	-
ENSMUSG00000061859	Patj	4	98395785	98719603	+	13086	protein_coding	PATJ, crumbs cell polarity complex component [Source:MGI Symbol;Acc:MGI:1277960]	-
ENSMUSG00000073791	Efcab7	4	99829198	99912788	+	2252	protein_coding	EF-hand calcium binding domain 7 [Source:MGI Symbol;Acc:MGI:2385199]	-
ENSMUSG00000069733	Ube2u	4	100478849	100550147	+	1537	protein_coding	ubiquitin-conjugating enzyme E2U (putative) [Source:MGI Symbol;Acc:MGI:3588216]	-
ENSMUSG00000028532	Cachd1	4	100776675	101029220	+	6020	protein_coding	cache domain containing 1 [Source:MGI Symbol;Acc:MGI:2444177]	-
ENSMUSG00000028524	Sgip1	4	102741297	102973628	+	10136	protein_coding	SH3-domain GRB2-like (endophilin) interacting protein 1 [Source:MGI Symbol;Acc:MGI:1920344]	-
ENSMUSG00000028523	Tctex1d1	4	102978606	103005594	+	2921	protein_coding	Tctex1 domain containing 1 [Source:MGI Symbol;Acc:MGI:1914594]	-
ENSMUSG00000035126	Wdr78	4	103038065	103114555	-	7307	protein_coding	WD repeat domain 78 [Source:MGI Symbol;Acc:MGI:2385328]	-
ENSMUSG00000028520	4921539E11Rik	4	103230445	103290863	-	2754	protein_coding	RIKEN cDNA 4921539E11 gene [Source:MGI Symbol;Acc:MGI:1918191]	-
ENSMUSG00000029656	C8b	4	104766317	104804548	+	2545	protein_coding	complement component 8, beta polypeptide [Source:MGI Symbol;Acc:MGI:88236]	-
ENSMUSG00000034926	Dhcr24	4	106561038	106589113	+	4028	protein_coding	24-dehydrocholesterol reductase [Source:MGI Symbol;Acc:MGI:1922004]	-
ENSMUSG00000054362	Lexm	4	106590909	106617241	-	1673	protein_coding	lymphocyte expansion molecule [Source:MGI Symbol;Acc:MGI:2681853]	-
ENSMUSG00000043572	Pars2	4	106651069	106655282	+	3094	protein_coding	prolyl-tRNA synthetase (mitochondrial)(putative) [Source:MGI Symbol;Acc:MGI:2386296]	-
ENSMUSG00000047502	Mroh7	4	106680417	106730925	-	4800	protein_coding	maestro heat-like repeat family member 7 [Source:MGI Symbol;Acc:MGI:2685873]	-
ENSMUSG00000034785	Dio1	4	107291465	107307169	-	1970	protein_coding	deiodinase, iodothyronine, type I [Source:MGI Symbol;Acc:MGI:94896]	-
ENSMUSG00000085549	1700047F07Rik	4	107689701	107758985	+	1050	lincRNA	RIKEN cDNA 1700047F07 gene [Source:MGI Symbol;Acc:MGI:1920570]	-
ENSMUSG00000028613	Lrp8	4	107802261	107876840	+	10514	protein_coding	low density lipoprotein receptor-related protein 8, apolipoprotein e receptor [Source:MGI Symbol;Acc:MGI:1340044]	-
ENSMUSG00000028555	Ttc39a	4	109406623	109444745	+	4904	protein_coding	tetratricopeptide repeat domain 39A [Source:MGI Symbol;Acc:MGI:2444350]	-
ENSMUSG00000060491	4930522H14Rik	4	109505337	109531297	-	963	protein_coding	RIKEN cDNA 4930522H14 gene [Source:MGI Symbol;Acc:MGI:1914896]	-
ENSMUSG00000061298	Agbl4	4	110397661	111664324	+	9599	protein_coding	ATP/GTP binding protein-like 4 [Source:MGI Symbol;Acc:MGI:1918244]	-
ENSMUSG00000028545	Bend5	4	111415006	111460298	+	2105	protein_coding	BEN domain containing 5 [Source:MGI Symbol;Acc:MGI:1914871]	-
ENSMUSG00000065047	Gm24045	4	114987964	114988061	+	98	misc_RNA	predicted gene, 24045 [Source:MGI Symbol;Acc:MGI:5453822]	-
ENSMUSG00000028718	Stil	4	115000159	115043196	+	5795	protein_coding	Scl/Tal1 interrupting locus [Source:MGI Symbol;Acc:MGI:107477]	-
ENSMUSG00000034171	Faah	4	115967145	116017926	-	7834	protein_coding	fatty acid amide hydrolase [Source:MGI Symbol;Acc:MGI:109609]	-
ENSMUSG00000028699	Tspan1	4	116161869	116167601	-	2329	protein_coding	tetraspanin 1 [Source:MGI Symbol;Acc:MGI:1914055]	-
ENSMUSG00000085920	Gm12951	4	116176246	116177732	+	434	lincRNA	predicted gene 12951 [Source:MGI Symbol;Acc:MGI:3649505]	-
ENSMUSG00000028696	Ipp	4	116507549	116538243	+	2126	protein_coding	IAP promoted placental gene [Source:MGI Symbol;Acc:MGI:96581]	-
ENSMUSG00000033985	Tesk2	4	116720948	116805956	+	4272	protein_coding	testis-specific kinase 2 [Source:MGI Symbol;Acc:MGI:2385204]	-
ENSMUSG00000088349	Gm22335	4	117027211	117027309	+	99	snRNA	predicted gene, 22335 [Source:MGI Symbol;Acc:MGI:5452112]	-
ENSMUSG00000028681	Ptch2	4	117096075	117116101	+	5974	protein_coding	patched 2 [Source:MGI Symbol;Acc:MGI:1095405]	-
ENSMUSG00000060268	Armh1	4	117213333	117252125	-	2463	protein_coding	armadillo-like helical domain containing 1 [Source:MGI Symbol;Acc:MGI:2686507]	-
ENSMUSG00000028542	Slc6a9	4	117834506	117875198	+	5141	protein_coding	solute carrier family 6 (neurotransmitter transporter, glycine), member 9 [Source:MGI Symbol;Acc:MGI:95760]	-
ENSMUSG00000028539	Artn	4	117926162	117929763	-	2405	protein_coding	artemin [Source:MGI Symbol;Acc:MGI:1333791]	-
ENSMUSG00000033295	Ptprf	4	118208213	118291405	-	9148	protein_coding	protein tyrosine phosphatase, receptor type, F [Source:MGI Symbol;Acc:MGI:102695]	-
ENSMUSG00000006398	Cdc20	4	118432901	118437352	-	1868	protein_coding	cell division cycle 20 [Source:MGI Symbol;Acc:MGI:1859866]	-
ENSMUSG00000028730	Cfap57	4	118554551	118620777	-	4020	protein_coding	cilia and flagella associated protein 57 [Source:MGI Symbol;Acc:MGI:2686209]	-
ENSMUSG00000028642	Tmem269	4	119205055	119218217	-	1504	protein_coding	transmembrane protein 269 [Source:MGI Symbol;Acc:MGI:1922430]	-
ENSMUSG00000102819	Gm37817	4	119295028	119295461	-	434	TEC	predicted gene, 37817 [Source:MGI Symbol;Acc:MGI:5611045]	-
ENSMUSG00000070806	Zmynd12	4	119422814	119467444	+	1869	protein_coding	zinc finger, MYND domain containing 12 [Source:MGI Symbol;Acc:MGI:2140259]	-
ENSMUSG00000023247	Guca2a	4	119637704	119639471	+	594	protein_coding	guanylate cyclase activator 2a (guanylin) [Source:MGI Symbol;Acc:MGI:102738]	-
ENSMUSG00000028629	Exo5	4	120921196	120925017	-	2008	protein_coding	exonuclease 5 [Source:MGI Symbol;Acc:MGI:1920422]	-
ENSMUSG00000049878	Rlf	4	121145373	121215084	-	9492	protein_coding	rearranged L-myc fusion sequence [Source:MGI Symbol;Acc:MGI:1924705]	zf-C2H2
ENSMUSG00000028655	Mfsd2a	4	122946850	122961188	-	2250	protein_coding	major facilitator superfamily domain containing 2A [Source:MGI Symbol;Acc:MGI:1923824]	-
ENSMUSG00000086443	4933421A08Rik	4	122961309	122963475	+	1638	processed_transcript	RIKEN cDNA 4933421A08 gene [Source:MGI Symbol;Acc:MGI:1918347]	-
ENSMUSG00000076438	Oxct2b	4	123116266	123118000	+	1735	protein_coding	3-oxoacid CoA transferase 2B [Source:MGI Symbol;Acc:MGI:2664115]	-
ENSMUSG00000046093	Hpcal4	4	123183227	123194701	+	5339	protein_coding	hippocalcin-like 4 [Source:MGI Symbol;Acc:MGI:2157521]	-
ENSMUSG00000054958	Nt5c1a	4	123201504	123216275	+	1220	protein_coding	5'-nucleotidase, cytosolic IA [Source:MGI Symbol;Acc:MGI:2155700]	-
ENSMUSG00000076436	Oxct2a	4	123321875	123323634	-	1760	protein_coding	3-oxoacid CoA transferase 2A [Source:MGI Symbol;Acc:MGI:1891061]	-
ENSMUSG00000087307	Gm12925	4	123665881	123671217	+	1124	antisense	predicted gene 12925 [Source:MGI Symbol;Acc:MGI:3651536]	-
ENSMUSG00000086275	1700121C08Rik	4	123833622	123859513	-	677	antisense	RIKEN cDNA 1700121C08 gene [Source:MGI Symbol;Acc:MGI:1925891]	-
ENSMUSG00000073761	4933427I04Rik	4	123859679	123863165	+	2183	protein_coding	Riken cDNA 4933427I04 gene [Source:MGI Symbol;Acc:MGI:3613760]	-
ENSMUSG00000084757	1700057H15Rik	4	124414416	124485959	-	1252	lincRNA	RIKEN cDNA 1700057H15 gene [Source:MGI Symbol;Acc:MGI:1925710]	-
ENSMUSG00000028873	Cdca8	4	124918465	124939311	-	5177	protein_coding	cell division cycle associated 8 [Source:MGI Symbol;Acc:MGI:1196274]	-
ENSMUSG00000042707	Dnali1	4	125055338	125065703	-	2133	protein_coding	dynein, axonemal, light intermediate polypeptide 1 [Source:MGI Symbol;Acc:MGI:1922813]	-
ENSMUSG00000042500	Ago4	4	126489541	126533472	-	6947	protein_coding	argonaute RISC catalytic subunit 4 [Source:MGI Symbol;Acc:MGI:1924100]	-
ENSMUSG00000070737	Tmem35b	4	127123691	127129644	+	1910	protein_coding	transmembrane protein 35B [Source:MGI Symbol;Acc:MGI:3758095]	-
ENSMUSG00000086771	1700080G11Rik	4	127531622	127532885	+	436	lincRNA	RIKEN cDNA 1700080G11 gene [Source:MGI Symbol;Acc:MGI:1920738]	-
ENSMUSG00000087510	1700112K13Rik	4	127810638	127812173	-	701	lincRNA	RIKEN cDNA 1700112K13 gene [Source:MGI Symbol;Acc:MGI:1920846]	-
ENSMUSG00000028813	CK137956	4	127927592	127970951	-	2319	protein_coding	cDNA sequence CK137956 [Source:MGI Symbol;Acc:MGI:3616080]	-
ENSMUSG00000061894	Zscan20	4	128583539	128610098	-	8375	protein_coding	zinc finger and SCAN domains 20 [Source:MGI Symbol;Acc:MGI:2679268]	zf-C2H2
ENSMUSG00000085961	Gm15904	4	128936005	128940195	+	487	antisense	predicted gene 15904 [Source:MGI Symbol;Acc:MGI:3801803]	-
ENSMUSG00000085085	1700086P04Rik	4	129050097	129057983	-	1009	lincRNA	RIKEN cDNA 1700086P04 gene [Source:MGI Symbol;Acc:MGI:1914599]	-
ENSMUSG00000028786	Tmem54	4	129105548	129111626	+	1222	protein_coding	transmembrane protein 54 [Source:MGI Symbol;Acc:MGI:1913510]	-
ENSMUSG00000086336	Gm12979	4	129491969	129509746	-	405	antisense	predicted gene 12979 [Source:MGI Symbol;Acc:MGI:3651303]	-
ENSMUSG00000087451	Gm12970	4	130811617	130812326	-	581	antisense	predicted gene 12970 [Source:MGI Symbol;Acc:MGI:3650040]	-
ENSMUSG00000086856	Gm16080	4	131694607	131710508	-	692	lincRNA	predicted gene 16080 [Source:MGI Symbol;Acc:MGI:3802056]	-
ENSMUSG00000089687	Rab42	4	132302197	132303385	-	761	protein_coding	RAB42, member RAS oncogene family [Source:MGI Symbol;Acc:MGI:2441753]	-
ENSMUSG00000085241	Snhg3	4	132348014	132353686	-	986	processed_transcript	small nucleolar RNA host gene 3 [Source:MGI Symbol;Acc:MGI:2684817]	-
ENSMUSG00000028893	Sesn2	4	132492032	132510501	-	3475	protein_coding	sestrin 2 [Source:MGI Symbol;Acc:MGI:2651874]	-
ENSMUSG00000037752	Xkr8	4	132724897	132732546	-	4312	protein_coding	X-linked Kx blood group related 8 [Source:MGI Symbol;Acc:MGI:2685877]	-
ENSMUSG00000028885	Smpdl3b	4	132732966	132757252	-	2006	protein_coding	sphingomyelin phosphodiesterase, acid-like 3B [Source:MGI Symbol;Acc:MGI:1916022]	-
ENSMUSG00000028865	Cd164l2	4	133212131	133224555	+	1827	protein_coding	CD164 sialomucin-like 2 [Source:MGI Symbol;Acc:MGI:1916905]	-
ENSMUSG00000046694	Tent5b	4	133480132	133487938	+	2287	protein_coding	terminal nucleotidyltransferase 5B [Source:MGI Symbol;Acc:MGI:2140500]	-
ENSMUSG00000084789	Gm12974	4	133816420	133817614	+	333	lincRNA	predicted gene 12974 [Source:MGI Symbol;Acc:MGI:3650037]	-
ENSMUSG00000087343	1700021N21Rik	4	134448766	134450171	-	904	antisense	RIKEN cDNA 1700021N21 gene [Source:MGI Symbol;Acc:MGI:1916659]	-
ENSMUSG00000092812	Gm23634	4	134468364	134468454	+	91	miRNA	predicted gene, 23634 [Source:MGI Symbol;Acc:MGI:5453411]	-
ENSMUSG00000070691	Runx3	4	135120652	135177990	+	5003	protein_coding	runt related transcription factor 3 [Source:MGI Symbol;Acc:MGI:102672]	Runt
ENSMUSG00000085002	Gm12984	4	135307349	135309519	+	273	antisense	predicted gene 12984 [Source:MGI Symbol;Acc:MGI:3651384]	-
ENSMUSG00000028801	Stpg1	4	135494790	135537803	+	3054	protein_coding	sperm tail PG rich repeat containing 1 [Source:MGI Symbol;Acc:MGI:1926056]	-
ENSMUSG00000088179	Gm23106	4	135583748	135583848	+	101	snRNA	predicted gene, 23106 [Source:MGI Symbol;Acc:MGI:5452883]	-
ENSMUSG00000028671	Gale	4	135963727	135968178	+	2370	protein_coding	galactose-4-epimerase, UDP [Source:MGI Symbol;Acc:MGI:1921496]	-
ENSMUSG00000036921	Tex46	4	136610437	136613226	+	683	protein_coding	testis expressed 46 [Source:MGI Symbol;Acc:MGI:1914913]	-
ENSMUSG00000085542	1700037C06Rik	4	137116709	137117582	-	874	lincRNA	RIKEN cDNA 1700037C06 gene [Source:MGI Symbol;Acc:MGI:1921513]	-
ENSMUSG00000087417	Gm13001	4	137117143	137118143	-	774	lincRNA	predicted gene 13001 [Source:MGI Symbol;Acc:MGI:3702655]	-
ENSMUSG00000084804	1700095J12Rik	4	138137595	138138518	-	737	antisense	RIKEN cDNA 1700095J12 gene [Source:MGI Symbol;Acc:MGI:1920813]	-
ENSMUSG00000078519	2310026L22Rik	4	138215714	138216189	+	400	lincRNA	RIKEN cDNA 2310026L22 gene [Source:MGI Symbol;Acc:MGI:1916844]	-
ENSMUSG00000028758	Kif17	4	138250435	138301967	+	4582	protein_coding	kinesin family member 17 [Source:MGI Symbol;Acc:MGI:1098229]	-
ENSMUSG00000028753	Vwa5b1	4	138565360	138635884	-	7805	protein_coding	von Willebrand factor A domain containing 5B1 [Source:MGI Symbol;Acc:MGI:1922968]	-
ENSMUSG00000043621	Ubxn10	4	138709837	138737167	-	4564	protein_coding	UBX domain protein 10 [Source:MGI Symbol;Acc:MGI:2443123]	-
ENSMUSG00000028750	Pla2g2c	4	138724792	138746132	+	3612	protein_coding	phospholipase A2, group IIC [Source:MGI Symbol;Acc:MGI:106638]	-
ENSMUSG00000085928	4933427I22Rik	4	139926111	139943519	-	1548	lincRNA	RIKEN cDNA 4933427I22 gene [Source:MGI Symbol;Acc:MGI:1918485]	-
ENSMUSG00000040935	Padi6	4	140727355	140742643	-	2532	protein_coding	peptidyl arginine deiminase, type VI [Source:MGI Symbol;Acc:MGI:2655198]	-
ENSMUSG00000087045	4930515B02Rik	4	140872693	140878055	+	591	lincRNA	RIKEN cDNA 4930515B02 gene [Source:MGI Symbol;Acc:MGI:1922378]	-
ENSMUSG00000064443	Gm26226	4	140918684	140918799	+	116	snRNA	predicted gene, 26226 [Source:MGI Symbol;Acc:MGI:5456003]	-
ENSMUSG00000040740	Slc25a34	4	141618824	141623821	-	2670	protein_coding	solute carrier family 25, member 34 [Source:MGI Symbol;Acc:MGI:2686215]	-
ENSMUSG00000051435	Fhad1	4	141890438	142015082	-	6141	protein_coding	forkhead-associated (FHA) phosphopeptide binding domain 1 [Source:MGI Symbol;Acc:MGI:1920323]	-
ENSMUSG00000085761	4930455G09Rik	4	142017898	142028996	+	630	antisense	RIKEN cDNA 4930455G09 gene [Source:MGI Symbol;Acc:MGI:1926167]	-
ENSMUSG00000028589	1700012P22Rik	4	144418189	144438772	-	974	protein_coding	RIKEN cDNA 1700012P22 gene [Source:MGI Symbol;Acc:MGI:1916614]	-
ENSMUSG00000097661	Gm26763	4	145601963	145711968	-	1093	lincRNA	predicted gene, 26763 [Source:MGI Symbol;Acc:MGI:5477257]	-
ENSMUSG00000086654	Gm13165	4	146167522	146205732	-	468	antisense	predicted gene 13165 [Source:MGI Symbol;Acc:MGI:3650210]	-
ENSMUSG00000085525	Gm13166	4	146251829	146278434	+	1412	lincRNA	predicted gene 13166 [Source:MGI Symbol;Acc:MGI:3705130]	-
ENSMUSG00000070605	Zfp992	4	146449023	146470292	+	4550	protein_coding	zinc finger protein 992 [Source:MGI Symbol;Acc:MGI:3700963]	zf-C2H2
ENSMUSG00000086046	1700095A21Rik	4	146519039	146546873	-	1069	antisense	RIKEN cDNA 1700095A21 gene [Source:MGI Symbol;Acc:MGI:1914774]	-
ENSMUSG00000067916	Zfp991	4	147132038	147180579	+	2917	protein_coding	zinc finger protein 991 [Source:MGI Symbol;Acc:MGI:3701604]	zf-C2H2
ENSMUSG00000094320	Chchd2-ps	4	148068031	148068492	-	462	processed_pseudogene	coiled-coil-helix-coiled-coil-helix domain containing 2, pseudogene [Source:MGI Symbol;Acc:MGI:3649942]	-
ENSMUSG00000041556	Fbxo2	4	148160621	148166424	+	1288	protein_coding	F-box protein 2 [Source:MGI Symbol;Acc:MGI:2446216]	-
ENSMUSG00000070577	Gm572	4	148643317	148671572	+	1385	protein_coding	predicted gene 572 [Source:MGI Symbol;Acc:MGI:2685418]	-
ENSMUSG00000086606	Gm13205	4	148947492	148948914	-	562	antisense	predicted gene 13205 [Source:MGI Symbol;Acc:MGI:3700976]	-
ENSMUSG00000073705	Cenps	4	149127121	149137629	-	1909	protein_coding	centromere protein S [Source:MGI Symbol;Acc:MGI:1917178]	-
ENSMUSG00000085286	Ube4bos3	4	149334639	149335897	+	756	antisense	ubiquitination factor E4B, opposite strand 3 [Source:MGI Symbol;Acc:MGI:1921560]	-
ENSMUSG00000085807	Ube4bos2	4	149338087	149338531	+	317	antisense	ubiquitination factor E4B, opposite strand 2 [Source:MGI Symbol;Acc:MGI:3651969]	-
ENSMUSG00000085213	Gm13091	4	150566869	150568544	-	469	antisense	predicted gene 13091 [Source:MGI Symbol;Acc:MGI:3649653]	-
ENSMUSG00000085869	Gm16079	4	150668248	150678792	-	578	lincRNA	predicted gene 16079 [Source:MGI Symbol;Acc:MGI:3802017]	-
ENSMUSG00000078492	1700045H11Rik	4	150828225	150854949	-	593	antisense	RIKEN cDNA 1700045H11 gene [Source:MGI Symbol;Acc:MGI:1920598]	-
ENSMUSG00000085593	4930589P08Rik	4	151376470	151379582	+	1084	antisense	RIKEN cDNA 4930589P08 gene [Source:MGI Symbol;Acc:MGI:1914998]	-
ENSMUSG00000047777	Phf13	4	151989633	151996258	-	3205	protein_coding	PHD finger protein 13 [Source:MGI Symbol;Acc:MGI:2446217]	-
ENSMUSG00000028950	Tas1r1	4	152027914	152038568	-	2863	protein_coding	taste receptor, type 1, member 1 [Source:MGI Symbol;Acc:MGI:1927505]	-
ENSMUSG00000028943	Espn	4	152120331	152152371	-	8272	protein_coding	espin [Source:MGI Symbol;Acc:MGI:1861630]	-
ENSMUSG00000005045	Chd5	4	152338651	152390194	+	9583	protein_coding	chromodomain helicase DNA binding protein 5 [Source:MGI Symbol;Acc:MGI:3036258]	-
ENSMUSG00000039577	Nphp4	4	152476706	152563183	+	6044	protein_coding	nephronophthisis 4 (juvenile) homolog (human) [Source:MGI Symbol;Acc:MGI:2384210]	-
ENSMUSG00000039492	Ccdc27	4	154026639	154042677	-	2089	protein_coding	coiled-coil domain containing 27 [Source:MGI Symbol;Acc:MGI:2685881]	-
ENSMUSG00000046637	Ttc34	4	154837459	154867127	+	4949	protein_coding	tetratricopeptide repeat domain 34 [Source:MGI Symbol;Acc:MGI:2445205]	-
ENSMUSG00000087437	Gm13112	4	154864506	154872003	-	1297	antisense	predicted gene 13112 [Source:MGI Symbol;Acc:MGI:3701127]	-
ENSMUSG00000058183	Mmel1	4	154869585	154895528	+	3475	protein_coding	membrane metallo-endopeptidase-like 1 [Source:MGI Symbol;Acc:MGI:1351603]	-
ENSMUSG00000029049	Morn1	4	155086577	155145505	+	4320	protein_coding	MORN repeat containing 1 [Source:MGI Symbol;Acc:MGI:1924116]	-
ENSMUSG00000029053	Prkcz	4	155260129	155361361	-	6318	protein_coding	protein kinase C, zeta [Source:MGI Symbol;Acc:MGI:97602]	-
ENSMUSG00000078490	Cfap74	4	155409190	155466823	+	9951	protein_coding	cilia and flagella associated protein 74 [Source:MGI Symbol;Acc:MGI:1917130]	-
ENSMUSG00000064916	Gm22573	4	155720040	155720141	-	102	snRNA	predicted gene, 22573 [Source:MGI Symbol;Acc:MGI:5452350]	-
ENSMUSG00000054514	Atad3aos	4	155761178	155769264	+	1549	antisense	ATPase family, AAA domain containing 3A, opposite strand [Source:MGI Symbol;Acc:MGI:1917698]	-
ENSMUSG00000062353	Gm15772	5	3236431	3236868	+	438	processed_pseudogene	predicted gene 15772 [Source:MGI Symbol;Acc:MGI:3805541]	-
ENSMUSG00000014529	Tmbim7	5	3651181	3680325	+	2345	protein_coding	transmembrane BAX inhibitor motif containing 7 [Source:MGI Symbol;Acc:MGI:1922305]	-
ENSMUSG00000040367	Lrrd1	5	3845173	3866596	+	2951	protein_coding	leucine rich repeats and death domain containing 1 [Source:MGI Symbol;Acc:MGI:3045299]	-
ENSMUSG00000028926	Cdk14	5	4803391	5420312	-	18877	protein_coding	cyclin-dependent kinase 14 [Source:MGI Symbol;Acc:MGI:894318]	-
ENSMUSG00000079666	1700015F17Rik	5	5437827	5479143	-	1118	protein_coding	RIKEN cDNA 1700015F17 gene [Source:MGI Symbol;Acc:MGI:2686532]	-
ENSMUSG00000095159	Tubb4b-ps1	5	7179365	7180700	+	1336	processed_pseudogene	tubulin, beta 4B class IVB, pseudogene 1 [Source:MGI Symbol;Acc:MGI:3642800]	-
ENSMUSG00000040514	Tex47	5	7304119	7311491	+	3623	protein_coding	testis expressed 47 [Source:MGI Symbol;Acc:MGI:1918170]	-
ENSMUSG00000002297	Dbf4	5	8396973	8422716	-	8728	protein_coding	DBF4 zinc finger [Source:MGI Symbol;Acc:MGI:1351328]	-
ENSMUSG00000054099	Slc25a40	5	8422850	8454797	+	8386	protein_coding	solute carrier family 25, member 40 [Source:MGI Symbol;Acc:MGI:2442486]	-
ENSMUSG00000069355	Gm5152	5	10242041	10246526	-	858	protein_coding	predicted gene 5152 [Source:MGI Symbol;Acc:MGI:3643407]	-
ENSMUSG00000095829	Speer1	5	11341516	11346286	+	1123	protein_coding	spermatogenesis associated glutamate (E)-rich protein 1 [Source:MGI Symbol;Acc:MGI:1918146]	-
ENSMUSG00000099391	1700003C15Rik	5	11689253	11769308	-	1871	lincRNA	RIKEN cDNA 1700003C15 gene [Source:MGI Symbol;Acc:MGI:1916595]	-
ENSMUSG00000094036	Gm6465	5	11845539	11850352	+	1098	protein_coding	predicted gene 6465 [Source:MGI Symbol;Acc:MGI:3642949]	-
ENSMUSG00000090991	Gm6647	5	13768662	13771887	+	641	unprocessed_pseudogene	predicted gene 6647 [Source:MGI Symbol;Acc:MGI:3647714]	-
ENSMUSG00000105185	4930519H02Rik	5	15863928	15883829	-	1098	lincRNA	RIKEN cDNA 4930519H02 gene [Source:MGI Symbol;Acc:MGI:1922308]	-
ENSMUSG00000058643	Speer4f1	5	17476098	17480936	+	1256	protein_coding	spermatogenesis associated glutamate (E)-rich protein 4F1 [Source:MGI Symbol;Acc:MGI:1918185]	-
ENSMUSG00000057614	Gnai1	5	18265135	18360355	-	3135	protein_coding	guanine nucleotide binding protein (G protein), alpha inhibiting 1 [Source:MGI Symbol;Acc:MGI:95771]	-
ENSMUSG00000104718	Gm31752	5	18481705	18490194	-	856	lincRNA	predicted gene, 31752 [Source:MGI Symbol;Acc:MGI:5590911]	-
ENSMUSG00000097626	4921504A21Rik	5	19202368	19226555	-	2156	antisense	RIKEN cDNA 4921504A21 gene [Source:MGI Symbol;Acc:MGI:1918082]	-
ENSMUSG00000040003	Magi2	5	19227036	20704792	+	11348	protein_coding	membrane associated guanylate kinase, WW and PDZ domain containing 2 [Source:MGI Symbol;Acc:MGI:1354953]	-
ENSMUSG00000039899	Fgl2	5	21372642	21378374	+	3788	protein_coding	fibrinogen-like protein 2 [Source:MGI Symbol;Acc:MGI:103266]	-
ENSMUSG00000048520	Fbxl13	5	21483847	21645634	-	5439	protein_coding	F-box and leucine-rich repeat protein 13 [Source:MGI Symbol;Acc:MGI:2443416]	-
ENSMUSG00000039883	Lrrc17	5	21543559	21575904	+	3608	protein_coding	leucine rich repeat containing 17 [Source:MGI Symbol;Acc:MGI:1921761]	-
ENSMUSG00000106294	Gm8539	5	21613994	21614494	-	501	processed_pseudogene	predicted gene 8539 [Source:MGI Symbol;Acc:MGI:3779802]	-
ENSMUSG00000042453	Reln	5	21884454	22344702	-	23738	protein_coding	reelin [Source:MGI Symbol;Acc:MGI:103022]	-
ENSMUSG00000081855	Rpl17-ps5	5	22612628	22613182	-	555	processed_pseudogene	ribosomal protein L17, pseudogene 5 [Source:MGI Symbol;Acc:MGI:3704246]	-
ENSMUSG00000088359	Gm24009	5	23674289	23674381	-	93	rRNA	predicted gene, 24009 [Source:MGI Symbol;Acc:MGI:5453786]	-
ENSMUSG00000105858	2310074N15Rik	5	24447908	24448489	+	582	lincRNA	RIKEN cDNA 2310074N15 gene [Source:MGI Symbol;Acc:MGI:1922838]	-
ENSMUSG00000038199	4931409K22Rik	5	24543432	24556809	-	3374	protein_coding	RIKEN cDNA 4931409K22 gene [Source:MGI Symbol;Acc:MGI:3045319]	-
ENSMUSG00000086446	Prkag2os1	5	24902569	24906850	+	991	antisense	protein kinase, AMP-activated, gamma 2 non-catalytic subunit, opposite strand 1 [Source:MGI Symbol;Acc:MGI:1918411]	-
ENSMUSG00000028938	Galntl5	5	25181460	25220297	+	1627	protein_coding	UDP-N-acetyl-alpha-D-galactosamine:polypeptide N-acetylgalactosaminyltransferase-like 5 [Source:MGI Symbol;Acc:MGI:1915159]	-
ENSMUSG00000097236	4831440E17Rik	5	25499067	25501541	+	1028	lincRNA	RIKEN cDNA 4831440E17 gene [Source:MGI Symbol;Acc:MGI:2445144]	-
ENSMUSG00000038044	Cct8l1	5	25516067	25518027	+	1961	protein_coding	chaperonin containing TCP1, subunit 8 (theta)-like 1 [Source:MGI Symbol;Acc:MGI:2685289]	-
ENSMUSG00000029044	4930584F24Rik	5	26460070	26493314	-	1725	lincRNA	RIKEN cDNA 4930584F24 gene [Source:MGI Symbol;Acc:MGI:1923192]	-
ENSMUSG00000073102	Drc1	5	30281388	30366695	+	2683	protein_coding	dynein regulatory complex subunit 1 [Source:MGI Symbol;Acc:MGI:2685906]	-
ENSMUSG00000053194	Cib4	5	30485583	30545836	-	769	protein_coding	calcium and integrin binding family member 4 [Source:MGI Symbol;Acc:MGI:1920509]	-
ENSMUSG00000029168	Dpysl5	5	30711564	30799375	+	7376	protein_coding	dihydropyrimidinase-like 5 [Source:MGI Symbol;Acc:MGI:1929772]	-
ENSMUSG00000087258	Gm15461	5	30817977	30822612	-	235	antisense	predicted gene 15461 [Source:MGI Symbol;Acc:MGI:3705274]	-
ENSMUSG00000053856	Dnajc5g	5	31106285	31112526	+	1635	protein_coding	DnaJ heat shock protein family (Hsp40) member C5 gamma [Source:MGI Symbol;Acc:MGI:3045263]	-
ENSMUSG00000055424	Gm9970	5	31240675	31241232	-	558	protein_coding	predicted gene 9970 [Source:MGI Symbol;Acc:MGI:3642876]	-
ENSMUSG00000038552	Fndc4	5	31292242	31296080	-	3039	protein_coding	fibronectin type III domain containing 4 [Source:MGI Symbol;Acc:MGI:1917195]	-
ENSMUSG00000029134	Plb1	5	32232708	32366520	+	11660	protein_coding	phospholipase B1 [Source:MGI Symbol;Acc:MGI:1922406]	-
ENSMUSG00000054280	Prr14l	5	32789820	32854256	-	10402	protein_coding	proline rich 14-like [Source:MGI Symbol;Acc:MGI:2443658]	-
ENSMUSG00000097271	Gm9903	5	33629925	33632092	+	1747	protein_coding	predicted gene 9903 [Source:MGI Symbol;Acc:MGI:3646113]	-
ENSMUSG00000109572	Cfap99	5	34288600	34327327	+	2123	protein_coding	cilia and flagella associated protein 99 [Source:MGI Symbol;Acc:MGI:5434801]	-
ENSMUSG00000085166	Gm15522	5	34650718	34652477	+	785	antisense	predicted gene 15522 [Source:MGI Symbol;Acc:MGI:3782969]	-
ENSMUSG00000106762	4930478P22Rik	5	35361541	35367677	+	2533	lincRNA	RIKEN cDNA 4930478P22 gene [Source:MGI Symbol;Acc:MGI:1922154]	-
ENSMUSG00000067438	Hmx1	5	35389108	35399730	+	1588	protein_coding	H6 homeobox 1 [Source:MGI Symbol;Acc:MGI:107178]	Homeobox
ENSMUSG00000103608	4930442P19Rik	5	35390673	35391912	-	1240	TEC	RIKEN cDNA 4930442P19 gene [Source:MGI Symbol;Acc:MGI:2447822]	-
ENSMUSG00000029093	Sorcs2	5	36017180	36398139	-	8802	protein_coding	sortilin-related VPS10 domain containing receptor 2 [Source:MGI Symbol;Acc:MGI:1932289]	-
ENSMUSG00000050677	Ccdc96	5	36484588	36488172	+	3585	protein_coding	coiled-coil domain containing 96 [Source:MGI Symbol;Acc:MGI:1913967]	-
ENSMUSG00000107081	Gm43701	5	36748618	36750437	+	391	antisense	predicted gene 43701 [Source:MGI Symbol;Acc:MGI:5663838]	-
ENSMUSG00000048450	Msx1	5	37820485	37824583	-	3097	protein_coding	msh homeobox 1 [Source:MGI Symbol;Acc:MGI:97168]	Homeobox
ENSMUSG00000029126	Nsg1	5	38137192	38159907	-	3215	protein_coding	neuron specific gene family member 1 [Source:MGI Symbol;Acc:MGI:109149]	-
ENSMUSG00000029127	Zbtb49	5	38189735	38220457	-	8305	protein_coding	zinc finger and BTB domain containing 49 [Source:MGI Symbol;Acc:MGI:1922329]	ZBTB
ENSMUSG00000106932	4930487D11Rik	5	38344435	38349197	+	295	lincRNA	RIKEN cDNA 4930487D11 gene [Source:MGI Symbol;Acc:MGI:1925422]	-
ENSMUSG00000107031	Gm40292	5	39307120	39313295	+	553	lincRNA	predicted gene, 40292 [Source:MGI Symbol;Acc:MGI:5623177]	-
ENSMUSG00000106876	Gm43456	5	39337360	39337816	-	457	processed_pseudogene	predicted gene 43456 [Source:MGI Symbol;Acc:MGI:5663593]	-
ENSMUSG00000106741	4930513D17Rik	5	39461749	39603574	-	1456	lincRNA	RIKEN cDNA 4930513D17 gene [Source:MGI Symbol;Acc:MGI:1922345]	-
ENSMUSG00000107193	Gm43700	5	43026548	43038236	-	316	lincRNA	predicted gene 43700 [Source:MGI Symbol;Acc:MGI:5663837]	-
ENSMUSG00000087281	Gm16015	5	43909215	43909885	-	390	antisense	predicted gene 16015 [Source:MGI Symbol;Acc:MGI:3801811]	-
ENSMUSG00000104784	Gm42984	5	44226587	44243548	+	987	antisense	predicted gene 42984 [Source:MGI Symbol;Acc:MGI:5663121]	-
ENSMUSG00000015880	Ncapg	5	45669919	45700546	+	7066	protein_coding	non-SMC condensin I complex, subunit G [Source:MGI Symbol;Acc:MGI:1930197]	-
ENSMUSG00000015882	Lcorl	5	45697181	45857615	-	18855	protein_coding	ligand dependent nuclear receptor corepressor-like [Source:MGI Symbol;Acc:MGI:2651932]	HTH
ENSMUSG00000105459	4930449I04Rik	5	45857642	45858764	+	1123	TEC	RIKEN cDNA 4930449I04 gene [Source:MGI Symbol;Acc:MGI:1921205]	-
ENSMUSG00000105423	Gm36814	5	50448662	50544491	-	2092	processed_transcript	predicted gene, 36814 [Source:MGI Symbol;Acc:MGI:5595973]	-
ENSMUSG00000097145	9230114K14Rik	5	52190672	52279034	+	2762	processed_transcript	RIKEN cDNA 9230114K14 gene [Source:MGI Symbol;Acc:MGI:3041212]	-
ENSMUSG00000029188	Slc34a2	5	53038081	53071664	+	5013	protein_coding	solute carrier family 34 (sodium phosphate), member 2 [Source:MGI Symbol;Acc:MGI:1342284]	-
ENSMUSG00000106326	Gm42977	5	56414210	56490232	+	144	transcribed_processed_pseudogene	predicted gene 42977 [Source:MGI Symbol;Acc:MGI:5663114]	-
ENSMUSG00000100557	1700029E06Rik	5	58453039	58455292	+	757	lincRNA	RIKEN cDNA 1700029E06 gene [Source:MGI Symbol;Acc:MGI:1919500]	-
ENSMUSG00000106013	4933402J10Rik	5	59963119	59986004	-	1178	lincRNA	RIKEN cDNA 4933402J10 gene [Source:MGI Symbol;Acc:MGI:1918307]	-
ENSMUSG00000089992	G6pd2	5	61808816	61811163	+	2348	protein_coding	glucose-6-phosphate dehydrogenase 2 [Source:MGI Symbol;Acc:MGI:105977]	-
ENSMUSG00000100911	1700027F09Rik	5	64454813	64467943	-	767	lincRNA	RIKEN cDNA 1700027F09 gene [Source:MGI Symbol;Acc:MGI:1917249]	-
ENSMUSG00000037913	Tmem156	5	65054346	65092132	-	3309	protein_coding	transmembrane protein 156 [Source:MGI Symbol;Acc:MGI:2685292]	-
ENSMUSG00000037890	Wdr19	5	65199696	65260415	+	11278	protein_coding	WD repeat domain 19 [Source:MGI Symbol;Acc:MGI:2443231]	-
ENSMUSG00000037795	N4bp2	5	65763521	65830108	+	14946	protein_coding	NEDD4 binding protein 2 [Source:MGI Symbol;Acc:MGI:2684414]	-
ENSMUSG00000070780	Rbm47	5	66016549	66173118	-	7163	protein_coding	RNA binding motif protein 47 [Source:MGI Symbol;Acc:MGI:2384294]	-
ENSMUSG00000029206	Nsun7	5	66259897	66298026	+	5388	protein_coding	NOL1/NOP2/Sun domain family, member 7 [Source:MGI Symbol;Acc:MGI:1918168]	-
ENSMUSG00000106947	1700025A08Rik	5	67607218	67607826	-	609	TEC	RIKEN cDNA 1700025A08 gene [Source:MGI Symbol;Acc:MGI:1916650]	-
ENSMUSG00000050010	Shisa3	5	67607882	67623552	+	4754	protein_coding	shisa family member 3 [Source:MGI Symbol;Acc:MGI:3041225]	-
ENSMUSG00000029209	Gnpda2	5	69573108	69592340	-	6862	protein_coding	glucosamine-6-phosphate deaminase 2 [Source:MGI Symbol;Acc:MGI:1915230]	-
ENSMUSG00000049387	Cox7b2	5	71442824	71548205	-	542	protein_coding	cytochrome c oxidase subunit 7B2 [Source:MGI Symbol;Acc:MGI:1925424]	-
ENSMUSG00000046808	Atp10d	5	72203329	72298775	+	7848	polymorphic_pseudogene	ATPase, class V, type 10D [Source:MGI Symbol;Acc:MGI:2450125]	-
ENSMUSG00000107087	Gm34411	5	73263429	73268986	+	280	lincRNA	predicted gene, 34411 [Source:MGI Symbol;Acc:MGI:5593570]	-
ENSMUSG00000100175	1700025M24Rik	5	73268581	73284187	-	772	lincRNA	RIKEN cDNA 1700025M24 gene [Source:MGI Symbol;Acc:MGI:1919526]	-
ENSMUSG00000082039	Gm15653	5	73476447	73477353	-	907	processed_pseudogene	predicted gene 15653 [Source:MGI Symbol;Acc:MGI:3783097]	-
ENSMUSG00000087250	Usp46os1	5	74014215	74029680	+	508	antisense	ubiquitin specific peptidase 46, opposite strand 1 [Source:MGI Symbol;Acc:MGI:1921549]	-
ENSMUSG00000107386	Gm42800	5	75387775	75399372	-	733	lincRNA	predicted gene 42800 [Source:MGI Symbol;Acc:MGI:5662937]	-
ENSMUSG00000106754	Gm43101	5	75727605	75735967	+	622	lincRNA	predicted gene 43101 [Source:MGI Symbol;Acc:MGI:5663238]	-
ENSMUSG00000106831	Ube2n-ps1	5	76232612	76233070	-	459	processed_pseudogene	ubiquitin-conjugating enzyme E2N, pseudogene 1 [Source:MGI Symbol;Acc:MGI:894296]	-
ENSMUSG00000098449	Gm7467	5	76304876	76305527	+	652	antisense	predicted gene 7467 [Source:MGI Symbol;Acc:MGI:3648350]	-
ENSMUSG00000086632	1700112J05Rik	5	77006449	77018863	-	793	lincRNA	RIKEN cDNA 1700112J05 gene [Source:MGI Symbol;Acc:MGI:3696786]	-
ENSMUSG00000029248	Thegl	5	77016023	77061529	+	2243	protein_coding	theg spermatid protein like [Source:MGI Symbol;Acc:MGI:1919118]	-
ENSMUSG00000107232	1700017L05Rik	5	77465488	77468851	+	558	lincRNA	RIKEN cDNA 1700017L05 gene [Source:MGI Symbol;Acc:MGI:1916620]	-
ENSMUSG00000099863	1700031L13Rik	5	82122408	82124713	-	960	lincRNA	RIKEN cDNA 1700031L13 gene [Source:MGI Symbol;Acc:MGI:1914577]	-
ENSMUSG00000029253	Cenpc1	5	86012024	86065583	-	5634	protein_coding	centromere protein C1 [Source:MGI Symbol;Acc:MGI:99700]	-
ENSMUSG00000029260	Ugt2b34	5	86889767	86906937	-	4312	protein_coding	UDP glucuronosyltransferase 2 family, polypeptide B34 [Source:MGI Symbol;Acc:MGI:2140962]	-
ENSMUSG00000029269	Sult1b1	5	87513339	87538195	-	2780	protein_coding	sulfotransferase family 1B, member 1 [Source:MGI Symbol;Acc:MGI:2136282]	-
ENSMUSG00000029273	Sult1d1	5	87554645	87569027	-	2459	protein_coding	sulfotransferase family 1D, member 1 [Source:MGI Symbol;Acc:MGI:1926341]	-
ENSMUSG00000029272	Sult1e1	5	87575969	87591594	-	1242	protein_coding	sulfotransferase family 1E, member 1 [Source:MGI Symbol;Acc:MGI:98431]	-
ENSMUSG00000002240	Prr27	5	87825686	87846387	+	1337	protein_coding	proline rich 27 [Source:MGI Symbol;Acc:MGI:1921029]	-
ENSMUSG00000029369	Afm	5	90518932	90553543	+	3038	protein_coding	afamin [Source:MGI Symbol;Acc:MGI:2429409]	-
ENSMUSG00000050050	Ccdc158	5	92607954	92675271	-	6207	protein_coding	coiled-coil domain containing 158 [Source:MGI Symbol;Acc:MGI:2444555]	-
ENSMUSG00000029381	Shroom3	5	92683435	92965318	+	13247	protein_coding	shroom family member 3 [Source:MGI Symbol;Acc:MGI:1351655]	-
ENSMUSG00000029384	2010109A12Rik	5	93206518	93213475	+	1275	protein_coding	RIKEN cDNA 2010109A12 gene [Source:MGI Symbol;Acc:MGI:1922860]	-
ENSMUSG00000034663	Bmp2k	5	96997689	97091867	+	8480	protein_coding	BMP2 inducible kinase [Source:MGI Symbol;Acc:MGI:2155456]	-
ENSMUSG00000045238	A730035I17Rik	5	98183121	98185984	-	2393	antisense	RIKEN cDNA A730035I17 gene [Source:MGI Symbol;Acc:MGI:3696858]	-
ENSMUSG00000057816	Cfap299	5	98329304	98802047	+	1448	protein_coding	cilia and flagella associated protein 299 [Source:MGI Symbol;Acc:MGI:1916571]	-
ENSMUSG00000105814	Mir703	5	98475556	98475664	-	109	miRNA	microRNA 703 [Source:MGI Symbol;Acc:MGI:3629657]	-
ENSMUSG00000067101	1700010H22Rik	5	98553629	98567004	-	1355	lincRNA	RIKEN cDNA 1700010H22 gene [Source:MGI Symbol;Acc:MGI:1922750]	-
ENSMUSG00000084445	Gm26252	5	99870248	99870323	+	76	snoRNA	predicted gene, 26252 [Source:MGI Symbol;Acc:MGI:5456029]	-
ENSMUSG00000035364	4930524J08Rik	5	99979061	99979663	+	603	protein_coding	RIKEN cDNA 4930524J08 gene [Source:MGI Symbol;Acc:MGI:1922379]	-
ENSMUSG00000035310	Lin54	5	100441918	100500639	-	5820	protein_coding	lin-54 homolog (C. elegans) [Source:MGI Symbol;Acc:MGI:2140902]	-
ENSMUSG00000029322	Plac8	5	100553725	100572245	-	1592	protein_coding	placenta-specific 8 [Source:MGI Symbol;Acc:MGI:2445289]	-
ENSMUSG00000104993	Gm43510	5	100592404	100592756	-	353	processed_pseudogene	predicted gene 43510 [Source:MGI Symbol;Acc:MGI:5663647]	-
ENSMUSG00000087611	4930458D05Rik	5	100840797	100847167	-	3055	antisense	RIKEN cDNA 4930458D05 gene [Source:MGI Symbol;Acc:MGI:1923052]	-
ENSMUSG00000029314	Gpat3	5	100845713	100899102	+	3502	protein_coding	glycerol-3-phosphate acyltransferase 3 [Source:MGI Symbol;Acc:MGI:3603816]	-
ENSMUSG00000106586	1700013M08Rik	5	102474290	102483289	-	1481	antisense	RIKEN cDNA 1700013M08 gene [Source:MGI Symbol;Acc:MGI:1922755]	-
ENSMUSG00000046709	Mapk10	5	102907948	103211334	-	11130	protein_coding	mitogen-activated protein kinase 10 [Source:MGI Symbol;Acc:MGI:1346863]	-
ENSMUSG00000105426	1700021F02Rik	5	103346594	103348299	+	350	lincRNA	RIKEN cDNA 1700021F02 gene [Source:MGI Symbol;Acc:MGI:1922769]	-
ENSMUSG00000106438	Gm32051	5	105409367	105415670	+	2507	lincRNA	predicted gene, 32051 [Source:MGI Symbol;Acc:MGI:5591210]	-
ENSMUSG00000070639	Lrrc8b	5	105415775	105490074	+	6726	protein_coding	leucine rich repeat containing 8 family, member B [Source:MGI Symbol;Acc:MGI:2141353]	-
ENSMUSG00000046079	Lrrc8d	5	105699969	105832436	+	12573	protein_coding	leucine rich repeat containing 8D [Source:MGI Symbol;Acc:MGI:1922368]	-
ENSMUSG00000105074	Gm43818	5	105866361	105866826	+	466	processed_pseudogene	predicted gene 43818 [Source:MGI Symbol;Acc:MGI:5663955]	-
ENSMUSG00000105531	4930458A03Rik	5	106351535	106364234	+	961	lincRNA	RIKEN cDNA 4930458A03 gene [Source:MGI Symbol;Acc:MGI:2685681]	-
ENSMUSG00000106594	4930432H08Rik	5	106364561	106366849	-	1284	lincRNA	RIKEN cDNA 4930432H08 gene [Source:MGI Symbol;Acc:MGI:1921031]	-
ENSMUSG00000043410	Hfm1	5	106840192	106926321	-	6687	protein_coding	HFM1, ATP-dependent DNA helicase homolog [Source:MGI Symbol;Acc:MGI:3036246]	-
ENSMUSG00000029279	Brdt	5	107331159	107387058	+	5115	protein_coding	bromodomain, testis-specific [Source:MGI Symbol;Acc:MGI:1891374]	-
ENSMUSG00000033805	Ephx4	5	107402736	107430035	+	1646	protein_coding	epoxide hydrolase 4 [Source:MGI Symbol;Acc:MGI:2686228]	-
ENSMUSG00000090558	Gm17202	5	107404823	107431910	-	951	antisense	predicted gene 17202 [Source:MGI Symbol;Acc:MGI:4938029]	-
ENSMUSG00000033794	Lpcat2b	5	107431549	107435039	+	2782	protein_coding	lysophosphatidylcholine acyltransferase 2B [Source:MGI Symbol;Acc:MGI:1918152]	-
ENSMUSG00000111375	Btbd8	5	107437997	107511207	+	7838	protein_coding	BTB (POZ) domain containing 8 [Source:MGI Symbol;Acc:MGI:3646208]	-
ENSMUSG00000029276	Glmn	5	107548967	107597888	-	2688	protein_coding	glomulin, FKBP associated protein [Source:MGI Symbol;Acc:MGI:2141180]	-
ENSMUSG00000063447	Ube2d2b	5	107830099	107831776	+	1678	protein_coding	ubiquitin-conjugating enzyme E2D 2B [Source:MGI Symbol;Acc:MGI:1920568]	-
ENSMUSG00000077426	Gm26387	5	107907345	107907476	+	132	snoRNA	predicted gene, 26387 [Source:MGI Symbol;Acc:MGI:5456164]	-
ENSMUSG00000056531	Ccdc18	5	108132875	108233628	+	6433	protein_coding	coiled-coil domain containing 18 [Source:MGI Symbol;Acc:MGI:1922974]	-
ENSMUSG00000029263	Pigg	5	108312609	108349355	+	4573	protein_coding	phosphatidylinositol glycan anchor biosynthesis, class G [Source:MGI Symbol;Acc:MGI:3576484]	-
ENSMUSG00000101762	1700047L14Rik	5	108763842	108768914	+	511	antisense	RIKEN cDNA 1700047L14 gene [Source:MGI Symbol;Acc:MGI:1920545]	-
ENSMUSG00000106028	Gm8493	5	109551892	109554156	-	489	unprocessed_pseudogene	predicted gene 8493 [Source:MGI Symbol;Acc:MGI:3779800]	-
ENSMUSG00000098393	Gm28000	5	109599079	109599163	+	85	misc_RNA	predicted gene, 28000 [Source:MGI Symbol;Acc:MGI:5531382]	-
ENSMUSG00000097863	1010001B22Rik	5	109995511	109996398	-	589	lincRNA	RIKEN cDNA 1010001B22 gene [Source:MGI Symbol;Acc:MGI:1922653]	-
ENSMUSG00000104970	Gm43137	5	110230608	110231201	-	594	antisense	predicted gene 43137 [Source:MGI Symbol;Acc:MGI:5663274]	-
ENSMUSG00000007080	Pole	5	110286306	110337474	+	11160	protein_coding	polymerase (DNA directed), epsilon [Source:MGI Symbol;Acc:MGI:1196391]	-
ENSMUSG00000029503	P2rx2	5	110339812	110343212	-	2574	protein_coding	purinergic receptor P2X, ligand-gated ion channel, 2 [Source:MGI Symbol;Acc:MGI:2665170]	-
ENSMUSG00000104538	1700016B01Rik	5	112156237	112165244	+	270	lincRNA	RIKEN cDNA 1700016B01 gene [Source:MGI Symbol;Acc:MGI:1922890]	-
ENSMUSG00000101683	1700028D13Rik	5	112206763	112210004	+	718	lincRNA	RIKEN cDNA 1700028D13 gene [Source:MGI Symbol;Acc:MGI:1922819]	-
ENSMUSG00000072722	Gm6588	5	112449426	112451738	+	2313	protein_coding	predicted gene 6588 [Source:MGI Symbol;Acc:MGI:3648937]	-
ENSMUSG00000097962	1700034G24Rik	5	112582936	112589996	-	1081	lincRNA	RIKEN cDNA 1700034G24 gene [Source:MGI Symbol;Acc:MGI:1914575]	-
ENSMUSG00000098230	1700095B10Rik	5	112793292	112801701	+	1391	antisense	RIKEN cDNA 1700095B10 gene [Source:MGI Symbol;Acc:MGI:1914610]	-
ENSMUSG00000106659	Gm42161	5	113145328	113154368	+	726	lincRNA	predicted gene, 42161 [Source:MGI Symbol;Acc:MGI:5625046]	-
ENSMUSG00000104705	4930405N21Rik	5	113320454	113321653	-	1200	TEC	RIKEN cDNA 4930405N21 gene [Source:MGI Symbol;Acc:MGI:1921047]	-
ENSMUSG00000042184	1700069L16Rik	5	113692422	113724772	-	1520	protein_coding	RIKEN cDNA 1700069L16 gene [Source:MGI Symbol;Acc:MGI:1920726]	-
ENSMUSG00000042078	Svop	5	114026910	114091570	-	4556	protein_coding	SV2 related protein [Source:MGI Symbol;Acc:MGI:1915916]	-
ENSMUSG00000098731	Mir7027	5	114404468	114404539	+	72	miRNA	microRNA 7027 [Source:MGI Symbol;Acc:MGI:5531213]	-
ENSMUSG00000041930	Fam222a	5	114568016	114613220	+	3141	protein_coding	family with sequence similarity 222, member A [Source:MGI Symbol;Acc:MGI:3605543]	-
ENSMUSG00000072694	1500011B03Rik	5	114808196	114813976	-	1746	protein_coding	RIKEN cDNA 1500011B03 gene [Source:MGI Symbol;Acc:MGI:1913486]	-
ENSMUSG00000092486	2610524H06Rik	5	114821935	114823468	-	947	protein_coding	RIKEN cDNA 2610524H06 gene [Source:MGI Symbol;Acc:MGI:2447819]	-
ENSMUSG00000029564	4930519G04Rik	5	114853664	114883880	+	3964	protein_coding	RIKEN cDNA 4930519G04 gene [Source:MGI Symbol;Acc:MGI:1914843]	-
ENSMUSG00000087477	Gm13822	5	114917318	114923277	-	346	antisense	predicted gene 13822 [Source:MGI Symbol;Acc:MGI:3650351]	-
ENSMUSG00000086368	Gm13830	5	115301120	115319208	+	3099	lincRNA	predicted gene 13830 [Source:MGI Symbol;Acc:MGI:3651141]	-
ENSMUSG00000054256	Msi1	5	115429599	115455698	+	5800	protein_coding	musashi RNA-binding protein 1 [Source:MGI Symbol;Acc:MGI:107376]	-
ENSMUSG00000107121	1110006O24Rik	5	115631049	115631816	-	768	lincRNA	RIKEN cDNA 1110006O24 gene [Source:MGI Symbol;Acc:MGI:1913373]	-
ENSMUSG00000029516	Cit	5	115845278	116008947	+	16417	protein_coding	citron [Source:MGI Symbol;Acc:MGI:105313]	-
ENSMUSG00000043913	Ccdc60	5	116124641	116288985	-	4703	protein_coding	coiled-coil domain containing 60 [Source:MGI Symbol;Acc:MGI:2141043]	-
ENSMUSG00000106766	4933424N20Rik	5	116380173	116381635	-	1463	TEC	RIKEN cDNA 4933424N20 gene [Source:MGI Symbol;Acc:MGI:1914014]	-
ENSMUSG00000086945	4930562A09Rik	5	116390678	116392800	-	734	lincRNA	RIKEN cDNA 4930562A09 gene [Source:MGI Symbol;Acc:MGI:1922553]	-
ENSMUSG00000086219	Srrm4os	5	116438720	116465487	+	3655	antisense	serine/arginine repetitive matrix 4, opposite strand [Source:MGI Symbol;Acc:MGI:1924048]	-
ENSMUSG00000029363	Rfc5	5	117378103	117389047	-	4669	protein_coding	replication factor C (activator 1) 5 [Source:MGI Symbol;Acc:MGI:1919401]	-
ENSMUSG00000106708	Gm43782	5	118875811	118877465	-	229	lincRNA	predicted gene 43782 [Source:MGI Symbol;Acc:MGI:5663919]	-
ENSMUSG00000107144	4930413E15Rik	5	118952339	118961261	+	1290	lincRNA	RIKEN cDNA 4930413E15 gene [Source:MGI Symbol;Acc:MGI:1921877]	-
ENSMUSG00000106938	Gm31314	5	119518795	119527954	-	609	lincRNA	predicted gene, 31314 [Source:MGI Symbol;Acc:MGI:5590473]	-
ENSMUSG00000107053	1700021F13Rik	5	119805329	119807869	-	549	lincRNA	RIKEN cDNA 1700021F13 gene [Source:MGI Symbol;Acc:MGI:1924176]	-
ENSMUSG00000107063	Gm38554	5	119959243	119963380	+	708	lincRNA	predicted gene, 38554 [Source:MGI Symbol;Acc:MGI:5621439]	-
ENSMUSG00000107141	Gm42654	5	120339500	120345968	-	639	lincRNA	predicted gene 42654 [Source:MGI Symbol;Acc:MGI:5662791]	-
ENSMUSG00000029596	Sdsl	5	120458186	120472810	-	1497	protein_coding	serine dehydratase-like [Source:MGI Symbol;Acc:MGI:2182607]	-
ENSMUSG00000029597	Sds	5	120476526	120483932	+	1694	protein_coding	serine dehydratase [Source:MGI Symbol;Acc:MGI:98270]	-
ENSMUSG00000029601	Iqcd	5	120589016	120607118	+	1680	protein_coding	IQ motif containing D [Source:MGI Symbol;Acc:MGI:1922982]	-
ENSMUSG00000107191	Gm43579	5	120626315	120627621	-	1307	antisense	predicted gene 43579 [Source:MGI Symbol;Acc:MGI:5663716]	-
ENSMUSG00000094282	Cfap73	5	120628335	120634235	-	921	protein_coding	cilia and flagella associated protein 73 [Source:MGI Symbol;Acc:MGI:3779542]	-
ENSMUSG00000029602	Rasal1	5	120648812	120679597	+	3539	protein_coding	RAS protein activator like 1 (GAP1 like) [Source:MGI Symbol;Acc:MGI:1330842]	-
ENSMUSG00000029603	Dtx1	5	120680202	120711927	-	5270	protein_coding	deltex 1, E3 ubiquitin ligase [Source:MGI Symbol;Acc:MGI:1352744]	-
ENSMUSG00000106209	Gm42918	5	121385522	121387101	+	1580	antisense	predicted gene 42918 [Source:MGI Symbol;Acc:MGI:5663055]	-
ENSMUSG00000029452	Tmem116	5	121451893	121524183	+	3732	protein_coding	transmembrane protein 116 [Source:MGI Symbol;Acc:MGI:1924712]	-
ENSMUSG00000062438	Adam1b	5	121500098	121503435	-	3338	protein_coding	a disintegrin and metallopeptidase domain 1b [Source:MGI Symbol;Acc:MGI:2429506]	-
ENSMUSG00000072647	Adam1a	5	121518576	121545482	-	7508	protein_coding	a disintegrin and metallopeptidase domain 1a [Source:MGI Symbol;Acc:MGI:2429504]	-
ENSMUSG00000099063	Mir7031	5	121819209	121819273	-	65	miRNA	microRNA 7031 [Source:MGI Symbol;Acc:MGI:5531241]	-
ENSMUSG00000104872	1700008B11Rik	5	121835195	121835828	+	634	antisense	RIKEN cDNA 1700008B11 gene [Source:MGI Symbol;Acc:MGI:1913571]	-
ENSMUSG00000104719	4933437G19Rik	5	121847667	121848844	-	1178	TEC	RIKEN cDNA 4933437G19 gene [Source:MGI Symbol;Acc:MGI:1918553]	-
ENSMUSG00000043036	Ccdc63	5	122108040	122140823	-	7351	protein_coding	coiled-coil domain containing 63 [Source:MGI Symbol;Acc:MGI:3607777]	-
ENSMUSG00000038569	Rad9b	5	122323223	122354233	-	4322	protein_coding	RAD9 checkpoint clamp component B [Source:MGI Symbol;Acc:MGI:2385231]	-
ENSMUSG00000029463	Fam216a	5	122364580	122372364	-	1388	protein_coding	family with sequence similarity 216, member A [Source:MGI Symbol;Acc:MGI:1916198]	-
ENSMUSG00000056735	A930024E05Rik	5	122989354	122998345	+	1896	antisense	RIKEN cDNA A930024E05 gene [Source:MGI Symbol;Acc:MGI:1924414]	-
ENSMUSG00000087336	Gm15860	5	123332726	123344437	-	976	antisense	predicted gene 15860 [Source:MGI Symbol;Acc:MGI:3801778]	-
ENSMUSG00000029437	Il31	5	123480157	123489489	-	1208	protein_coding	interleukin 31 [Source:MGI Symbol;Acc:MGI:1923649]	-
ENSMUSG00000063409	Lrrc43	5	123489305	123508205	+	2066	protein_coding	leucine rich repeat containing 43 [Source:MGI Symbol;Acc:MGI:2685907]	-
ENSMUSG00000104694	Gm43797	5	123684775	123685306	+	532	TEC	predicted gene 43797 [Source:MGI Symbol;Acc:MGI:5663934]	-
ENSMUSG00000029414	Kntc1	5	123749716	123821593	+	7983	protein_coding	kinetochore associated 1 [Source:MGI Symbol;Acc:MGI:2673709]	-
ENSMUSG00000061882	Ccdc62	5	123930679	123969895	+	8505	protein_coding	coiled-coil domain containing 62 [Source:MGI Symbol;Acc:MGI:2684996]	-
ENSMUSG00000066278	Vps37b	5	124004641	124032270	-	2789	protein_coding	vacuolar protein sorting 37B [Source:MGI Symbol;Acc:MGI:1916724]	-
ENSMUSG00000029386	Tctn2	5	124598749	124627738	+	8318	processed_transcript	tectonic family member 2 [Source:MGI Symbol;Acc:MGI:1915228]	-
ENSMUSG00000038011	Dnah10	5	124725085	124834308	+	16086	protein_coding	dynein, axonemal, heavy chain 10 [Source:MGI Symbol;Acc:MGI:1860299]	-
ENSMUSG00000037905	Bri3bp	5	125441568	125460370	+	6571	protein_coding	Bri3 binding protein [Source:MGI Symbol;Acc:MGI:1924059]	-
ENSMUSG00000091970	Gm4868	5	125847952	125848740	-	789	processed_pseudogene	predicted gene 4868 [Source:MGI Symbol;Acc:MGI:3648712]	-
ENSMUSG00000105274	1700048F04Rik	5	125928770	125952630	+	1064	lincRNA	RIKEN cDNA 1700048F04 gene [Source:MGI Symbol;Acc:MGI:1920646]	-
ENSMUSG00000105673	1700081B01Rik	5	126706914	126736252	+	769	lincRNA	RIKEN cDNA 1700081B01 gene [Source:MGI Symbol;Acc:MGI:1920750]	-
ENSMUSG00000106235	Gm33347	5	126724326	126727284	-	681	lincRNA	predicted gene, 33347 [Source:MGI Symbol;Acc:MGI:5592506]	-
ENSMUSG00000105490	4933438B17Rik	5	127027377	127088529	+	1745	lincRNA	RIKEN cDNA 4933438B17 gene [Source:MGI Symbol;Acc:MGI:1918497]	-
ENSMUSG00000105308	4930572K03Rik	5	127170560	127184356	+	936	lincRNA	RIKEN cDNA 4930572K03 gene [Source:MGI Symbol;Acc:MGI:1923166]	-
ENSMUSG00000104778	Gm43476	5	127200693	127201097	-	405	lincRNA	predicted gene 43476 [Source:MGI Symbol;Acc:MGI:5663613]	-
ENSMUSG00000087104	Tmem132cos	5	127256858	127281634	-	882	antisense	transmembrane protein 132C, opposite strand [Source:MGI Symbol;Acc:MGI:1914601]	-
ENSMUSG00000049971	Glt1d1	5	127632262	127709374	+	4378	protein_coding	glycosyltransferase 1 domain containing 1 [Source:MGI Symbol;Acc:MGI:2442755]	-
ENSMUSG00000029423	Piwil1	5	128702524	128755474	+	4358	protein_coding	piwi-like RNA-mediated gene silencing 1 [Source:MGI Symbol;Acc:MGI:1928897]	-
ENSMUSG00000104681	Gm43001	5	129363562	129364721	+	724	lincRNA	predicted gene 43001 [Source:MGI Symbol;Acc:MGI:5663138]	-
ENSMUSG00000034110	Kctd7	5	130144861	130155806	+	4368	protein_coding	potassium channel tetramerisation domain containing 7 [Source:MGI Symbol;Acc:MGI:2442265]	-
ENSMUSG00000087344	Gm15627	5	134098412	134099208	-	437	lincRNA	predicted gene 15627 [Source:MGI Symbol;Acc:MGI:3783071]	-
ENSMUSG00000029674	Limk1	5	134656039	134688598	-	7162	protein_coding	LIM-domain containing, protein kinase [Source:MGI Symbol;Acc:MGI:104572]	-
ENSMUSG00000008843	Cldn13	5	134914249	134915526	-	1067	protein_coding	claudin 13 [Source:MGI Symbol;Acc:MGI:1913102]	-
ENSMUSG00000040557	Mettl27	5	134932368	134942637	+	3347	protein_coding	methyltransferase like 27 [Source:MGI Symbol;Acc:MGI:1933146]	-
ENSMUSG00000088008	Gm25492	5	135053988	135054116	-	129	scaRNA	predicted gene, 25492 [Source:MGI Symbol;Acc:MGI:5455269]	-
ENSMUSG00000040013	Fkbp6	5	135291704	135350044	-	1753	protein_coding	FK506 binding protein 6 [Source:MGI Symbol;Acc:MGI:2137612]	-
ENSMUSG00000019178	Styxl1	5	135747220	135778385	-	1770	protein_coding	serine/threonine/tyrosine interacting-like 1 [Source:MGI Symbol;Acc:MGI:1923821]	-
ENSMUSG00000006143	Upk3bl	5	136054492	136064326	+	1303	protein_coding	uroplakin 3B-like [Source:MGI Symbol;Acc:MGI:1916915]	-
ENSMUSG00000097908	4933404O12Rik	5	136919146	136937112	+	4748	lincRNA	RIKEN cDNA 4933404O12 gene [Source:MGI Symbol;Acc:MGI:1914002]	-
ENSMUSG00000037390	Muc3	5	137134922	137149322	-	1943	protein_coding	mucin 3, intestinal [Source:MGI Symbol;Acc:MGI:1203527]	-
ENSMUSG00000106466	Gm40348	5	137166450	137172662	+	452	lincRNA	predicted gene, 40348 [Source:MGI Symbol;Acc:MGI:5623233]	-
ENSMUSG00000029716	Tfr2	5	137569840	137587481	+	4336	protein_coding	transferrin receptor 2 [Source:MGI Symbol;Acc:MGI:1354956]	-
ENSMUSG00000089984	Fbxo24	5	137612503	137629002	-	2512	protein_coding	F-box protein 24 [Source:MGI Symbol;Acc:MGI:1918426]	-
ENSMUSG00000037108	Zcwpw1	5	137787798	137822621	+	5697	protein_coding	zinc finger, CW type with PWWP domain 1 [Source:MGI Symbol;Acc:MGI:2685899]	-
ENSMUSG00000037053	Azgp1	5	137981520	137990233	+	1610	protein_coding	alpha-2-glycoprotein 1, zinc [Source:MGI Symbol;Acc:MGI:103163]	-
ENSMUSG00000036928	Stag3	5	138280240	138312393	+	5733	protein_coding	stromal antigen 3 [Source:MGI Symbol;Acc:MGI:1355311]	-
ENSMUSG00000029526	1700123K08Rik	5	138561840	138564712	-	1844	protein_coding	RIKEN cDNA 1700123K08 gene [Source:MGI Symbol;Acc:MGI:1923908]	-
ENSMUSG00000025855	Prkar1b	5	139017306	139150001	-	3810	protein_coding	protein kinase, cAMP dependent regulatory, type I beta [Source:MGI Symbol;Acc:MGI:97759]	-
ENSMUSG00000086873	Gm15672	5	139147576	139150693	-	1354	processed_transcript	predicted gene 15672 [Source:MGI Symbol;Acc:MGI:3783114]	-
ENSMUSG00000106127	4930520M14Rik	5	139215469	139216356	-	701	antisense	RIKEN cDNA 4930520M14 gene [Source:MGI Symbol;Acc:MGI:1925432]	-
ENSMUSG00000065593	Mir339	5	139369650	139369745	-	96	miRNA	microRNA 339 [Source:MGI Symbol;Acc:MGI:3619354]	-
ENSMUSG00000036687	Tmem184a	5	139802485	139819917	-	5277	protein_coding	transmembrane protein 184a [Source:MGI Symbol;Acc:MGI:2385897]	-
ENSMUSG00000048988	Elfn1	5	139907943	139974722	+	4172	protein_coding	leucine rich repeat and fibronectin type III, extracellular 1 [Source:MGI Symbol;Acc:MGI:2442479]	-
ENSMUSG00000029576	Radil	5	142484839	142551098	-	4803	protein_coding	Ras association and DIL domains [Source:MGI Symbol;Acc:MGI:2443088]	-
ENSMUSG00000074817	Papolb	5	142525838	142530076	-	4239	protein_coding	poly (A) polymerase beta (testis specific) [Source:MGI Symbol;Acc:MGI:1932115]	-
ENSMUSG00000039533	Mmd2	5	142562358	142608800	-	5193	protein_coding	monocyte to macrophage differentiation-associated 2 [Source:MGI Symbol;Acc:MGI:1922354]	-
ENSMUSG00000061898	Rbak	5	143172186	143180775	-	4143	protein_coding	RB-associated KRAB zinc finger [Source:MGI Symbol;Acc:MGI:1927369]	zf-C2H2
ENSMUSG00000029586	Spdye4b	5	143181017	143205075	+	2538	protein_coding	speedy/RINGO cell cycle regulator family, member E4B [Source:MGI Symbol;Acc:MGI:3612701]	-
ENSMUSG00000089879	4930448H16Rik	5	143227718	143234748	+	580	lincRNA	RIKEN cDNA 4930448H16 gene [Source:MGI Symbol;Acc:MGI:1922122]	-
ENSMUSG00000046658	Zfp316	5	143249697	143270022	-	7526	protein_coding	zinc finger protein 316 [Source:MGI Symbol;Acc:MGI:1860402]	zf-C2H2
ENSMUSG00000089889	0610040B10Rik	5	143329247	143332704	+	2098	antisense	RIKEN cDNA 0610040B10 gene [Source:MGI Symbol;Acc:MGI:1914922]	-
ENSMUSG00000029607	Ankrd61	5	143890741	143897685	-	2331	protein_coding	ankyrin repeat domain 61 [Source:MGI Symbol;Acc:MGI:1913979]	-
ENSMUSG00000079109	Pms2	5	143909964	143933968	+	8117	protein_coding	PMS1 homolog2, mismatch repair system component [Source:MGI Symbol;Acc:MGI:104288]	-
ENSMUSG00000061707	Gm4871	5	145029600	145032754	-	1119	protein_coding	predicted gene 4871 [Source:MGI Symbol;Acc:MGI:3648713]	-
ENSMUSG00000029620	1700018F24Rik	5	145042990	145045681	+	1122	protein_coding	RIKEN cDNA 1700018F24 gene [Source:MGI Symbol;Acc:MGI:1916646]	-
ENSMUSG00000056035	Cyp3a11	5	145854426	145879964	-	5093	protein_coding	cytochrome P450, family 3, subfamily a, polypeptide 11 [Source:MGI Symbol;Acc:MGI:88609]	-
ENSMUSG00000029630	Cyp3a25	5	145977194	146009618	-	2083	protein_coding	cytochrome P450, family 3, subfamily a, polypeptide 25 [Source:MGI Symbol;Acc:MGI:1930638]	-
ENSMUSG00000106547	B230303O12Rik	5	146188620	146194809	-	3645	lincRNA	RIKEN cDNA B230303O12 gene [Source:MGI Symbol;Acc:MGI:2442644]	-
ENSMUSG00000105542	Gm34248	5	146199985	146200458	-	474	processed_pseudogene	predicted gene, 34248 [Source:MGI Symbol;Acc:MGI:5593407]	-
ENSMUSG00000096527	Gm6370	5	146491363	146494132	+	1154	protein_coding	predicted gene 6370 [Source:MGI Symbol;Acc:MGI:3779587]	-
ENSMUSG00000106020	4930573C15Rik	5	146706622	146707496	+	777	lincRNA	RIKEN cDNA 4930573C15 gene [Source:MGI Symbol;Acc:MGI:1923199]	-
ENSMUSG00000041313	Slc7a1	5	148327410	148399904	-	11530	protein_coding	solute carrier family 7 (cationic amino acid transporter, y+ system), member 1 [Source:MGI Symbol;Acc:MGI:88117]	-
ENSMUSG00000086610	Gm15408	5	149006962	149012776	+	1379	lincRNA	predicted gene 15408 [Source:MGI Symbol;Acc:MGI:3705101]	-
ENSMUSG00000029660	Tex26	5	149439660	149470979	+	2065	protein_coding	testis expressed 26 [Source:MGI Symbol;Acc:MGI:1923110]	-
ENSMUSG00000107164	4933425D22Rik	5	149441861	149443581	+	1721	sense_intronic	RIKEN cDNA 4933425D22 gene [Source:MGI Symbol;Acc:MGI:1914009]	-
ENSMUSG00000107214	4930500F04Rik	5	149847747	149864280	+	2252	processed_transcript	RIKEN cDNA 4930500F04 gene [Source:MGI Symbol;Acc:MGI:1922182]	-
ENSMUSG00000107360	Gm42558	5	150022479	150022743	+	265	sense_intronic	predicted gene 42558 [Source:MGI Symbol;Acc:MGI:5662695]	-
ENSMUSG00000041147	Brca2	5	150522630	150570329	+	13643	protein_coding	breast cancer 2, early onset [Source:MGI Symbol;Acc:MGI:109337]	-
ENSMUSG00000107681	4930528H21Rik	6	4031841	4047585	-	495	lincRNA	RIKEN cDNA 4930528H21 gene [Source:MGI Symbol;Acc:MGI:1925284]	-
ENSMUSG00000093570	Gm20714	6	4807055	4816329	-	811	lincRNA	predicted gene 20714 [Source:MGI Symbol;Acc:MGI:5313161]	-
ENSMUSG00000032827	Ppp1r9a	6	4902917	5165661	+	14531	protein_coding	protein phosphatase 1, regulatory subunit 9A [Source:MGI Symbol;Acc:MGI:2442401]	-
ENSMUSG00000085416	1700019G24Rik	6	5963909	5977393	-	503	antisense	RIKEN cDNA 1700019G24 gene [Source:MGI Symbol;Acc:MGI:1919499]	-
ENSMUSG00000093482	Gm20619	6	6248659	6378675	+	3646	lincRNA	predicted gene 20619 [Source:MGI Symbol;Acc:MGI:5313066]	-
ENSMUSG00000061762	Tac1	6	7554879	7565834	+	3399	protein_coding	tachykinin 1 [Source:MGI Symbol;Acc:MGI:98474]	-
ENSMUSG00000107394	1700012J15Rik	6	7766394	7777681	+	471	lincRNA	RIKEN cDNA 1700012J15 gene [Source:MGI Symbol;Acc:MGI:1922737]	-
ENSMUSG00000068794	Col28a1	6	7997808	8192617	-	4904	protein_coding	collagen, type XXVIII, alpha 1 [Source:MGI Symbol;Acc:MGI:2685312]	-
ENSMUSG00000101894	1700016P04Rik	6	13413337	13415996	+	429	lincRNA	RIKEN cDNA 1700016P04 gene [Source:MGI Symbol;Acc:MGI:1916663]	-
ENSMUSG00000042742	Bmt2	6	13625673	13677966	-	5632	protein_coding	base methyltransferase of 25S rRNA 2 [Source:MGI Symbol;Acc:MGI:2141466]	-
ENSMUSG00000097616	1110019D14Rik	6	13871526	14044385	+	1734	lincRNA	RIKEN cDNA 1110019D14 gene [Source:MGI Symbol;Acc:MGI:1923561]	-
ENSMUSG00000108295	Gm36406	6	16457390	16469950	-	792	processed_transcript	predicted gene, 36406 [Source:MGI Symbol;Acc:MGI:5595565]	-
ENSMUSG00000029552	Tes	6	17065149	17105828	+	6835	protein_coding	testis derived transcript [Source:MGI Symbol;Acc:MGI:105081]	-
ENSMUSG00000010796	Asz1	6	18050964	18109061	-	2829	protein_coding	ankyrin repeat, SAM and basic leucine zipper domain containing 1 [Source:MGI Symbol;Acc:MGI:1921318]	-
ENSMUSG00000097815	Gm26809	6	18844220	18847360	+	2981	lincRNA	predicted gene, 26809 [Source:MGI Symbol;Acc:MGI:5477303]	-
ENSMUSG00000029517	Ankrd7	6	18866318	18879586	+	1193	protein_coding	ankyrin repeat domain 7 [Source:MGI Symbol;Acc:MGI:1922446]	-
ENSMUSG00000097364	Gm26719	6	21985908	22067687	-	3220	lincRNA	predicted gene, 26719 [Source:MGI Symbol;Acc:MGI:5477213]	-
ENSMUSG00000051956	Rnf133	6	23648869	23650305	-	1437	protein_coding	ring finger protein 133 [Source:MGI Symbol;Acc:MGI:2677436]	-
ENSMUSG00000078179	Rnf148	6	23653898	23655136	-	1239	protein_coding	ring finger protein 148 [Source:MGI Symbol;Acc:MGI:1918550]	-
ENSMUSG00000046192	Iqub	6	24444865	24515067	-	3651	protein_coding	IQ motif and ubiquitin domain containing [Source:MGI Symbol;Acc:MGI:3041159]	-
ENSMUSG00000029679	Hyal6	6	24733245	24745452	+	3452	protein_coding	hyaluronoglucosaminidase 6 [Source:MGI Symbol;Acc:MGI:1921659]	-
ENSMUSG00000029682	Spam1	6	24791188	24801048	+	2217	protein_coding	sperm adhesion molecule 1 [Source:MGI Symbol;Acc:MGI:109335]	-
ENSMUSG00000029678	Hyal5	6	24857997	24891958	+	2164	protein_coding	hyaluronoglucosaminidase 5 [Source:MGI Symbol;Acc:MGI:1921718]	-
ENSMUSG00000039841	Zfp800	6	28239927	28398005	-	4831	protein_coding	zinc finger protein 800 [Source:MGI Symbol;Acc:MGI:1889334]	zf-C2H2
ENSMUSG00000090685	Atp6v1fnb	6	29471437	29473465	+	682	protein_coding	Atp6v1f neighbor [Source:MGI Symbol;Acc:MGI:3644212]	-
ENSMUSG00000001763	Tspan33	6	29694222	29718559	+	5195	protein_coding	tetraspanin 33 [Source:MGI Symbol;Acc:MGI:1919012]	-
ENSMUSG00000001761	Smo	6	29735503	29761365	+	5621	protein_coding	smoothened, frizzled class receptor [Source:MGI Symbol;Acc:MGI:108075]	-
ENSMUSG00000085470	1700012C14Rik	6	30460128	30463313	+	622	lincRNA	RIKEN cDNA 1700012C14 gene [Source:MGI Symbol;Acc:MGI:1916587]	-
ENSMUSG00000029788	Cpa5	6	30611010	30631745	+	2506	protein_coding	carboxypeptidase A5 [Source:MGI Symbol;Acc:MGI:1921899]	-
ENSMUSG00000029790	Cep41	6	30653457	30693749	-	4979	protein_coding	centrosomal protein 41 [Source:MGI Symbol;Acc:MGI:1891414]	-
ENSMUSG00000039032	Tsga13	6	30896981	30915573	-	1674	protein_coding	testis specific gene A13 [Source:MGI Symbol;Acc:MGI:1891413]	-
ENSMUSG00000086732	Gm6117	6	31574967	31576723	+	1333	lincRNA	predicted gene 6117 [Source:MGI Symbol;Acc:MGI:3647032]	-
ENSMUSG00000085616	Gm13850	6	32112143	32113226	+	623	lincRNA	predicted gene 13850 [Source:MGI Symbol;Acc:MGI:3651993]	-
ENSMUSG00000106873	BC049739	6	32751629	32752288	-	660	lincRNA	cDNA sequence BC049739 [Source:MGI Symbol;Acc:MGI:3039568]	-
ENSMUSG00000052131	Akr1b7	6	34412334	34423142	+	1281	protein_coding	aldo-keto reductase family 1, member B7 [Source:MGI Symbol;Acc:MGI:101918]	-
ENSMUSG00000084965	Gm13857	6	34419396	34445436	-	2851	transcribed_processed_pseudogene	predicted gene 13857 [Source:MGI Symbol;Acc:MGI:3649688]	-
ENSMUSG00000085382	Gm13861	6	34651354	34653894	-	495	lincRNA	predicted gene 13861 [Source:MGI Symbol;Acc:MGI:3649466]	-
ENSMUSG00000038836	Agbl3	6	34780432	34859459	+	11206	protein_coding	ATP/GTP binding protein-like 3 [Source:MGI Symbol;Acc:MGI:1923473]	-
ENSMUSG00000056832	Ttc26	6	38381469	38427647	+	4673	protein_coding	tetratricopeptide repeat domain 26 [Source:MGI Symbol;Acc:MGI:2444853]	-
ENSMUSG00000100121	1700025N23Rik	6	39063878	39067598	-	915	antisense	RIKEN cDNA 1700025N23 gene [Source:MGI Symbol;Acc:MGI:1917236]	-
ENSMUSG00000106827	Gm7556	6	39843212	39844295	-	1084	processed_pseudogene	predicted gene 7556 [Source:MGI Symbol;Acc:MGI:3645467]	-
ENSMUSG00000029916	Agk	6	40325172	40396762	+	11392	protein_coding	acylglycerol kinase [Source:MGI Symbol;Acc:MGI:1917173]	-
ENSMUSG00000051936	Prss58	6	40895270	40900387	-	979	protein_coding	protease, serine 58 [Source:MGI Symbol;Acc:MGI:3608323]	-
ENSMUSG00000076492	Trbj2-1	6	41542754	41542803	+	50	TR_J_gene	T cell receptor beta joining 2-1 [Source:MGI Symbol;Acc:MGI:4439728]	-
ENSMUSG00000107598	Gm35216	6	44080488	44083355	-	433	lincRNA	predicted gene, 35216 [Source:MGI Symbol;Acc:MGI:5594375]	-
ENSMUSG00000039419	Cntnap2	6	45059357	47304213	+	10248	protein_coding	contactin associated protein-like 2 [Source:MGI Symbol;Acc:MGI:1914047]	-
ENSMUSG00000052241	A930035D04Rik	6	47453776	47454320	-	543	pseudogene	RIKEN cDNA A930035D04 gene [Source:MGI Symbol;Acc:MGI:2445106]	-
ENSMUSG00000108130	Gm30781	6	48798280	48798826	-	216	lincRNA	predicted gene, 30781 [Source:MGI Symbol;Acc:MGI:5589940]	-
ENSMUSG00000029816	Gpnmb	6	49036546	49070929	+	6514	protein_coding	glycoprotein (transmembrane) nmb [Source:MGI Symbol;Acc:MGI:1934765]	-
ENSMUSG00000029814	Igf2bp3	6	49085223	49214957	-	8159	protein_coding	insulin-like growth factor 2 mRNA binding protein 3 [Source:MGI Symbol;Acc:MGI:1890359]	-
ENSMUSG00000047115	Fam221a	6	49367739	49390539	+	4537	protein_coding	family with sequence similarity 221, member A [Source:MGI Symbol;Acc:MGI:2442161]	-
ENSMUSG00000023403	Stk31	6	49395604	49469501	+	3237	protein_coding	serine threonine kinase 31 [Source:MGI Symbol;Acc:MGI:1924735]	-
ENSMUSG00000085776	5430402O13Rik	6	50566643	50594865	+	1007	antisense	RIKEN cDNA 5430402O13 gene [Source:MGI Symbol;Acc:MGI:1918631]	-
ENSMUSG00000029828	4921507P07Rik	6	50573302	50596632	-	2378	protein_coding	RIKEN cDNA 4921507P07 gene [Source:MGI Symbol;Acc:MGI:1918071]	-
ENSMUSG00000087658	Hotairm1	6	52156902	52162119	+	1025	antisense	Hoxa transcript antisense RNA, myeloid-specific 1 [Source:MGI Symbol;Acc:MGI:3705155]	-
ENSMUSG00000000942	Hoxa4	6	52189671	52191753	-	1594	protein_coding	homeobox A4 [Source:MGI Symbol;Acc:MGI:96176]	Homeobox
ENSMUSG00000038210	Hoxa11	6	52242106	52245810	-	2287	protein_coding	homeobox A11 [Source:MGI Symbol;Acc:MGI:96172]	Homeobox
ENSMUSG00000086427	Hoxa11os	6	52244393	52249799	+	3073	processed_transcript	homeobox A11, opposite strand [Source:MGI Symbol;Acc:MGI:107208]	-
ENSMUSG00000107895	1700094M24Rik	6	52492451	52500086	+	665	lincRNA	RIKEN cDNA 1700094M24 gene [Source:MGI Symbol;Acc:MGI:1921554]	-
ENSMUSG00000108170	Gm43966	6	52713344	52713955	-	612	TEC	predicted gene, 43966 [Source:MGI Symbol;Acc:MGI:5690358]	-
ENSMUSG00000063568	Jazf1	6	52768797	53068631	-	2536	protein_coding	JAZF zinc finger 1 [Source:MGI Symbol;Acc:MGI:2141450]	-
ENSMUSG00000108060	4921529L05Rik	6	53978691	54018030	+	2720	processed_transcript	RIKEN cDNA 4921529L05 gene [Source:MGI Symbol;Acc:MGI:2443531]	-
ENSMUSG00000045725	Prr15	6	54325835	54330201	+	3157	protein_coding	proline rich 15 [Source:MGI Symbol;Acc:MGI:1925254]	-
ENSMUSG00000005225	Plekha8	6	54595111	54645839	+	7005	protein_coding	pleckstrin homology domain containing, family A (phosphoinositide binding specific) member 8 [Source:MGI Symbol;Acc:MGI:2681164]	-
ENSMUSG00000038022	Mindy4	6	55203383	55320222	+	4785	protein_coding	MINDY lysine 48 deubiquitinase 4 [Source:MGI Symbol;Acc:MGI:3583959]	-
ENSMUSG00000004347	Pde1c	6	56069804	56569103	-	20067	protein_coding	phosphodiesterase 1C [Source:MGI Symbol;Acc:MGI:108413]	-
ENSMUSG00000029787	Avl9	6	56714899	56761912	+	8590	protein_coding	AVL9 cell migration associated [Source:MGI Symbol;Acc:MGI:1926187]	-
ENSMUSG00000029798	Herc6	6	57581000	57664632	+	9292	protein_coding	hect domain and RLD 6 [Source:MGI Symbol;Acc:MGI:1914388]	-
ENSMUSG00000037709	Fam13a	6	58932090	59024549	-	10505	protein_coding	family with sequence similarity 13, member A [Source:MGI Symbol;Acc:MGI:1889842]	-
ENSMUSG00000108003	Gm35386	6	60586778	60591189	+	629	lincRNA	predicted gene, 35386 [Source:MGI Symbol;Acc:MGI:5594545]	-
ENSMUSG00000107525	Gm44071	6	63324672	63328441	-	448	antisense	predicted gene, 44071 [Source:MGI Symbol;Acc:MGI:5690463]	-
ENSMUSG00000076550	Igkv4-63	6	69377944	69378472	-	352	IG_V_gene	immunoglobulin kappa variable 4-63 [Source:MGI Symbol;Acc:MGI:3645235]	-
ENSMUSG00000065750	Gm23346	6	70855444	70855579	+	136	snoRNA	predicted gene, 23346 [Source:MGI Symbol;Acc:MGI:5453123]	-
ENSMUSG00000108466	Gm44771	6	71831085	71831710	-	626	TEC	predicted gene 44771 [Source:MGI Symbol;Acc:MGI:5753347]	-
ENSMUSG00000108709	4933431G14Rik	6	72120213	72123197	-	1670	antisense	RIKEN cDNA 4933431G14 gene [Source:MGI Symbol;Acc:MGI:1918515]	-
ENSMUSG00000108435	Gm45051	6	72347029	72348458	-	963	antisense	predicted gene 45051 [Source:MGI Symbol;Acc:MGI:5753627]	-
ENSMUSG00000107408	1700065L07Rik	6	73436986	73471021	-	614	lincRNA	RIKEN cDNA 1700065L07 gene [Source:MGI Symbol;Acc:MGI:1920658]	-
ENSMUSG00000056197	4931417E11Rik	6	73468573	73469667	-	1095	protein_coding	RIKEN cDNA 4931417E11 gene [Source:MGI Symbol;Acc:MGI:1913990]	-
ENSMUSG00000108194	1700097M23Rik	6	81893818	81895339	-	1522	TEC	RIKEN cDNA 1700097M23 gene [Source:MGI Symbol;Acc:MGI:1920811]	-
ENSMUSG00000106154	Mir7232	6	81895590	81895663	-	74	miRNA	microRNA 7232 [Source:MGI Symbol;Acc:MGI:5562768]	-
ENSMUSG00000106253	Mir468	6	81896599	81896676	-	78	miRNA	microRNA 468 [Source:MGI Symbol;Acc:MGI:3619414]	-
ENSMUSG00000107453	Gm44145	6	82680132	82694822	+	172	antisense	predicted gene, 44145 [Source:MGI Symbol;Acc:MGI:5690537]	-
ENSMUSG00000068335	Dok1	6	83030934	83033471	-	1977	protein_coding	docking protein 1 [Source:MGI Symbol;Acc:MGI:893587]	-
ENSMUSG00000030032	Wdr54	6	83149361	83156397	-	6562	protein_coding	WD repeat domain 54 [Source:MGI Symbol;Acc:MGI:1922909]	-
ENSMUSG00000006269	Atp6v1b1	6	83742990	83758855	+	4381	protein_coding	ATPase, H+ transporting, lysosomal V1 subunit B1 [Source:MGI Symbol;Acc:MGI:103285]	-
ENSMUSG00000099354	1700124L16Rik	6	83761756	83762865	-	1110	antisense	RIKEN cDNA 1700124L16 gene [Source:MGI Symbol;Acc:MGI:1915184]	-
ENSMUSG00000014747	Ankrd53	6	83762644	83768326	+	1739	protein_coding	ankyrin repeat domain 53 [Source:MGI Symbol;Acc:MGI:1922555]	-
ENSMUSG00000063415	Cyp26b1	6	84571414	84593908	-	5352	protein_coding	cytochrome P450, family 26, subfamily b, polypeptide 1 [Source:MGI Symbol;Acc:MGI:2176159]	-
ENSMUSG00000081669	Npm3-ps1	6	85076192	85076719	+	528	processed_pseudogene	nucleoplasmin 3, pseudogene 1 [Source:MGI Symbol;Acc:MGI:894683]	-
ENSMUSG00000063810	Alms1	6	85587531	85702753	+	20273	protein_coding	ALMS1, centrosome and basal body associated [Source:MGI Symbol;Acc:MGI:1934606]	-
ENSMUSG00000068299	Nat8f4	6	85899051	85904884	-	3223	protein_coding	N-acetyltransferase 8 (GCN5-related) family member 4 [Source:MGI Symbol;Acc:MGI:1922791]	-
ENSMUSG00000030051	Aplf	6	87628424	87672193	-	5925	protein_coding	aprataxin and PNKP like factor [Source:MGI Symbol;Acc:MGI:1919353]	-
ENSMUSG00000107593	Gm44097	6	87657754	87663823	+	563	antisense	predicted gene, 44097 [Source:MGI Symbol;Acc:MGI:5690489]	-
ENSMUSG00000107798	Gm44064	6	87851209	87852295	+	1087	TEC	predicted gene, 44064 [Source:MGI Symbol;Acc:MGI:5690456]	-
ENSMUSG00000044927	H1fx	6	87980421	87981637	-	1217	protein_coding	H1 histone family, member X [Source:MGI Symbol;Acc:MGI:2685307]	-
ENSMUSG00000084950	Gm5577	6	87980883	88005471	+	2100	antisense	predicted gene 5577 [Source:MGI Symbol;Acc:MGI:3648213]	-
ENSMUSG00000048206	Dnajb8	6	88222268	88254415	+	1411	protein_coding	DnaJ heat shock protein family (Hsp40) member B8 [Source:MGI Symbol;Acc:MGI:1922801]	-
ENSMUSG00000107622	4930512J16Rik	6	89269511	89285725	-	1974	lincRNA	RIKEN cDNA 4930512J16 gene [Source:MGI Symbol;Acc:MGI:1922381]	-
ENSMUSG00000089781	Gm15756	6	90596697	90599948	-	670	antisense	predicted gene 15756 [Source:MGI Symbol;Acc:MGI:3783199]	-
ENSMUSG00000099662	Ppp1r2-ps2	6	90905819	90906453	+	635	processed_pseudogene	protein phosphatase 1, regulatory (inhibitor) subunit 2, pseudogene 2 [Source:MGI Symbol;Acc:MGI:3647847]	-
ENSMUSG00000034063	4930590J08Rik	6	91902809	91950725	+	5175	protein_coding	RIKEN cDNA 4930590J08 gene [Source:MGI Symbol;Acc:MGI:2685917]	-
ENSMUSG00000005893	Nr2c2	6	92091390	92174294	+	14935	protein_coding	nuclear receptor subfamily 2, group C, member 2 [Source:MGI Symbol;Acc:MGI:1352466]	RXR-like
ENSMUSG00000030069	Prok2	6	99711299	99726392	-	1917	protein_coding	prokineticin 2 [Source:MGI Symbol;Acc:MGI:1354178]	-
ENSMUSG00000107204	Gm43067	6	99884400	99896845	-	445	lincRNA	predicted gene 43067 [Source:MGI Symbol;Acc:MGI:5663204]	-
ENSMUSG00000107528	Gm44442	6	99928248	99950931	-	539	lincRNA	predicted gene, 44442 [Source:MGI Symbol;Acc:MGI:5690834]	-
ENSMUSG00000072872	Rybp	6	100228565	100287485	-	4740	protein_coding	RING1 and YY1 binding protein [Source:MGI Symbol;Acc:MGI:1929059]	-
ENSMUSG00000101553	1700049E22Rik	6	100527400	100533426	+	507	lincRNA	RIKEN cDNA 1700049E22 gene [Source:MGI Symbol;Acc:MGI:1920645]	-
ENSMUSG00000030077	Chl1	6	103510586	103750211	+	12293	protein_coding	cell adhesion molecule L1-like [Source:MGI Symbol;Acc:MGI:1098266]	-
ENSMUSG00000030254	Rad18	6	112619850	112696686	-	5796	protein_coding	RAD18 E3 ubiquitin protein ligase [Source:MGI Symbol;Acc:MGI:1890476]	-
ENSMUSG00000097579	Gm26799	6	112696777	112704668	+	1361	lincRNA	predicted gene, 26799 [Source:MGI Symbol;Acc:MGI:5477293]	-
ENSMUSG00000085012	Gm15492	6	113308666	113326747	-	606	antisense	predicted gene 15492 [Source:MGI Symbol;Acc:MGI:3782938]	-
ENSMUSG00000034023	Fancd2	6	113531682	113597017	+	7937	protein_coding	Fanconi anemia, complementation group D2 [Source:MGI Symbol;Acc:MGI:2448480]	-
ENSMUSG00000033963	Fancd2os	6	113596761	113600715	-	1359	protein_coding	Fancd2 opposite strand [Source:MGI Symbol;Acc:MGI:1918229]	-
ENSMUSG00000097671	1700015O11Rik	6	113631649	113633144	-	678	lincRNA	RIKEN cDNA 1700015O11 gene [Source:MGI Symbol;Acc:MGI:1919105]	-
ENSMUSG00000107723	Gm43964	6	113640562	113641521	-	301	antisense	predicted gene, 43964 [Source:MGI Symbol;Acc:MGI:5690356]	-
ENSMUSG00000030321	Efcab12	6	115810729	115838412	-	2663	protein_coding	EF-hand calcium binding domain 12 [Source:MGI Symbol;Acc:MGI:2681834]	-
ENSMUSG00000030322	Mbd4	6	115840697	115853371	-	5280	protein_coding	methyl-CpG binding domain protein 4 [Source:MGI Symbol;Acc:MGI:1333850]	MBD
ENSMUSG00000099869	1700030F04Rik	6	117646693	117751769	-	802	lincRNA	RIKEN cDNA 1700030F04 gene [Source:MGI Symbol;Acc:MGI:1919513]	-
ENSMUSG00000042097	Zfp239	6	117862100	117873291	+	4364	protein_coding	zinc finger protein 239 [Source:MGI Symbol;Acc:MGI:1306812]	zf-C2H2
ENSMUSG00000042087	4933440N22Rik	6	117905808	117907760	-	1953	TEC	RIKEN cDNA 4933440N22 gene [Source:MGI Symbol;Acc:MGI:1921721]	-
ENSMUSG00000082791	Gm4875	6	117997207	117997992	+	786	processed_pseudogene	predicted gene 4875 [Source:MGI Symbol;Acc:MGI:3648108]	-
ENSMUSG00000107933	Gm30498	6	118300168	118308384	-	615	lincRNA	predicted gene, 30498 [Source:MGI Symbol;Acc:MGI:5589657]	-
ENSMUSG00000030145	Zfp248	6	118427319	118455528	-	5039	protein_coding	zinc finger protein 248 [Source:MGI Symbol;Acc:MGI:1919970]	zf-C2H2
ENSMUSG00000072623	Zfp9	6	118461950	118479320	-	5389	protein_coding	zinc finger protein 9 [Source:MGI Symbol;Acc:MGI:99210]	zf-C2H2
ENSMUSG00000107744	1700072O05Rik	6	120554796	120562879	+	321	lincRNA	RIKEN cDNA 1700072O05 gene [Source:MGI Symbol;Acc:MGI:1920755]	-
ENSMUSG00000030108	Slc6a13	6	121300227	121337733	+	2904	protein_coding	solute carrier family 6 (neurotransmitter transporter, GABA), member 13 [Source:MGI Symbol;Acc:MGI:95629]	-
ENSMUSG00000040657	1700063H04Rik	6	122391379	122392687	+	817	lincRNA	RIKEN cDNA 1700063H04 gene [Source:MGI Symbol;Acc:MGI:1921519]	-
ENSMUSG00000030148	Clec4a2	6	123106428	123143999	+	2926	protein_coding	C-type lectin domain family 4, member a2 [Source:MGI Symbol;Acc:MGI:1349412]	-
ENSMUSG00000107737	1700027F06Rik	6	124363301	124364519	-	243	lincRNA	RIKEN cDNA 1700027F06 gene [Source:MGI Symbol;Acc:MGI:1919518]	-
ENSMUSG00000107988	Gm44006	6	124372162	124374805	+	396	lincRNA	predicted gene, 44006 [Source:MGI Symbol;Acc:MGI:5690398]	-
ENSMUSG00000108034	4930557K07Rik	6	125010173	125049851	-	363	antisense	RIKEN cDNA 4930557K07 gene [Source:MGI Symbol;Acc:MGI:1925452]	-
ENSMUSG00000030345	Dyrk4	6	126876020	126921839	-	2490	protein_coding	dual-specificity tyrosine-(Y)-phosphorylation regulated kinase 4 [Source:MGI Symbol;Acc:MGI:1330292]	-
ENSMUSG00000030346	Rad51ap1	6	126923050	126939587	-	4813	protein_coding	RAD51 associated protein 1 [Source:MGI Symbol;Acc:MGI:1098224]	-
ENSMUSG00000106755	Tpi-rs11	6	127183409	127183718	-	310	processed_pseudogene	triosephosphate isomerase related sequence 11 [Source:MGI Symbol;Acc:MGI:98799]	-
ENSMUSG00000107042	4921513H07Rik	6	127776084	127778321	-	2238	TEC	RIKEN cDNA 4921513H07 gene [Source:MGI Symbol;Acc:MGI:1918106]	-
ENSMUSG00000107879	9330102E08Rik	6	128169704	128183803	-	3843	lincRNA	RIKEN cDNA 9330102E08 gene [Source:MGI Symbol;Acc:MGI:3026973]	-
ENSMUSG00000001517	Foxm1	6	128362967	128376146	+	5754	protein_coding	forkhead box M1 [Source:MGI Symbol;Acc:MGI:1347487]	Fork
ENSMUSG00000079304	Tex52	6	128375456	128385144	+	1875	protein_coding	testis expressed 52 [Source:MGI Symbol;Acc:MGI:1918399]	-
ENSMUSG00000059659	Gm10069	6	128438757	128503281	+	4370	antisense	predicted gene 10069 [Source:MGI Symbol;Acc:MGI:3641875]	-
ENSMUSG00000030359	Pzp	6	128483567	128526720	-	6414	protein_coding	PZP, alpha-2-macroglobulin like [Source:MGI Symbol;Acc:MGI:87854]	-
ENSMUSG00000030364	Clec2h	6	128662385	128677374	+	2709	protein_coding	C-type lectin domain family 2, member h [Source:MGI Symbol;Acc:MGI:2136934]	-
ENSMUSG00000079299	Klrb1	6	128705836	128723059	-	1404	protein_coding	killer cell lectin-like receptor subfamily B member 1 [Source:MGI Symbol;Acc:MGI:96877]	-
ENSMUSG00000107946	Gm44066	6	128842558	128843171	-	519	lincRNA	predicted gene, 44066 [Source:MGI Symbol;Acc:MGI:5690458]	-
ENSMUSG00000097675	1700101I11Rik	6	129531950	129533817	-	1868	processed_transcript	RIKEN cDNA 1700101I11 gene [Source:MGI Symbol;Acc:MGI:1915180]	-
ENSMUSG00000047104	Pbp2	6	135309127	135310405	-	1279	protein_coding	phosphatidylethanolamine binding protein 2 [Source:MGI Symbol;Acc:MGI:1923650]	-
ENSMUSG00000082691	Dynlt1-ps1	6	135349408	135349749	-	342	processed_pseudogene	dynein light chain Tctex-type 1, pseuodogene 1 [Source:MGI Symbol;Acc:MGI:3642625]	-
ENSMUSG00000071141	Rpl36a-ps3	6	136488807	136489127	+	321	processed_pseudogene	ribosomal protein L36A, pseudogene 3 [Source:MGI Symbol;Acc:MGI:3642503]	-
ENSMUSG00000107702	Gm44140	6	136514976	136519031	-	675	bidirectional_promoter_lncRNA	predicted gene, 44140 [Source:MGI Symbol;Acc:MGI:5690532]	-
ENSMUSG00000047515	BC049715	6	136827626	136840662	+	6462	protein_coding	cDNA sequence BC049715 [Source:MGI Symbol;Acc:MGI:3605234]	-
ENSMUSG00000030222	Rerg	6	137054825	137170497	-	2731	protein_coding	RAS-like, estrogen-regulated, growth-inhibitor [Source:MGI Symbol;Acc:MGI:2665139]	-
ENSMUSG00000046717	Igbp1b	6	138657089	138658544	-	1456	protein_coding	immunoglobulin (CD79A) binding protein 1b [Source:MGI Symbol;Acc:MGI:1354380]	-
ENSMUSG00000107679	4930404I20Rik	6	139555559	139557611	-	498	lincRNA	RIKEN cDNA 4930404I20 gene [Source:MGI Symbol;Acc:MGI:1921168]	-
ENSMUSG00000030230	Plcz1	6	139989673	140041457	-	2510	protein_coding	phospholipase C, zeta 1 [Source:MGI Symbol;Acc:MGI:2150308]	-
ENSMUSG00000041671	Pyroxd1	6	142345654	142363257	+	6812	protein_coding	pyridine nucleotide-disulphide oxidoreductase domain 1 [Source:MGI Symbol;Acc:MGI:2676395]	-
ENSMUSG00000107802	1700126G02Rik	6	143201397	143221448	-	725	antisense	RIKEN cDNA 1700126G02 gene [Source:MGI Symbol;Acc:MGI:1923898]	-
ENSMUSG00000084971	4930579D09Rik	6	143533965	143535508	-	469	lincRNA	RIKEN cDNA 4930579D09 gene [Source:MGI Symbol;Acc:MGI:1923154]	-
ENSMUSG00000041540	Sox5	6	143828425	144781977	-	14376	protein_coding	SRY (sex determining region Y)-box 5 [Source:MGI Symbol;Acc:MGI:98367]	HMG
ENSMUSG00000085785	Sox5os3	6	144672868	144693834	+	1240	antisense	SRY (sex determining region Y)-box 5, opposite strand 3 [Source:MGI Symbol;Acc:MGI:1914010]	-
ENSMUSG00000086282	Sox5os4	6	144720911	144759883	+	365	antisense	SRY (sex determining region Y)-box 5, opposite strand 4 [Source:MGI Symbol;Acc:MGI:3783128]	-
ENSMUSG00000043541	Casc1	6	145174834	145211005	-	12207	protein_coding	cancer susceptibility candidate 1 [Source:MGI Symbol;Acc:MGI:2444480]	-
ENSMUSG00000067344	Rps25-ps1	6	145266400	145266777	+	378	processed_pseudogene	ribosomal protein S25, pseudogene 1 [Source:MGI Symbol;Acc:MGI:3642902]	-
ENSMUSG00000054966	Lmntd1	6	145365134	145614319	-	7749	protein_coding	lamin tail domain containing 1 [Source:MGI Symbol;Acc:MGI:1921321]	-
ENSMUSG00000087204	1700073E17Rik	6	145387596	145402179	+	1265	transcribed_processed_pseudogene	RIKEN cDNA 1700073E17 gene [Source:MGI Symbol;Acc:MGI:1920734]	-
ENSMUSG00000085238	4930479D17Rik	6	146657218	146665403	+	740	lincRNA	RIKEN cDNA 4930479D17 gene [Source:MGI Symbol;Acc:MGI:1922175]	-
ENSMUSG00000030292	Smco2	6	146850104	146871406	+	1832	protein_coding	single-pass membrane protein with coiled-coil domains 2 [Source:MGI Symbol;Acc:MGI:1916621]	-
ENSMUSG00000040163	1700034J05Rik	6	146950329	146954422	-	3007	protein_coding	RIKEN cDNA 1700034J05 gene [Source:MGI Symbol;Acc:MGI:1920594]	-
ENSMUSG00000039985	Sinhcaf	6	148921035	148946467	-	4138	protein_coding	SIN3-HDAC complex associated factor [Source:MGI Symbol;Acc:MGI:1929091]	-
ENSMUSG00000081126	Gm15784	6	149361686	149363147	+	1462	processed_pseudogene	predicted gene 15784 [Source:MGI Symbol;Acc:MGI:3783226]	-
ENSMUSG00000053395	Cacng8	7	3390683	3415648	+	2345	protein_coding	calcium channel, voltage-dependent, gamma subunit 8 [Source:MGI Symbol;Acc:MGI:1932376]	-
ENSMUSG00000108505	1700095K22Rik	7	3981150	3982877	+	282	lincRNA	RIKEN cDNA 1700095K22 gene [Source:MGI Symbol;Acc:MGI:1915478]	-
ENSMUSG00000095246	Gm24752	7	4393011	4393120	-	110	miRNA	predicted gene, 24752 [Source:MGI Symbol;Acc:MGI:5454529]	-
ENSMUSG00000055809	Dnaaf3	7	4522933	4532453	-	2224	protein_coding	dynein, axonemal assembly factor 3 [Source:MGI Symbol;Acc:MGI:3588207]	-
ENSMUSG00000085725	Gm15873	7	4526536	4530575	+	1039	antisense	predicted gene 15873 [Source:MGI Symbol;Acc:MGI:3802055]	-
ENSMUSG00000004961	Syt5	7	4539765	4547541	-	2380	protein_coding	synaptotagmin V [Source:MGI Symbol;Acc:MGI:1926368]	-
ENSMUSG00000035390	Brsk1	7	4690604	4715997	+	4100	protein_coding	BR serine/threonine kinase 1 [Source:MGI Symbol;Acc:MGI:2685946]	-
ENSMUSG00000092518	Fam71e2	7	4753226	4771302	-	2744	protein_coding	family with sequence similarity 71, member E2 [Source:MGI Symbol;Acc:MGI:3045311]	-
ENSMUSG00000083649	Rasl2-9	7	5124938	5125950	-	1013	protein_coding	RAS-like, family 2, locus 9 [Source:MGI Symbol;Acc:MGI:104605]	-
ENSMUSG00000070837	Aurkc	7	6995300	7003091	+	1523	protein_coding	aurora kinase C [Source:MGI Symbol;Acc:MGI:1321119]	-
ENSMUSG00000093826	Gm6900	7	10656479	10656820	-	342	processed_pseudogene	predicted gene 6900 [Source:MGI Symbol;Acc:MGI:3645052]	-
ENSMUSG00000030386	Zfp606	7	12478293	12496235	+	7680	protein_coding	zinc finger protein 606 [Source:MGI Symbol;Acc:MGI:1914620]	zf-C2H2
ENSMUSG00000030385	2900092C05Rik	7	12512517	12556323	+	887	protein_coding	RIKEN cDNA 2900092C05 gene [Source:MGI Symbol;Acc:MGI:1920340]	-
ENSMUSG00000109594	1700047O18Rik	7	12780860	12781602	+	743	TEC	RIKEN cDNA 1700047O18 gene [Source:MGI Symbol;Acc:MGI:1920668]	-
ENSMUSG00000054715	Zscan22	7	12897815	12909083	+	3501	protein_coding	zinc finger and SCAN domain containing 22 [Source:MGI Symbol;Acc:MGI:2443312]	zf-C2H2
ENSMUSG00000102084	Gm29638	7	12959299	12961887	+	371	lincRNA	predicted gene 29638 [Source:MGI Symbol;Acc:MGI:5580344]	-
ENSMUSG00000056394	Lig1	7	13277283	13311433	+	4268	protein_coding	ligase I, DNA, ATP-dependent [Source:MGI Symbol;Acc:MGI:101789]	-
ENSMUSG00000099056	Gtpbp4-ps3	7	14965334	14965622	-	136	unprocessed_pseudogene	GTP binding protein 4, pseudogene 3 [Source:MGI Symbol;Acc:MGI:5521093]	-
ENSMUSG00000078796	Zfp541	7	16061814	16096334	+	4879	protein_coding	zinc finger protein 541 [Source:MGI Symbol;Acc:MGI:3647699]	zf-C2H2
ENSMUSG00000030376	Slc8a2	7	16129826	16161063	+	5261	protein_coding	solute carrier family 8 (sodium/calcium exchanger), member 2 [Source:MGI Symbol;Acc:MGI:107996]	-
ENSMUSG00000097842	9330104G04Rik	7	16871347	16874886	-	3510	lincRNA	RIKEN cDNA 9330104G04 gene [Source:MGI Symbol;Acc:MGI:2445112]	-
ENSMUSG00000078794	Dact3	7	16875317	16887462	+	2989	protein_coding	dishevelled-binding antagonist of beta-catenin 3 [Source:MGI Symbol;Acc:MGI:3654828]	-
ENSMUSG00000070802	Pnmal2	7	16944682	16948828	+	4147	protein_coding	PNMA-like 2 [Source:MGI Symbol;Acc:MGI:3645856]	-
ENSMUSG00000030413	Pglyrp1	7	18871331	18890459	+	1837	protein_coding	peptidoglycan recognition protein 1 [Source:MGI Symbol;Acc:MGI:1345092]	-
ENSMUSG00000040866	Rsph6a	7	19054690	19074447	+	2496	protein_coding	radial spoke head 6 homolog A (Chlamydomonas) [Source:MGI Symbol;Acc:MGI:1927643]	-
ENSMUSG00000050428	Fbxo46	7	19119859	19140172	+	4936	protein_coding	F-box protein 46 [Source:MGI Symbol;Acc:MGI:2444918]	-
ENSMUSG00000030406	Gipr	7	19156061	19166127	-	3482	protein_coding	gastric inhibitory polypeptide receptor [Source:MGI Symbol;Acc:MGI:1352753]	-
ENSMUSG00000040714	Klc3	7	19394437	19404104	-	2647	protein_coding	kinesin light chain 3 [Source:MGI Symbol;Acc:MGI:1277971]	-
ENSMUSG00000057667	Bloc1s3	7	19504486	19508367	-	3188	protein_coding	biogenesis of lysosomal organelles complex-1, subunit 3 [Source:MGI Symbol;Acc:MGI:2678952]	-
ENSMUSG00000074336	Apoc4	7	19678083	19681479	-	2537	protein_coding	apolipoprotein C-IV [Source:MGI Symbol;Acc:MGI:87878]	-
ENSMUSG00000087593	Gm16174	7	19816553	19818625	+	402	antisense	predicted gene 16174 [Source:MGI Symbol;Acc:MGI:3801857]	-
ENSMUSG00000066724	Gm10175	7	23946646	23947290	-	645	transcribed_processed_pseudogene	predicted gene 10175 [Source:MGI Symbol;Acc:MGI:3704287]	-
ENSMUSG00000011632	Pinlyp	7	24541658	24546118	-	843	protein_coding	phospholipase A2 inhibitor and LY6/PLAUR domain containing [Source:MGI Symbol;Acc:MGI:3615324]	-
ENSMUSG00000062773	Tex101	7	24668007	24676675	-	1657	protein_coding	testis expressed gene 101 [Source:MGI Symbol;Acc:MGI:1930791]	-
ENSMUSG00000045587	BC049730	7	24709242	24714535	+	1189	protein_coding	cDNA sequence BC049730 [Source:MGI Symbol;Acc:MGI:2681843]	-
ENSMUSG00000058717	Gm4763	7	24715023	24726908	-	1503	protein_coding	predicted gene 4763 [Source:MGI Symbol;Acc:MGI:3643098]	-
ENSMUSG00000011350	Gm5893	7	24818795	24840275	+	2087	processed_transcript	predicted gene 5893 [Source:MGI Symbol;Acc:MGI:3645761]	-
ENSMUSG00000011349	Dmrtc2	7	24870057	24877651	+	1619	protein_coding	doublesex and mab-3 related transcription factor like family C2 [Source:MGI Symbol;Acc:MGI:1918491]	DM
ENSMUSG00000008496	Pou2f2	7	25087344	25179726	-	8243	protein_coding	POU domain, class 2, transcription factor 2 [Source:MGI Symbol;Acc:MGI:101897]	Pou
ENSMUSG00000046541	Zfp526	7	25221425	25227507	+	3380	protein_coding	zinc finger protein 526 [Source:MGI Symbol;Acc:MGI:2445181]	zf-C2H2
ENSMUSG00000090330	9130221H12Rik	7	25228687	25230263	+	1577	antisense	RIKEN cDNA 9130221H12 gene [Source:MGI Symbol;Acc:MGI:1924374]	-
ENSMUSG00000005447	Pafah1b3	7	25295049	25297986	-	2107	protein_coding	platelet-activating factor acetylhydrolase, isoform 1b, subunit 3 [Source:MGI Symbol;Acc:MGI:108414]	-
ENSMUSG00000058741	Prr19	7	25301411	25304132	+	1240	protein_coding	proline rich 19 [Source:MGI Symbol;Acc:MGI:3648539]	-
ENSMUSG00000054385	Ceacam2	7	25516042	25539857	-	3788	protein_coding	carcinoembryonic antigen-related cell adhesion molecule 2 [Source:MGI Symbol;Acc:MGI:1347246]	-
ENSMUSG00000061702	Tmem91	7	25669139	25675166	-	3547	protein_coding	transmembrane protein 91 [Source:MGI Symbol;Acc:MGI:2443589]	-
ENSMUSG00000060407	Cyp2a12	7	27029081	27037375	+	3457	protein_coding	cytochrome P450, family 2, subfamily a, polypeptide 12 [Source:MGI Symbol;Acc:MGI:105055]	-
ENSMUSG00000052974	Cyp2f2	7	27119909	27133660	+	2025	protein_coding	cytochrome P450, family 2, subfamily f, polypeptide 2 [Source:MGI Symbol;Acc:MGI:88608]	-
ENSMUSG00000003762	Coq8b	7	27233023	27257950	+	5586	protein_coding	coenzyme Q8B [Source:MGI Symbol;Acc:MGI:1924139]	-
ENSMUSG00000011751	Sptbn4	7	27356383	27447686	-	9563	protein_coding	spectrin beta, non-erythrocytic 4 [Source:MGI Symbol;Acc:MGI:1890574]	-
ENSMUSG00000057093	Zfp607b	7	27689340	27706484	+	5508	protein_coding	zinc finger protein 607B [Source:MGI Symbol;Acc:MGI:2148237]	zf-C2H2
ENSMUSG00000109143	Gm10046	7	27765673	27770972	+	632	transcribed_unprocessed_pseudogene	predicted gene 10046 [Source:MGI Symbol;Acc:MGI:3797981]	-
ENSMUSG00000063047	Zfp780b	7	27959135	27979171	-	9180	protein_coding	zinc finger protein 780B [Source:MGI Symbol;Acc:MGI:2444764]	zf-C2H2
ENSMUSG00000047730	Fcgbp	7	28071236	28120862	+	10497	protein_coding	Fc fragment of IgG binding protein [Source:MGI Symbol;Acc:MGI:2444336]	-
ENSMUSG00000003436	Dll3	7	28293553	28302238	-	2850	protein_coding	delta like canonical Notch ligand 3 [Source:MGI Symbol;Acc:MGI:1096877]	-
ENSMUSG00000037337	Map4k1	7	28982050	29003279	+	3077	protein_coding	mitogen-activated protein kinase kinase kinase kinase 1 [Source:MGI Symbol;Acc:MGI:1346882]	-
ENSMUSG00000049676	Catsperg1	7	29181321	29214035	-	7044	protein_coding	cation channel sperm associated auxiliary subunit gamma 1 [Source:MGI Symbol;Acc:MGI:2443617]	-
ENSMUSG00000074224	4932431P20Rik	7	29524543	29538055	+	9479	transcribed_unitary_pseudogene	RIKEN cDNA 4932431P20 gene [Source:MGI Symbol;Acc:MGI:2149781]	-
ENSMUSG00000049123	Catsperg2	7	29697219	29727032	-	7030	protein_coding	cation channel sperm associated auxiliary subunit gamma 2 [Source:MGI Symbol;Acc:MGI:1923968]	-
ENSMUSG00000099689	Zfp383	7	29908223	29916813	+	3208	protein_coding	zinc finger protein 383 [Source:MGI Symbol;Acc:MGI:1920979]	-
ENSMUSG00000078768	Zfp566	7	30077337	30090527	-	1728	protein_coding	zinc finger protein 566 [Source:MGI Symbol;Acc:MGI:1919806]	zf-C2H2
ENSMUSG00000066647	Gm5113	7	30169875	30182324	+	5117	protein_coding	predicted gene 5113 [Source:MGI Symbol;Acc:MGI:3644651]	-
ENSMUSG00000109142	Gm44600	7	30212628	30212738	-	111	processed_pseudogene	predicted gene 44600 [Source:MGI Symbol;Acc:MGI:5753176]	-
ENSMUSG00000006651	Aplp1	7	30434982	30445535	-	3017	protein_coding	amyloid beta (A4) precursor-like protein 1 [Source:MGI Symbol;Acc:MGI:88046]	-
ENSMUSG00000109509	Rps12-ps4	7	30484701	30485097	-	397	processed_pseudogene	ribosomal protein S12, pseudogene 4 [Source:MGI Symbol;Acc:MGI:3780139]	-
ENSMUSG00000036892	Prodh2	7	30493622	30513402	+	2459	protein_coding	proline dehydrogenase (oxidase) 2 [Source:MGI Symbol;Acc:MGI:1929093]	-
ENSMUSG00000036882	Arhgap33	7	30522226	30535060	-	5336	protein_coding	Rho GTPase activating protein 33 [Source:MGI Symbol;Acc:MGI:2673998]	-
ENSMUSG00000006310	Zbtb32	7	30589681	30598909	-	2357	protein_coding	zinc finger and BTB domain containing 32 [Source:MGI Symbol;Acc:MGI:1891838]	ZBTB
ENSMUSG00000006311	Etv2	7	30633616	30635852	-	1048	protein_coding	ets variant 2 [Source:MGI Symbol;Acc:MGI:99253]	ETS
ENSMUSG00000049761	Pmis2	7	30670722	30671605	-	699	protein_coding	Pmis2, sperm specific protein [Source:MGI Symbol;Acc:MGI:1922177]	-
ENSMUSG00000013083	2200002J24Rik	7	30698926	30700536	+	616	protein_coding	RIKEN cDNA 2200002J24 gene [Source:MGI Symbol;Acc:MGI:1916397]	-
ENSMUSG00000097320	Tmem147os	7	30729579	30745929	+	1416	antisense	transmembrane protein 147, opposite strand [Source:MGI Symbol;Acc:MGI:3642392]	-
ENSMUSG00000083381	Scgb2b22-ps	7	33604264	33606052	-	340	unprocessed_pseudogene	secretoglobin, family 2B, member 22, pseudogene [Source:MGI Symbol;Acc:MGI:3649641]	-
ENSMUSG00000083896	Scgb2b23-ps	7	33625145	33653281	-	574	transcribed_unprocessed_pseudogene	secretoglobin, family 2B, member 23, pseudogene [Source:MGI Symbol;Acc:MGI:2655747]	-
ENSMUSG00000094428	Gm26443	7	33808117	33808226	+	110	miRNA	predicted gene, 26443 [Source:MGI Symbol;Acc:MGI:5456220]	-
ENSMUSG00000086184	Gm12764	7	34388665	34394779	+	617	antisense	predicted gene 12764 [Source:MGI Symbol;Acc:MGI:3649980]	-
ENSMUSG00000108723	Gm44837	7	34636996	34637712	-	717	lincRNA	predicted gene 44837 [Source:MGI Symbol;Acc:MGI:5753413]	-
ENSMUSG00000030494	Rhpn2	7	35334170	35392289	+	6304	protein_coding	rhophilin, Rho GTPase binding protein 2 [Source:MGI Symbol;Acc:MGI:1289234]	-
ENSMUSG00000030491	Tdrd12	7	35469098	35537745	-	4338	protein_coding	tudor domain containing 12 [Source:MGI Symbol;Acc:MGI:1919231]	-
ENSMUSG00000100905	Gm28075	7	37140541	37141711	+	354	lincRNA	predicted gene 28075 [Source:MGI Symbol;Acc:MGI:5578781]	-
ENSMUSG00000108726	Gm30684	7	38050147	38061700	-	600	lincRNA	predicted gene, 30684 [Source:MGI Symbol;Acc:MGI:5589843]	-
ENSMUSG00000101708	Gm28453	7	38379365	38443215	+	1573	transcribed_processed_pseudogene	predicted gene 28453 [Source:MGI Symbol;Acc:MGI:5579159]	-
ENSMUSG00000101855	1700010N08Rik	7	38791661	38860532	+	1414	transcribed_processed_pseudogene	RIKEN cDNA 1700010N08 gene [Source:MGI Symbol;Acc:MGI:1916590]	-
ENSMUSG00000110135	Gm45839	7	39788086	39797686	-	399	lincRNA	predicted gene 45839 [Source:MGI Symbol;Acc:MGI:5804954]	-
ENSMUSG00000102004	4933402C06Rik	7	40674737	40691273	+	1429	lincRNA	RIKEN cDNA 4933402C06 gene [Source:MGI Symbol;Acc:MGI:1918279]	-
ENSMUSG00000091692	4930433I11Rik	7	40987543	40995435	+	2963	protein_coding	RIKEN cDNA 4930433I11 gene [Source:MGI Symbol;Acc:MGI:2685327]	-
ENSMUSG00000100732	Topbp1-ps2	7	41048659	41048847	-	189	processed_pseudogene	topoisomerase (DNA) II binding protein 1, pseudogene 2 [Source:MGI Symbol;Acc:MGI:5828831]	-
ENSMUSG00000108490	1700110I07Rik	7	41060617	41089843	-	876	lincRNA	RIKEN cDNA 1700110I07 gene [Source:MGI Symbol;Acc:MGI:1924251]	-
ENSMUSG00000108395	Gm34811	7	41209259	41209904	-	445	lincRNA	predicted gene, 34811 [Source:MGI Symbol;Acc:MGI:5593970]	-
ENSMUSG00000091401	Gm9252	7	41666517	41668118	-	1602	processed_pseudogene	predicted gene 9252 [Source:MGI Symbol;Acc:MGI:3645130]	-
ENSMUSG00000094462	Gm21028	7	42578466	42578588	-	123	protein_coding	predicted gene, 21028 [Source:MGI Symbol;Acc:MGI:5434383]	-
ENSMUSG00000038973	Cldnd2	7	43440782	43443334	+	721	protein_coding	claudin domain containing 2 [Source:MGI Symbol;Acc:MGI:1921526]	-
ENSMUSG00000108695	Gm2511	7	43511165	43518970	-	886	lincRNA	predicted gene 2511 [Source:MGI Symbol;Acc:MGI:3780678]	-
ENSMUSG00000030469	Zfp719	7	43579610	43593235	+	4706	protein_coding	zinc finger protein 719 [Source:MGI Symbol;Acc:MGI:2444708]	zf-C2H2
ENSMUSG00000055102	Zfp819	7	43607169	43618285	+	2466	protein_coding	zinc finger protein 819 [Source:MGI Symbol;Acc:MGI:1921650]	zf-C2H2
ENSMUSG00000108444	Klk2-ps	7	43916254	43921873	+	2899	transcribed_unprocessed_pseudogene	kallikrein-related peptidase 2, pseudogene [Source:MGI Symbol;Acc:MGI:892028]	-
ENSMUSG00000060161	Klk1b7-ps	7	43942662	43945927	+	690	transcribed_unprocessed_pseudogene	kallikrein 1-related peptidase b7, pseudogene [Source:MGI Symbol;Acc:MGI:892027]	-
ENSMUSG00000063089	Klk1b8	7	43950664	43954941	+	859	protein_coding	kallikrein 1-related peptidase b8 [Source:MGI Symbol;Acc:MGI:892018]	-
ENSMUSG00000059042	Klk1b9	7	43976061	43980376	+	870	protein_coding	kallikrein 1-related peptidase b9 [Source:MGI Symbol;Acc:MGI:95293]	-
ENSMUSG00000053719	Klk1b26	7	44012168	44016968	+	1386	protein_coding	kallikrein 1-related petidase b26 [Source:MGI Symbol;Acc:MGI:891981]	-
ENSMUSG00000063177	Klk1b27	7	44052290	44056712	+	889	protein_coding	kallikrein 1-related peptidase b27 [Source:MGI Symbol;Acc:MGI:891980]	-
ENSMUSG00000066516	Klk1b21	7	44102328	44106583	+	871	protein_coding	kallikrein 1-related peptidase b21 [Source:MGI Symbol;Acc:MGI:892022]	-
ENSMUSG00000063713	Klk1b24	7	44188236	44192455	+	878	protein_coding	kallikrein 1-related peptidase b24 [Source:MGI Symbol;Acc:MGI:892021]	-
ENSMUSG00000063903	Klk1	7	44225360	44229618	+	1077	protein_coding	kallikrein 1 [Source:MGI Symbol;Acc:MGI:102850]	-
ENSMUSG00000108622	Gm36864	7	44236177	44243191	+	1698	protein_coding	predicted gene, 36864 [Source:MGI Symbol;Acc:MGI:5596023]	-
ENSMUSG00000012777	Acp4	7	44252148	44257378	-	1749	protein_coding	acid phosphatase 4 [Source:MGI Symbol;Acc:MGI:3644563]	-
ENSMUSG00000008028	1700008O03Rik	7	44360043	44385820	-	3675	protein_coding	RIKEN cDNA 1700008O03 gene [Source:MGI Symbol;Acc:MGI:1916599]	-
ENSMUSG00000038704	Aspdh	7	44465391	44467758	+	1470	protein_coding	aspartate dehydrogenase domain containing [Source:MGI Symbol;Acc:MGI:1915602]	-
ENSMUSG00000074141	Il4i1	7	44816387	44840809	+	4080	protein_coding	interleukin 4 induced 1 [Source:MGI Symbol;Acc:MGI:109552]	-
ENSMUSG00000065818	Snord35a	7	45126346	45126435	-	90	snoRNA	small nucleolar RNA, C/D box 35A [Source:MGI Symbol;Acc:MGI:1351319]	-
ENSMUSG00000070570	Slc17a7	7	45163949	45176142	+	5392	protein_coding	solute carrier family 17 (sodium-dependent inorganic phosphate cotransporter), member 7 [Source:MGI Symbol;Acc:MGI:1920211]	-
ENSMUSG00000095276	Gfy	7	45176349	45179569	-	1849	protein_coding	golgi-associated olfactory signaling regulator [Source:MGI Symbol;Acc:MGI:2685427]	-
ENSMUSG00000038300	Pth2	7	45180995	45181838	+	668	protein_coding	parathyroid hormone 2 [Source:MGI Symbol;Acc:MGI:2152297]	-
ENSMUSG00000038292	Ccdc155	7	45183624	45204892	-	2365	protein_coding	coiled-coil domain containing 155 [Source:MGI Symbol;Acc:MGI:2687329]	-
ENSMUSG00000030798	Cd37	7	45233632	45239115	-	3522	protein_coding	CD37 antigen [Source:MGI Symbol;Acc:MGI:88330]	-
ENSMUSG00000094152	Slc6a16	7	45241085	45273367	+	3024	protein_coding	solute carrier family 6, member 16 [Source:MGI Symbol;Acc:MGI:2685930]	-
ENSMUSG00000070568	Slc6a21	7	45277513	45288998	+	3872	protein_coding	solute carrier family 6 member 21 [Source:MGI Symbol;Acc:MGI:1923963]	-
ENSMUSG00000109644	0610005C13Rik	7	45567794	45575327	-	3583	antisense	RIKEN cDNA 0610005C13 gene [Source:MGI Symbol;Acc:MGI:1918911]	-
ENSMUSG00000064158	Izumo1	7	45621811	45628823	+	2992	protein_coding	izumo sperm-egg fusion 1 [Source:MGI Symbol;Acc:MGI:1920706]	-
ENSMUSG00000040364	Sec1	7	45677686	45694402	-	2470	protein_coding	secretory blood group 1 [Source:MGI Symbol;Acc:MGI:1928893]	-
ENSMUSG00000054161	Fam83e	7	45721212	45729492	+	3843	protein_coding	family with sequence similarity 83, member E [Source:MGI Symbol;Acc:MGI:1921063]	-
ENSMUSG00000003271	Sult2b1	7	45729983	45784669	-	3950	protein_coding	sulfotransferase family, cytosolic, 2B, member 1 [Source:MGI Symbol;Acc:MGI:1926342]	-
ENSMUSG00000110020	Gm45441	7	45830895	45835249	+	1459	antisense	predicted gene 45441 [Source:MGI Symbol;Acc:MGI:5791277]	-
ENSMUSG00000002771	Grin2d	7	45831883	45878378	-	6658	protein_coding	glutamate receptor, ionotropic, NMDA2D (epsilon 4) [Source:MGI Symbol;Acc:MGI:95823]	-
ENSMUSG00000040189	Ccdc114	7	45924072	45948963	+	6086	protein_coding	coiled-coil domain containing 114 [Source:MGI Symbol;Acc:MGI:2446120]	-
ENSMUSG00000109962	1700025L06Rik	7	46345771	46349373	-	2169	lincRNA	RIKEN cDNA 1700025L06 gene [Source:MGI Symbol;Acc:MGI:1914183]	-
ENSMUSG00000110416	Gm19248	7	46967248	46967357	+	110	processed_pseudogene	predicted gene, 19248 [Source:MGI Symbol;Acc:MGI:5011433]	-
ENSMUSG00000049516	Spty2d1	7	46990396	47008411	-	6788	protein_coding	SPT2, Suppressor of Ty, domain containing 1 (S. cerevisiae) [Source:MGI Symbol;Acc:MGI:2142062]	-
ENSMUSG00000030471	Zdhhc13	7	48789003	48827440	+	2410	protein_coding	zinc finger, DHHC domain containing 13 [Source:MGI Symbol;Acc:MGI:1919227]	-
ENSMUSG00000085265	Nell1os	7	50517309	50575971	-	1164	antisense	NEL-like 1, opposite strand [Source:MGI Symbol;Acc:MGI:1920765]	-
ENSMUSG00000084234	4933405O20Rik	7	50599190	50600530	+	1341	protein_coding	RIKEN cDNA 4933405O20 gene [Source:MGI Symbol;Acc:MGI:2142174]	-
ENSMUSG00000030498	Gas2	7	51862015	51994975	+	4993	protein_coding	growth arrest specific 2 [Source:MGI Symbol;Acc:MGI:95657]	-
ENSMUSG00000025324	Atp10a	7	58656166	58829420	+	5587	protein_coding	ATPase, class V, type 10A [Source:MGI Symbol;Acc:MGI:1330809]	-
ENSMUSG00000109222	Gm10297	7	60753363	60754013	-	651	processed_pseudogene	predicted pseudogene 10297 [Source:MGI Symbol;Acc:MGI:3642512]	-
ENSMUSG00000033510	Otud7a	7	63444751	63759028	+	3619	protein_coding	OTU domain containing 7A [Source:MGI Symbol;Acc:MGI:2158505]	-
ENSMUSG00000070520	Nsmce3	7	64867052	64872997	-	5946	protein_coding	NSE3 homolog, SMC5-SMC6 complex component [Source:MGI Symbol;Acc:MGI:1913897]	-
ENSMUSG00000108587	1810049I09Rik	7	65212814	65213429	-	616	lincRNA	RIKEN cDNA 1810049I09 gene [Source:MGI Symbol;Acc:MGI:1922851]	-
ENSMUSG00000030510	Cers3	7	66743504	66823691	+	3256	protein_coding	ceramide synthase 3 [Source:MGI Symbol;Acc:MGI:2681008]	Homeobox
ENSMUSG00000097527	1700112J16Rik	7	67204082	67222536	-	2490	lincRNA	RIKEN cDNA 1700112J16 gene [Source:MGI Symbol;Acc:MGI:1923878]	-
ENSMUSG00000108828	Gm34549	7	68429215	68490892	+	2535	lincRNA	predicted gene, 34549 [Source:MGI Symbol;Acc:MGI:5593708]	-
ENSMUSG00000094854	Gm5334	7	68618838	68619557	+	720	processed_pseudogene	predicted pseudogene 5334 [Source:MGI Symbol;Acc:MGI:3644545]	-
ENSMUSG00000109407	Gm34664	7	68843099	68916016	-	1417	lincRNA	predicted gene, 34664 [Source:MGI Symbol;Acc:MGI:5593823]	-
ENSMUSG00000099853	Gm29328	7	71264275	71379972	+	1551	lincRNA	predicted gene 29328 [Source:MGI Symbol;Acc:MGI:5580034]	-
ENSMUSG00000108800	1700011C11Rik	7	71961173	72027317	+	365	lincRNA	RIKEN cDNA 1700011C11 gene [Source:MGI Symbol;Acc:MGI:1922701]	-
ENSMUSG00000108383	Gm6567	7	73097749	73102068	-	2095	lincRNA	predicted gene 6567 [Source:MGI Symbol;Acc:MGI:3779609]	-
ENSMUSG00000108345	4933435G04Rik	7	73124451	73126558	+	2108	lincRNA	RIKEN cDNA 4933435G04 gene [Source:MGI Symbol;Acc:MGI:1918487]	-
ENSMUSG00000108530	4930429H19Rik	7	73310380	73315193	+	1917	lincRNA	RIKEN cDNA 4930429H19 gene [Source:MGI Symbol;Acc:MGI:1921147]	-
ENSMUSG00000078670	Fam174b	7	73740302	73776919	+	3262	protein_coding	family with sequence similarity 174, member B [Source:MGI Symbol;Acc:MGI:3698178]	-
ENSMUSG00000108548	Gm45006	7	73797603	73798292	-	690	TEC	predicted gene 45006 [Source:MGI Symbol;Acc:MGI:5753582]	-
ENSMUSG00000108448	Gm21269	7	73816546	73838898	+	12456	lincRNA	predicted gene, 21269 [Source:MGI Symbol;Acc:MGI:5434624]	-
ENSMUSG00000108387	Gm31510	7	79271688	79273035	-	308	bidirectional_promoter_lncRNA	predicted gene, 31510 [Source:MGI Symbol;Acc:MGI:5590669]	-
ENSMUSG00000039202	Abhd2	7	79273199	79365508	+	10573	protein_coding	abhydrolase domain containing 2 [Source:MGI Symbol;Acc:MGI:1914344]	-
ENSMUSG00000097023	Mir9-3hg	7	79500026	79534403	+	4365	lincRNA	Mir9-3 host gene [Source:MGI Symbol;Acc:MGI:2142071]	-
ENSMUSG00000030549	Rhcg	7	79593363	79617657	-	2232	protein_coding	Rhesus blood group-associated C glycoprotein [Source:MGI Symbol;Acc:MGI:1888517]	-
ENSMUSG00000039133	9330171B17Rik	7	79710283	79712357	+	2075	antisense	RIKEN cDNA 9330171B17 gene [Source:MGI Symbol;Acc:MGI:3696417]	-
ENSMUSG00000039099	Wdr93	7	79743163	79785950	+	2285	protein_coding	WD repeat domain 93 [Source:MGI Symbol;Acc:MGI:3646885]	-
ENSMUSG00000030544	Mesp1	7	79792241	79793788	-	1275	protein_coding	mesoderm posterior 1 [Source:MGI Symbol;Acc:MGI:107785]	bHLH
ENSMUSG00000039043	Arpin	7	79925361	79935359	-	2277	protein_coding	actin-related protein 2/3 complex inhibitor [Source:MGI Symbol;Acc:MGI:1917670]	-
ENSMUSG00000038943	Prc1	7	80294450	80316259	+	8225	protein_coding	protein regulator of cytokinesis 1 [Source:MGI Symbol;Acc:MGI:1858961]	-
ENSMUSG00000030528	Blm	7	80454733	80535119	-	8777	protein_coding	Bloom syndrome, RecQ like helicase [Source:MGI Symbol;Acc:MGI:1328362]	-
ENSMUSG00000109401	Cpeb1os1	7	81455895	81458006	+	2112	TEC	cytoplasmic polyadenylation element binding protein 1, opposite strand 1 [Source:MGI Symbol;Acc:MGI:1922988]	-
ENSMUSG00000025104	Hdgfl3	7	81881251	81934473	-	9575	protein_coding	HDGF like 3 [Source:MGI Symbol;Acc:MGI:1352760]	-
ENSMUSG00000038570	Saxo2	7	82632960	82648528	-	4784	protein_coding	stabilizer of axonemal microtubules 2 [Source:MGI Symbol;Acc:MGI:1914618]	-
ENSMUSG00000086690	4933406J10Rik	7	82743368	82755644	-	963	antisense	RIKEN cDNA 4933406J10 gene [Source:MGI Symbol;Acc:MGI:1921308]	-
ENSMUSG00000109383	Gm36584	7	82852498	82867074	-	708	lincRNA	predicted gene, 36584 [Source:MGI Symbol;Acc:MGI:5595743]	-
ENSMUSG00000057706	Mex3b	7	82867333	82871515	+	3355	protein_coding	mex3 RNA binding family member B [Source:MGI Symbol;Acc:MGI:1918252]	-
ENSMUSG00000109290	Phgdh-ps1	7	83710966	83711719	-	754	processed_pseudogene	3-phosphoglycerate dehydrogenase, pseudogene 1 [Source:MGI Symbol;Acc:MGI:1933203]	-
ENSMUSG00000063902	Gm7964	7	83755904	83757281	+	1378	processed_pseudogene	predicted gene 7964 [Source:MGI Symbol;Acc:MGI:3646150]	-
ENSMUSG00000011154	Cfap161	7	83774101	83794880	-	3188	protein_coding	cilia and flagella associated protein 161 [Source:MGI Symbol;Acc:MGI:1922806]	-
ENSMUSG00000097016	Gm26708	7	84152140	84195115	+	2007	bidirectional_promoter_lncRNA	predicted gene, 26708 [Source:MGI Symbol;Acc:MGI:5477202]	-
ENSMUSG00000068629	Gm6155	7	84834539	84834879	-	341	processed_pseudogene	predicted pseudogene 6155 [Source:MGI Symbol;Acc:MGI:3643981]	-
ENSMUSG00000069972	Rps13-ps2	7	88530446	88530898	-	453	processed_pseudogene	ribosomal protein S13, pseudogene 2 [Source:MGI Symbol;Acc:MGI:3704295]	-
ENSMUSG00000039391	Ccdc81	7	89866148	89903629	-	2790	protein_coding	coiled-coil domain containing 81 [Source:MGI Symbol;Acc:MGI:1918134]	-
ENSMUSG00000097585	E230029C05Rik	7	89980723	90049069	+	5972	processed_transcript	RIKEN cDNA E230029C05 gene [Source:MGI Symbol;Acc:MGI:2442580]	-
ENSMUSG00000030617	Ccdc83	7	90223873	90265777	-	3250	protein_coding	coiled-coil domain containing 83 [Source:MGI Symbol;Acc:MGI:1918255]	-
ENSMUSG00000030616	Sytl2	7	90302252	90410719	+	13941	protein_coding	synaptotagmin-like 2 [Source:MGI Symbol;Acc:MGI:1933366]	-
ENSMUSG00000044362	Ccdc89	7	90426577	90428669	+	2093	protein_coding	coiled-coil domain containing 89 [Source:MGI Symbol;Acc:MGI:1917304]	-
ENSMUSG00000041343	Ankrd42	7	92581723	92637142	-	5099	protein_coding	ankyrin repeat domain 42 [Source:MGI Symbol;Acc:MGI:1921095]	-
ENSMUSG00000030641	Ddias	7	92857525	92874247	-	3702	protein_coding	DNA damage-induced apoptosis suppressor [Source:MGI Symbol;Acc:MGI:1921291]	-
ENSMUSG00000085751	Gm15412	7	96339483	96341964	-	1096	antisense	predicted gene 15412 [Source:MGI Symbol;Acc:MGI:3705100]	-
ENSMUSG00000087980	Gm22226	7	96919994	96920102	-	109	snRNA	predicted gene, 22226 [Source:MGI Symbol;Acc:MGI:5452003]	-
ENSMUSG00000018995	Nars2	7	96951505	97064758	+	6967	protein_coding	asparaginyl-tRNA synthetase 2 (mitochondrial)(putative) [Source:MGI Symbol;Acc:MGI:2142075]	-
ENSMUSG00000086433	Rsf1os1	7	97598349	97645112	-	324	antisense	remodeling and spacing factor 1, opposite strand 1 [Source:MGI Symbol;Acc:MGI:1922698]	-
ENSMUSG00000035582	Gdpd4	7	97919955	98049663	+	3053	protein_coding	glycerophosphodiester phosphodiesterase domain containing 4 [Source:MGI Symbol;Acc:MGI:3606573]	-
ENSMUSG00000109468	Gm45185	7	99141593	99141996	+	404	TEC	predicted gene 45185 [Source:MGI Symbol;Acc:MGI:5753761]	-
ENSMUSG00000055407	Map6	7	99267447	99337137	+	9152	protein_coding	microtubule-associated protein 6 [Source:MGI Symbol;Acc:MGI:1201690]	-
ENSMUSG00000065698	Gm25409	7	99653688	99653818	-	131	snoRNA	predicted gene, 25409 [Source:MGI Symbol;Acc:MGI:5455186]	-
ENSMUSG00000035165	Kcne3	7	100176502	100184869	+	1779	protein_coding	potassium voltage-gated channel, Isk-related subfamily, gene 3 [Source:MGI Symbol;Acc:MGI:1891124]	-
ENSMUSG00000109171	Gm5735	7	101061309	101061475	-	167	processed_pseudogene	predicted gene 5735 [Source:MGI Symbol;Acc:MGI:3645951]	-
ENSMUSG00000001827	Folr1	7	101858331	101870788	-	2297	protein_coding	folate receptor 1 (adult) [Source:MGI Symbol;Acc:MGI:95568]	-
ENSMUSG00000055643	Ubqln5	7	104127912	104129826	-	1915	protein_coding	ubiquilin 5 [Source:MGI Symbol;Acc:MGI:1918230]	-
ENSMUSG00000051618	Ubqln3	7	104140623	104143279	-	2376	protein_coding	ubiquilin 3 [Source:MGI Symbol;Acc:MGI:3045291]	-
ENSMUSG00000051437	Ubqlnl	7	104148259	104150556	-	2298	protein_coding	ubiquilin-like [Source:MGI Symbol;Acc:MGI:2685336]	-
ENSMUSG00000030882	Dnhd1	7	105650827	105721799	+	15081	protein_coding	dynein heavy chain domain 1 [Source:MGI Symbol;Acc:MGI:1924755]	-
ENSMUSG00000016626	Nlrp14	7	107166990	107198102	+	3537	protein_coding	NLR family, pyrin domain containing 14 [Source:MGI Symbol;Acc:MGI:1924108]	-
ENSMUSG00000073894	Rbmxl2	7	107209445	107210916	+	1472	protein_coding	RNA binding motif protein, X-linked-like 2 [Source:MGI Symbol;Acc:MGI:1923822]	-
ENSMUSG00000031027	Stk33	7	109279223	109439081	-	2654	protein_coding	serine/threonine kinase 33 [Source:MGI Symbol;Acc:MGI:2152419]	-
ENSMUSG00000085407	1700095J03Rik	7	109438618	109444893	+	1808	antisense	RIKEN cDNA 1700095J03 gene [Source:MGI Symbol;Acc:MGI:1921543]	-
ENSMUSG00000031026	Trim66	7	109449006	109508134	-	10125	protein_coding	tripartite motif-containing 66 [Source:MGI Symbol;Acc:MGI:2152406]	-
ENSMUSG00000109147	4930431P19Rik	7	109752320	109755278	+	2959	transcribed_processed_pseudogene	RIKEN cDNA 4930431P19 gene [Source:MGI Symbol;Acc:MGI:1921136]	-
ENSMUSG00000007279	Scube2	7	109798676	109865679	-	4153	protein_coding	signal peptide, CUB domain, EGF-like 2 [Source:MGI Symbol;Acc:MGI:1928765]	-
ENSMUSG00000031016	Wee1	7	110122046	110143286	+	3419	protein_coding	WEE 1 homolog 1 (S. pombe) [Source:MGI Symbol;Acc:MGI:103075]	-
ENSMUSG00000030790	Adm	7	110627661	110629820	+	1619	protein_coding	adrenomedullin [Source:MGI Symbol;Acc:MGI:108058]	-
ENSMUSG00000110207	Gm33586	7	112983903	113010892	+	892	lincRNA	predicted gene, 33586 [Source:MGI Symbol;Acc:MGI:5592745]	-
ENSMUSG00000084984	Far1os	7	113530489	113564987	-	1101	antisense	fatty acyl CoA reductase 1, opposite strand [Source:MGI Symbol;Acc:MGI:1916545]	-
ENSMUSG00000030671	Pde3b	7	114415281	114539251	+	9114	protein_coding	phosphodiesterase 3B, cGMP-inhibited [Source:MGI Symbol;Acc:MGI:1333863]	-
ENSMUSG00000087621	1700003G18Rik	7	116081759	116093159	-	1799	processed_transcript	RIKEN cDNA 1700003G18 gene [Source:MGI Symbol;Acc:MGI:1916600]	-
ENSMUSG00000108650	Gm44867	7	116281511	116282885	-	530	sense_intronic	predicted gene 44867 [Source:MGI Symbol;Acc:MGI:5753443]	-
ENSMUSG00000108461	AV356131	7	116443575	116444324	+	750	bidirectional_promoter_lncRNA	expressed sequence AV356131 [Source:MGI Symbol;Acc:MGI:2142184]	-
ENSMUSG00000055159	4930583K01Rik	7	118243865	118245551	+	925	bidirectional_promoter_lncRNA	RIKEN cDNA 4930583K01 gene [Source:MGI Symbol;Acc:MGI:1914995]	-
ENSMUSG00000108856	Gm35309	7	118329486	118330121	+	478	lincRNA	predicted gene, 35309 [Source:MGI Symbol;Acc:MGI:5594468]	-
ENSMUSG00000109284	B230311B06Rik	7	118592328	118596838	+	805	lincRNA	RIKEN cDNA B230311B06 gene [Source:MGI Symbol;Acc:MGI:2686541]	-
ENSMUSG00000030650	Tmc5	7	118597297	118675086	+	4470	protein_coding	transmembrane channel-like gene family 5 [Source:MGI Symbol;Acc:MGI:1921674]	-
ENSMUSG00000033904	Ccp110	7	118712552	118737024	+	8256	protein_coding	centriolar coiled coil protein 110 [Source:MGI Symbol;Acc:MGI:2141942]	-
ENSMUSG00000073856	Iqck	7	118855752	118972652	+	6423	protein_coding	IQ motif containing K [Source:MGI Symbol;Acc:MGI:3612188]	-
ENSMUSG00000030968	Pdilt	7	119486587	119523489	-	2281	protein_coding	protein disulfide isomerase-like, testis expressed [Source:MGI Symbol;Acc:MGI:1919080]	-
ENSMUSG00000100153	Ppp1ccb	7	119739926	119742226	+	1466	transcribed_processed_pseudogene	protein phosphatase 1 catalytic subunit gamma B [Source:MGI Symbol;Acc:MGI:3647492]	-
ENSMUSG00000052273	Dnah3	7	119922671	120095280	-	14305	protein_coding	dynein, axonemal, heavy chain 3 [Source:MGI Symbol;Acc:MGI:2683040]	-
ENSMUSG00000030905	Crym	7	120186380	120202111	-	3391	protein_coding	crystallin, mu [Source:MGI Symbol;Acc:MGI:102675]	-
ENSMUSG00000062017	Abca14	7	120203961	120325352	+	5897	protein_coding	ATP-binding cassette, sub-family A (ABC1), member 14 [Source:MGI Symbol;Acc:MGI:2388708]	-
ENSMUSG00000054746	Abca15	7	120328670	120407687	+	5554	protein_coding	ATP-binding cassette, sub-family A (ABC1), member 15 [Source:MGI Symbol;Acc:MGI:2388709]	-
ENSMUSG00000051900	Abca16	7	120409647	120544813	+	7147	protein_coding	ATP-binding cassette, sub-family A (ABC1), member 16 [Source:MGI Symbol;Acc:MGI:2388711]	-
ENSMUSG00000109578	Gm16475	7	120553156	120556999	+	754	transcribed_unprocessed_pseudogene	predicted pseudogene 16475 [Source:MGI Symbol;Acc:MGI:3644715]	-
ENSMUSG00000109113	Gm32916	7	120593151	120629769	+	1638	lincRNA	predicted gene, 32916 [Source:MGI Symbol;Acc:MGI:5592075]	-
ENSMUSG00000030887	Pdzd9	7	120658731	120670343	-	2180	protein_coding	PDZ domain containing 9 [Source:MGI Symbol;Acc:MGI:1915233]	-
ENSMUSG00000108627	Gm45079	7	121257359	121295852	+	461	lincRNA	predicted gene 45079 [Source:MGI Symbol;Acc:MGI:5753655]	-
ENSMUSG00000108811	4933432K03Rik	7	121468844	121609334	-	3736	antisense	RIKEN cDNA 4933432K03 gene [Source:MGI Symbol;Acc:MGI:1918562]	-
ENSMUSG00000063317	Usp31	7	121642021	121707253	-	10304	protein_coding	ubiquitin specific peptidase 31 [Source:MGI Symbol;Acc:MGI:1923429]	-
ENSMUSG00000030867	Plk1	7	122159439	122169873	+	2199	protein_coding	polo like kinase 1 [Source:MGI Symbol;Acc:MGI:97621]	-
ENSMUSG00000108452	4930413G21Rik	7	122969058	122970050	-	993	TEC	RIKEN cDNA 4930413G21 gene [Source:MGI Symbol;Acc:MGI:1921201]	-
ENSMUSG00000030762	Aqp8	7	123462291	123468004	+	1581	protein_coding	aquaporin 8 [Source:MGI Symbol;Acc:MGI:1195271]	-
ENSMUSG00000045928	4933440M02Rik	7	125284025	125349788	-	4742	lincRNA	RIKEN cDNA 4933440M02 gene [Source:MGI Symbol;Acc:MGI:1918458]	-
ENSMUSG00000032743	D430042O09Rik	7	125707888	125874793	+	17086	protein_coding	RIKEN cDNA D430042O09 gene [Source:MGI Symbol;Acc:MGI:2442760]	-
ENSMUSG00000108417	Gm30928	7	126348372	126351619	-	611	lincRNA	predicted gene, 30928 [Source:MGI Symbol;Acc:MGI:5590087]	-
ENSMUSG00000030722	Nfatc2ip	7	126382854	126396737	-	3388	protein_coding	nuclear factor of activated T cells, cytoplasmic, calcineurin dependent 2 interacting protein [Source:MGI Symbol;Acc:MGI:1329015]	-
ENSMUSG00000065341	Gm25579	7	126567044	126567149	-	106	snRNA	predicted gene, 25579 [Source:MGI Symbol;Acc:MGI:5455356]	-
ENSMUSG00000066175	2510046G10Rik	7	126648543	126649594	-	1052	antisense	RIKEN cDNA 2510046G10 gene [Source:MGI Symbol;Acc:MGI:3698051]	-
ENSMUSG00000030677	Kif22	7	127027729	127042471	-	4903	protein_coding	kinesin family member 22 [Source:MGI Symbol;Acc:MGI:109233]	-
ENSMUSG00000049350	Zg16	7	127050156	127087328	-	1257	protein_coding	zymogen granule protein 16 [Source:MGI Symbol;Acc:MGI:1916286]	-
ENSMUSG00000048921	Zfp689	7	127442136	127449158	-	3621	protein_coding	zinc finger protein 689 [Source:MGI Symbol;Acc:MGI:1918381]	zf-C2H2
ENSMUSG00000101225	1700008J07Rik	7	127510438	127512869	-	2432	antisense	RIKEN cDNA 1700008J07 gene [Source:MGI Symbol;Acc:MGI:1916610]	-
ENSMUSG00000108354	4931431B13Rik	7	128192050	128203328	-	1437	processed_transcript	RIKEN cDNA 4931431B13 gene [Source:MGI Symbol;Acc:MGI:1918223]	-
ENSMUSG00000109016	Gm44647	7	130520845	130521272	+	428	lincRNA	predicted gene 44647 [Source:MGI Symbol;Acc:MGI:5753223]	-
ENSMUSG00000099422	Gm4275	7	130523470	130529501	+	2006	transcribed_unitary_pseudogene	predicted gene 4275 [Source:MGI Symbol;Acc:MGI:3782452]	-
ENSMUSG00000047517	Dmbt1	7	131032053	131121630	+	7057	protein_coding	deleted in malignant brain tumors 1 [Source:MGI Symbol;Acc:MGI:106210]	-
ENSMUSG00000013668	4933402N03Rik	7	131137713	131146314	-	1826	protein_coding	RIKEN cDNA 4933402N03 gene [Source:MGI Symbol;Acc:MGI:1914681]	-
ENSMUSG00000100759	1700029B22Rik	7	131146439	131150580	+	699	antisense	RIKEN cDNA 1700029B22 gene [Source:MGI Symbol;Acc:MGI:1916745]	-
ENSMUSG00000030858	Fam24b	7	131325944	131329516	-	680	protein_coding	family with sequence similarity 24 member B [Source:MGI Symbol;Acc:MGI:1916568]	-
ENSMUSG00000030859	Fam24a	7	131333864	131336927	+	851	protein_coding	family with sequence similarity 24, member A [Source:MGI Symbol;Acc:MGI:1915473]	-
ENSMUSG00000040167	Ikzf5	7	131388652	131410521	-	5721	protein_coding	IKAROS family zinc finger 5 [Source:MGI Symbol;Acc:MGI:1914393]	-
ENSMUSG00000062758	Gm16477	7	131614188	131614988	-	801	processed_pseudogene	predicted pseudogene 16477 [Source:MGI Symbol;Acc:MGI:3646779]	-
ENSMUSG00000097595	1500002F19Rik	7	132874739	132931197	-	1239	processed_transcript	RIKEN cDNA 1500002F19 gene [Source:MGI Symbol;Acc:MGI:1923933]	-
ENSMUSG00000085663	Gm15718	7	132979582	132983552	-	311	antisense	predicted gene 15718 [Source:MGI Symbol;Acc:MGI:3783160]	-
ENSMUSG00000030976	Tex36	7	133587024	133602158	-	958	protein_coding	testis expressed 36 [Source:MGI Symbol;Acc:MGI:1921058]	-
ENSMUSG00000110026	Gm35625	7	133605493	133607338	+	445	lincRNA	predicted gene, 35625 [Source:MGI Symbol;Acc:MGI:5594784]	-
ENSMUSG00000030994	D7Ertd443e	7	134265779	134385661	-	5969	protein_coding	DNA segment, Chr 7, ERATO Doi 443, expressed [Source:MGI Symbol;Acc:MGI:1196431]	-
ENSMUSG00000058325	Dock1	7	134670654	135173639	+	9330	protein_coding	dedicator of cytokinesis 1 [Source:MGI Symbol;Acc:MGI:2429765]	-
ENSMUSG00000100717	1700120G07Rik	7	135191764	135196002	-	931	lincRNA	RIKEN cDNA 1700120G07 gene [Source:MGI Symbol;Acc:MGI:1921564]	-
ENSMUSG00000041309	Nkx6-2	7	139579376	139582797	-	1907	protein_coding	NK6 homeobox 2 [Source:MGI Symbol;Acc:MGI:1352738]	Homeobox
ENSMUSG00000049571	Cfap46	7	139600951	139683817	-	9224	protein_coding	cilia and flagella associated protein 46 [Source:MGI Symbol;Acc:MGI:2444387]	-
ENSMUSG00000083626	Gm4459	7	139659688	139660155	-	468	processed_pseudogene	predicted gene 4459 [Source:MGI Symbol;Acc:MGI:3782643]	-
ENSMUSG00000085354	Gm2044	7	139957005	139958039	-	911	lincRNA	predicted gene 2044 [Source:MGI Symbol;Acc:MGI:3780212]	-
ENSMUSG00000073795	6430531B16Rik	7	139972303	139978755	-	1990	protein_coding	RIKEN cDNA 6430531B16 gene [Source:MGI Symbol;Acc:MGI:2685939]	-
ENSMUSG00000109628	BC024386	7	140906014	140907983	+	1680	processed_transcript	cDNA sequence BC023486 [Source:MGI Symbol;Acc:MGI:2669313]	-
ENSMUSG00000038745	Nlrp6	7	140920902	140929192	+	5081	protein_coding	NLR family, pyrin domain containing 6 [Source:MGI Symbol;Acc:MGI:2141990]	-
ENSMUSG00000055629	B4galnt4	7	141061104	141072400	+	3852	protein_coding	beta-1,4-N-acetyl-galactosaminyl transferase 4 [Source:MGI Symbol;Acc:MGI:2652891]	-
ENSMUSG00000054065	Pkp3	7	141078218	141090510	+	3616	protein_coding	plakophilin 3 [Source:MGI Symbol;Acc:MGI:1891830]	-
ENSMUSG00000038637	Lrrc56	7	141194157	141210055	+	6068	protein_coding	leucine rich repeat containing 56 [Source:MGI Symbol;Acc:MGI:1917802]	-
ENSMUSG00000025500	Lmntd2	7	141209992	141214080	-	2128	protein_coding	lamin tail domain containing 2 [Source:MGI Symbol;Acc:MGI:1919250]	-
ENSMUSG00000038618	Rassf7	7	141215860	141218658	+	2154	protein_coding	Ras association (RalGDS/AF-6) domain family (N-terminal) member 7 [Source:MGI Symbol;Acc:MGI:1914235]	-
ENSMUSG00000025497	Cdhr5	7	141269083	141276786	-	2739	protein_coding	cadherin-related family member 5 [Source:MGI Symbol;Acc:MGI:1919290]	-
ENSMUSG00000038580	Sct	7	141278330	141279133	-	645	protein_coding	secretin [Source:MGI Symbol;Acc:MGI:99466]	-
ENSMUSG00000025496	Drd4	7	141292006	141296464	+	3381	protein_coding	dopamine receptor D4 [Source:MGI Symbol;Acc:MGI:94926]	-
ENSMUSG00000025515	Muc2	7	141690340	141754693	+	7127	protein_coding	mucin 2 [Source:MGI Symbol;Acc:MGI:1339364]	-
ENSMUSG00000053046	Brsk2	7	141949751	142004247	+	6178	protein_coding	BR serine/threonine kinase 2 [Source:MGI Symbol;Acc:MGI:1923020]	-
ENSMUSG00000009545	Kcnq1	7	143106362	143427042	+	4093	protein_coding	potassium voltage-gated channel, subfamily Q, member 1 [Source:MGI Symbol;Acc:MGI:108083]	-
ENSMUSG00000101360	4933417O13Rik	7	143322773	143364625	-	1899	antisense	RIKEN cDNA 4933417O13 gene [Source:MGI Symbol;Acc:MGI:1918403]	-
ENSMUSG00000000154	Slc22a18	7	143473736	143499334	+	1699	protein_coding	solute carrier family 22 (organic cation transporter), member 18 [Source:MGI Symbol;Acc:MGI:1336884]	-
ENSMUSG00000031075	Ano1	7	144588549	144751974	-	6244	protein_coding	anoctamin 1, calcium activated chloride channel [Source:MGI Symbol;Acc:MGI:2142149]	-
ENSMUSG00000060487	Samd5	10	9622936	9675208	-	6922	protein_coding	sterile alpha motif domain containing 5 [Source:MGI Symbol;Acc:MGI:2444815]	-
ENSMUSG00000109160	4930598N05Rik	10	10184800	10258699	+	2351	processed_transcript	RIKEN cDNA 4930598N05 gene [Source:MGI Symbol;Acc:MGI:1922625]	-
ENSMUSG00000112219	Gm31904	10	10230736	10234850	-	877	lincRNA	predicted gene, 31904 [Source:MGI Symbol;Acc:MGI:5591063]	-
ENSMUSG00000050994	Adgb	10	10335703	10472326	-	6192	protein_coding	androglobin [Source:MGI Symbol;Acc:MGI:3605549]	-
ENSMUSG00000112730	4930567K20Rik	10	10748930	10778370	+	1250	antisense	RIKEN cDNA 4930567K20 gene [Source:MGI Symbol;Acc:MGI:1925306]	-
ENSMUSG00000065096	Gm23680	10	12363410	12363573	+	164	snRNA	predicted gene, 23680 [Source:MGI Symbol;Acc:MGI:5453457]	-
ENSMUSG00000019815	Zc2hc1b	10	13149540	13178023	-	1157	protein_coding	zinc finger, C2HC-type containing 1B [Source:MGI Symbol;Acc:MGI:1922372]	-
ENSMUSG00000019808	Adat2	10	13552894	13563376	+	1466	protein_coding	adenosine deaminase, tRNA-specific 2 [Source:MGI Symbol;Acc:MGI:1914007]	-
ENSMUSG00000071532	Gm10335	10	14523078	14523545	+	468	processed_pseudogene	predicted gene 10335 [Source:MGI Symbol;Acc:MGI:3641693]	-
ENSMUSG00000019865	Nmbr	10	14705591	14770850	+	3228	protein_coding	neuromedin B receptor [Source:MGI Symbol;Acc:MGI:1100525]	-
ENSMUSG00000112929	Gm47729	10	16584268	16644555	+	533	lincRNA	predicted gene, 47729 [Source:MGI Symbol;Acc:MGI:6096862]	-
ENSMUSG00000110737	4930444F02Rik	10	18796806	18831930	-	6871	lincRNA	RIKEN cDNA 4930444F02 gene [Source:MGI Symbol;Acc:MGI:1921218]	-
ENSMUSG00000110902	Gm33104	10	19486715	19507311	+	1159	lincRNA	predicted gene, 33104 [Source:MGI Symbol;Acc:MGI:5592263]	-
ENSMUSG00000110754	4930405J17Rik	10	20199240	20201838	-	620	antisense	RIKEN cDNA 4930405J17 gene [Source:MGI Symbol;Acc:MGI:1921061]	-
ENSMUSG00000019992	Mtfr2	10	20347770	20361304	+	2140	protein_coding	mitochondrial fission regulator 2 [Source:MGI Symbol;Acc:MGI:1919054]	-
ENSMUSG00000019986	Ahi1	10	20952547	21080429	+	7040	protein_coding	Abelson helper integration site 1 [Source:MGI Symbol;Acc:MGI:87971]	-
ENSMUSG00000112654	4930455C13Rik	10	21319088	21342057	-	1018	antisense	RIKEN cDNA 4930455C13 gene [Source:MGI Symbol;Acc:MGI:1921240]	-
ENSMUSG00000050844	1700020N01Rik	10	21593145	21622376	+	1136	protein_coding	RIKEN cDNA 1700020N01 gene [Source:MGI Symbol;Acc:MGI:1914942]	-
ENSMUSG00000069712	4930444G20Rik	10	22066307	22068079	-	1773	protein_coding	RIKEN cDNA 4930444G20 gene [Source:MGI Symbol;Acc:MGI:2149738]	-
ENSMUSG00000037490	Slc2a12	10	22645011	22704285	+	4237	protein_coding	solute carrier family 2 (facilitated glucose transporter), member 12 [Source:MGI Symbol;Acc:MGI:3052471]	-
ENSMUSG00000037455	Slc18b1	10	23796986	23827968	+	3258	protein_coding	solute carrier family 18, subfamily B, member 1 [Source:MGI Symbol;Acc:MGI:1923556]	-
ENSMUSG00000019987	Arg1	10	24915221	24927484	-	2228	protein_coding	arginase, liver [Source:MGI Symbol;Acc:MGI:88070]	-
ENSMUSG00000112371	Gm7791	10	25251500	25252038	+	539	processed_pseudogene	predicted gene 7791 [Source:MGI Symbol;Acc:MGI:3644094]	-
ENSMUSG00000049420	Tmem200a	10	25912331	26079052	-	6677	protein_coding	transmembrane protein 200A [Source:MGI Symbol;Acc:MGI:1924470]	-
ENSMUSG00000039031	Arhgap18	10	26753421	26918648	+	6602	protein_coding	Rho GTPase activating protein 18 [Source:MGI Symbol;Acc:MGI:1921160]	-
ENSMUSG00000095478	Gm9824	10	29030128	29030688	+	561	processed_pseudogene	predicted pseudogene 9824 [Source:MGI Symbol;Acc:MGI:3641964]	-
ENSMUSG00000075266	Cenpw	10	30194569	30200560	-	4211	protein_coding	centromere protein W [Source:MGI Symbol;Acc:MGI:1913561]	-
ENSMUSG00000019792	Trmt11	10	30534225	30600749	-	5308	protein_coding	tRNA methyltransferase 11 [Source:MGI Symbol;Acc:MGI:1920931]	-
ENSMUSG00000039697	Ncoa7	10	30628999	30803326	-	10565	protein_coding	nuclear receptor coactivator 7 [Source:MGI Symbol;Acc:MGI:2444847]	-
ENSMUSG00000111980	Gm20304	10	33463905	33464348	+	444	processed_pseudogene	predicted gene, 20304 [Source:MGI Symbol;Acc:MGI:5012489]	-
ENSMUSG00000039531	Zup1	10	33919142	33951269	-	9072	protein_coding	zinc finger containing ubiquitin peptidase 1 [Source:MGI Symbol;Acc:MGI:1919830]	-
ENSMUSG00000112280	A830082N09Rik	10	33987216	33995055	-	7840	processed_transcript	RIKEN cDNA A830082N09 gene [Source:MGI Symbol;Acc:MGI:3041184]	-
ENSMUSG00000063953	Amd2	10	35708675	35711892	-	3218	protein_coding	S-adenosylmethionine decarboxylase 2 [Source:MGI Symbol;Acc:MGI:1333111]	-
ENSMUSG00000044499	Hs3st5	10	36506814	36834397	+	4340	protein_coding	heparan sulfate (glucosamine) 3-O-sulfotransferase 5 [Source:MGI Symbol;Acc:MGI:2441996]	-
ENSMUSG00000038491	Cdk19os	10	40348508	40350103	-	1124	antisense	cyclin-dependent kinase 19, opposite strand [Source:MGI Symbol;Acc:MGI:1914837]	-
ENSMUSG00000019834	Slc22a16	10	40570336	40604132	+	2416	protein_coding	solute carrier family 22 (organic cation transporter), member 16 [Source:MGI Symbol;Acc:MGI:1918090]	-
ENSMUSG00000038417	Fig4	10	41188172	41303260	-	3282	protein_coding	FIG4 phosphoinositide 5-phosphatase [Source:MGI Symbol;Acc:MGI:2143585]	-
ENSMUSG00000091415	Ak9	10	41303980	41434534	+	6968	protein_coding	adenylate kinase 9 [Source:MGI Symbol;Acc:MGI:2685080]	-
ENSMUSG00000078451	Ppil6	10	41490439	41514286	+	1169	protein_coding	peptidylprolyl isomerase (cyclophilin)-like 6 [Source:MGI Symbol;Acc:MGI:1920325]	-
ENSMUSG00000019813	Cep57l1	10	41718840	41809871	-	5851	protein_coding	centrosomal protein 57-like 1 [Source:MGI Symbol;Acc:MGI:1915511]	-
ENSMUSG00000071324	Armc2	10	41914990	42018442	-	7188	protein_coding	armadillo repeat containing 2 [Source:MGI Symbol;Acc:MGI:1916449]	-
ENSMUSG00000111103	1700016J18Rik	10	42018216	42018810	+	249	bidirectional_promoter_lncRNA	RIKEN cDNA 1700016J18 gene [Source:MGI Symbol;Acc:MGI:1922811]	-
ENSMUSG00000111293	Gm34006	10	42861382	42864699	-	2204	antisense	predicted gene, 34006 [Source:MGI Symbol;Acc:MGI:5593165]	-
ENSMUSG00000038214	Bend3	10	43478831	43515396	+	6819	protein_coding	BEN domain containing 3 [Source:MGI Symbol;Acc:MGI:2677212]	-
ENSMUSG00000045886	Gm9803	10	43524084	43524646	+	563	protein_coding	predicted gene 9803 [Source:MGI Symbol;Acc:MGI:3704359]	-
ENSMUSG00000111342	4933404K13Rik	10	43824200	43833392	+	1540	lincRNA	RIKEN cDNA 4933404K13 gene [Source:MGI Symbol;Acc:MGI:1918268]	-
ENSMUSG00000019849	Prep	10	45067203	45167198	+	10933	protein_coding	prolyl endopeptidase [Source:MGI Symbol;Acc:MGI:1270863]	-
ENSMUSG00000090088	Gm15934	10	45287311	45289424	-	525	antisense	predicted gene 15934 [Source:MGI Symbol;Acc:MGI:3801896]	-
ENSMUSG00000038822	Hace1	10	45577829	45712345	+	12851	protein_coding	HECT domain and ankyrin repeat containing, E3 ubiquitin protein ligase 1 [Source:MGI Symbol;Acc:MGI:2446110]	-
ENSMUSG00000062224	4933411G06Rik	10	51756173	51757194	-	1022	lincRNA	RIKEN cDNA 4933411G06 gene [Source:MGI Symbol;Acc:MGI:1918340]	-
ENSMUSG00000112337	Gm47614	10	51781993	51786941	-	434	lincRNA	predicted gene, 47614 [Source:MGI Symbol;Acc:MGI:6096675]	-
ENSMUSG00000112257	Gm47623	10	52801493	52801700	+	208	TEC	predicted gene, 47623 [Source:MGI Symbol;Acc:MGI:6096688]	-
ENSMUSG00000112709	Gm19395	10	53280281	53283686	+	646	antisense	predicted gene, 19395 [Source:MGI Symbol;Acc:MGI:5011580]	-
ENSMUSG00000019856	Fam184a	10	53633145	53751123	-	5368	protein_coding	family with sequence similarity 184, member A [Source:MGI Symbol;Acc:MGI:1923156]	-
ENSMUSG00000047669	Msl3l2	10	56106917	56116880	+	2140	protein_coding	MSL3 like 2 [Source:MGI Symbol;Acc:MGI:1920640]	-
ENSMUSG00000045048	Gm9795	10	56656194	56656886	+	693	processed_pseudogene	predicted pseudogene 9795 [Source:MGI Symbol;Acc:MGI:3704361]	-
ENSMUSG00000097370	4930467K11Rik	10	57478381	57486351	-	723	lincRNA	RIKEN cDNA 4930467K11 gene [Source:MGI Symbol;Acc:MGI:1922178]	-
ENSMUSG00000019876	Pkib	10	57631981	57741112	+	11800	protein_coding	protein kinase inhibitor beta, cAMP dependent, testis specific [Source:MGI Symbol;Acc:MGI:101937]	-
ENSMUSG00000038010	Ccdc138	10	58497948	58576244	+	5102	protein_coding	coiled-coil domain containing 138 [Source:MGI Symbol;Acc:MGI:1923388]	-
ENSMUSG00000091526	BB019430	10	58696745	58704279	+	1322	lincRNA	expressed sequence BB019430 [Source:MGI Symbol;Acc:MGI:2143891]	-
ENSMUSG00000020100	Slc29a3	10	60712072	60752794	-	5834	protein_coding	solute carrier family 29 (nucleoside transporters), member 3 [Source:MGI Symbol;Acc:MGI:1918529]	-
ENSMUSG00000037247	Pldi	10	60928226	60938132	-	853	lincRNA	polymorphic derived intron containing [Source:MGI Symbol;Acc:MGI:1920866]	-
ENSMUSG00000093568	Gm20611	10	61031303	61038080	+	1131	lincRNA	predicted gene 20611 [Source:MGI Symbol;Acc:MGI:5313058]	-
ENSMUSG00000020098	Pcbd1	10	61089331	61094324	+	817	protein_coding	pterin 4 alpha carbinolamine dehydratase/dimerization cofactor of hepatocyte nuclear factor 1 alpha (TCF1) 1 [Source:MGI Symbol;Acc:MGI:94873]	-
ENSMUSG00000112378	Gm47261	10	62702196	62702599	+	404	processed_pseudogene	predicted gene, 47261 [Source:MGI Symbol;Acc:MGI:6096095]	-
ENSMUSG00000112129	Pbld1	10	63060162	63077962	+	3928	protein_coding	phenazine biosynthesis-like protein domain containing 1 [Source:MGI Symbol;Acc:MGI:1915621]	-
ENSMUSG00000045391	1700120B22Rik	10	63243068	63244153	-	464	bidirectional_promoter_lncRNA	RIKEN cDNA 1700120B22 gene [Source:MGI Symbol;Acc:MGI:3604190]	-
ENSMUSG00000112913	Gm30853	10	65875605	65908250	-	1017	lincRNA	predicted gene, 30853 [Source:MGI Symbol;Acc:MGI:5590012]	-
ENSMUSG00000100000	1700023F02Rik	10	66120605	66254223	-	767	lincRNA	RIKEN cDNA 1700023F02 gene [Source:MGI Symbol;Acc:MGI:1916683]	-
ENSMUSG00000112247	Gm47894	10	66691342	66691615	-	274	processed_pseudogene	predicted gene, 47894 [Source:MGI Symbol;Acc:MGI:6097127]	-
ENSMUSG00000112141	4930563J15Rik	10	67568522	67571989	-	3468	lincRNA	RIKEN cDNA 4930563J15 gene [Source:MGI Symbol;Acc:MGI:1922576]	-
ENSMUSG00000112157	4930545H06Rik	10	68319071	68321142	-	763	lincRNA	RIKEN cDNA 4930545H06 gene [Source:MGI Symbol;Acc:MGI:1922398]	-
ENSMUSG00000019945	Cabcoco1	10	68430953	68541896	-	1262	protein_coding	ciliary associated calcium binding coiled-coil 1 [Source:MGI Symbol;Acc:MGI:1920537]	-
ENSMUSG00000112793	Gm32872	10	68530094	68533936	+	205	antisense	predicted gene, 32872 [Source:MGI Symbol;Acc:MGI:5592031]	-
ENSMUSG00000112083	Gm47107	10	69096662	69097866	-	526	lincRNA	predicted gene, 47107 [Source:MGI Symbol;Acc:MGI:6095844]	-
ENSMUSG00000019942	Cdk1	10	69335146	69352938	-	4934	protein_coding	cyclin-dependent kinase 1 [Source:MGI Symbol;Acc:MGI:88351]	-
ENSMUSG00000043259	Fam13c	10	70440481	70558736	+	8263	protein_coding	family with sequence similarity 13, member C [Source:MGI Symbol;Acc:MGI:1918971]	-
ENSMUSG00000009070	Rsph14	10	74957477	75032586	-	3012	protein_coding	radial spoke head homolog 14 (Chlamydomonas) [Source:MGI Symbol;Acc:MGI:1918486]	-
ENSMUSG00000020175	Rab36	10	75037058	75054748	+	6175	protein_coding	RAB36, member RAS oncogene family [Source:MGI Symbol;Acc:MGI:1924127]	-
ENSMUSG00000020178	Adora2a	10	75316877	75334784	+	3062	protein_coding	adenosine A2a receptor [Source:MGI Symbol;Acc:MGI:99402]	-
ENSMUSG00000009092	Derl3	10	75893413	75895941	+	1993	protein_coding	Der1-like domain family, member 3 [Source:MGI Symbol;Acc:MGI:1917627]	-
ENSMUSG00000000901	Mmp11	10	75923222	75936496	-	2778	protein_coding	matrix metallopeptidase 11 [Source:MGI Symbol;Acc:MGI:97008]	-
ENSMUSG00000033255	Gm5134	10	75954514	76009591	+	3128	protein_coding	predicted gene 5134 [Source:MGI Symbol;Acc:MGI:3646667]	-
ENSMUSG00000020226	Slc5a4b	10	76057494	76110961	-	3202	protein_coding	solute carrier family 5 (neutral amino acid transporters, system A), member 4b [Source:MGI Symbol;Acc:MGI:1890478]	-
ENSMUSG00000089711	Gm16240	10	76293165	76294860	+	614	antisense	predicted gene 16240 [Source:MGI Symbol;Acc:MGI:3801994]	-
ENSMUSG00000033126	Ybey	10	76459567	76469114	-	5701	protein_coding	ybeY metallopeptidase [Source:MGI Symbol;Acc:MGI:2656825]	-
ENSMUSG00000009115	Spatc1l	10	76562272	76570201	+	1332	protein_coding	spermatogenesis and centriole associated 1 like [Source:MGI Symbol;Acc:MGI:1923823]	-
ENSMUSG00000001155	Ftcd	10	76575648	76590338	+	3192	protein_coding	formiminotransferase cyclodeaminase [Source:MGI Symbol;Acc:MGI:1339962]	-
ENSMUSG00000078444	Gm10941	10	77257776	77259223	-	708	bidirectional_promoter_lncRNA	predicted gene 10941 [Source:MGI Symbol;Acc:MGI:3779151]	-
ENSMUSG00000000730	Dnmt3l	10	78041947	78063622	+	2988	protein_coding	DNA (cytosine-5-)-methyltransferase 3-like [Source:MGI Symbol;Acc:MGI:1859287]	-
ENSMUSG00000112641	Gm40709	10	78352474	78355709	+	1497	bidirectional_promoter_lncRNA	predicted gene, 40709 [Source:MGI Symbol;Acc:MGI:5623594]	-
ENSMUSG00000078442	Ccdc105	10	78746926	78753065	-	1714	protein_coding	coiled-coil domain containing 105 [Source:MGI Symbol;Acc:MGI:1918226]	-
ENSMUSG00000052151	Plpp2	10	79526430	79533796	-	1654	protein_coding	phospholipid phosphatase 2 [Source:MGI Symbol;Acc:MGI:1354945]	-
ENSMUSG00000035852	Misp	10	79820989	79830490	+	2848	protein_coding	mitotic spindle positioning [Source:MGI Symbol;Acc:MGI:1926156]	-
ENSMUSG00000019564	Arid3a	10	79927043	79955018	+	5562	protein_coding	AT rich interactive domain 3A (BRIGHT-like) [Source:MGI Symbol;Acc:MGI:1328360]	ARID
ENSMUSG00000035397	Klf16	10	80567124	80577321	-	2674	protein_coding	Kruppel-like factor 16 [Source:MGI Symbol;Acc:MGI:2153049]	zf-C2H2
ENSMUSG00000034854	Mfsd12	10	81357491	81366225	+	3971	protein_coding	major facilitator superfamily domain containing 12 [Source:MGI Symbol;Acc:MGI:3604804]	-
ENSMUSG00000085327	Gm16104	10	81409575	81411579	+	401	antisense	predicted gene 16104 [Source:MGI Symbol;Acc:MGI:3801749]	-
ENSMUSG00000034818	Celf5	10	81459227	81482709	-	6668	protein_coding	CUGBP, Elav-like family member 5 [Source:MGI Symbol;Acc:MGI:2442333]	-
ENSMUSG00000044581	4932415D10Rik	10	82282116	82316582	-	15111	protein_coding	RIKEN cDNA 4932415D10 gene [Source:MGI Symbol;Acc:MGI:3045298]	-
ENSMUSG00000056821	1700028I16Rik	10	82812123	82824242	+	1056	lincRNA	RIKEN cDNA 1700028I16 gene [Source:MGI Symbol;Acc:MGI:1917253]	-
ENSMUSG00000090200	1700025N21Rik	10	83139150	83142038	-	686	antisense	RIKEN cDNA 1700025N21 gene [Source:MGI Symbol;Acc:MGI:1916665]	-
ENSMUSG00000087651	1500009L16Rik	10	83722865	83762762	+	3465	protein_coding	RIKEN cDNA 1500009L16 gene [Source:MGI Symbol;Acc:MGI:1917034]	-
ENSMUSG00000020037	Rfx4	10	84756062	84906538	+	4724	protein_coding	regulatory factor X, 4 (influences HLA class II expression) [Source:MGI Symbol;Acc:MGI:1918387]	RFX
ENSMUSG00000112326	Gm19624	10	85829742	85833315	+	218	unprocessed_pseudogene	predicted gene, 19624 [Source:MGI Symbol;Acc:MGI:5011809]	-
ENSMUSG00000112586	Gm6729	10	86526299	86536337	-	2209	lincRNA	predicted gene 6729 [Source:MGI Symbol;Acc:MGI:3646339]	-
ENSMUSG00000020051	Pah	10	87521795	87584136	+	2201	protein_coding	phenylalanine hydroxylase [Source:MGI Symbol;Acc:MGI:97473]	-
ENSMUSG00000035365	Parpbp	10	88091432	88146941	-	3594	protein_coding	PARP1 binding protein [Source:MGI Symbol;Acc:MGI:1922567]	-
ENSMUSG00000112026	Gm6653	10	88134566	88135853	-	1288	TEC	predicted gene 6653 [Source:MGI Symbol;Acc:MGI:3647484]	-
ENSMUSG00000020059	Sycp3	10	88459569	88473236	+	1264	protein_coding	synaptonemal complex protein 3 [Source:MGI Symbol;Acc:MGI:109542]	-
ENSMUSG00000069540	Gm4925	10	88729541	88731101	-	1561	transcribed_processed_pseudogene	predicted gene 4925 [Source:MGI Symbol;Acc:MGI:3643371]	-
ENSMUSG00000020014	Cfap54	10	92775619	93081618	-	14645	protein_coding	cilia and flagella associated protein 54 [Source:MGI Symbol;Acc:MGI:1922208]	-
ENSMUSG00000036168	Ccdc38	10	93540632	93584327	+	4305	protein_coding	coiled-coil domain containing 38 [Source:MGI Symbol;Acc:MGI:2444738]	-
ENSMUSG00000020020	Usp44	10	93831555	93858088	+	4032	protein_coding	ubiquitin specific peptidase 44 [Source:MGI Symbol;Acc:MGI:3045318]	-
ENSMUSG00000020021	Fgd6	10	94036001	94145339	+	8241	protein_coding	FYVE, RhoGEF and PH domain containing 6 [Source:MGI Symbol;Acc:MGI:1261419]	-
ENSMUSG00000097164	Cep83os	10	94671025	94688576	-	6566	bidirectional_promoter_lncRNA	centrosomal protein 83, opposite strand [Source:MGI Symbol;Acc:MGI:1914973]	-
ENSMUSG00000074785	Plxnc1	10	94790866	94944835	-	8349	protein_coding	plexin C1 [Source:MGI Symbol;Acc:MGI:1890127]	-
ENSMUSG00000112188	Gm47708	10	95730183	95739356	+	908	lincRNA	predicted gene, 47708 [Source:MGI Symbol;Acc:MGI:6096827]	-
ENSMUSG00000112488	Gm33981	10	96903158	96958871	-	660	lincRNA	predicted gene, 33981 [Source:MGI Symbol;Acc:MGI:5593140]	-
ENSMUSG00000112497	4930525C09Rik	10	97714772	97753702	+	805	lincRNA	RIKEN cDNA 4930525C09 gene [Source:MGI Symbol;Acc:MGI:1925377]	-
ENSMUSG00000046934	Csl	10	99757706	99759658	-	1953	protein_coding	citrate synthase like [Source:MGI Symbol;Acc:MGI:1919082]	-
ENSMUSG00000096586	Gm22918	10	100139501	100139610	+	110	miRNA	predicted gene, 22918 [Source:MGI Symbol;Acc:MGI:5452695]	-
ENSMUSG00000019971	Cep290	10	100487558	100574840	+	11617	protein_coding	centrosomal protein 290 [Source:MGI Symbol;Acc:MGI:2384917]	-
ENSMUSG00000056912	1700017N19Rik	10	100590484	100618401	+	2353	protein_coding	RIKEN cDNA 1700017N19 gene [Source:MGI Symbol;Acc:MGI:1913855]	-
ENSMUSG00000019888	Mgat4c	10	101681487	102391469	+	10691	protein_coding	MGAT4 family, member C [Source:MGI Symbol;Acc:MGI:1914819]	-
ENSMUSG00000044921	Rassf9	10	102512222	102549736	+	7326	protein_coding	Ras association (RalGDS/AF-6) domain family (N-terminal) member 9 [Source:MGI Symbol;Acc:MGI:2384307]	-
ENSMUSG00000036602	Alx1	10	102998707	103030215	-	5756	protein_coding	ALX homeobox 1 [Source:MGI Symbol;Acc:MGI:104621]	Homeobox
ENSMUSG00000090638	Gm17028	10	103029479	103030344	-	704	lincRNA	predicted gene 17028 [Source:MGI Symbol;Acc:MGI:4937855]	-
ENSMUSG00000019892	Lrriq1	10	103046031	103236322	-	6449	protein_coding	leucine-rich repeats and IQ motif containing 1 [Source:MGI Symbol;Acc:MGI:1922228]	-
ENSMUSG00000036009	Mettl25	10	105763189	105841380	-	2688	protein_coding	methyltransferase like 25 [Source:MGI Symbol;Acc:MGI:3041259]	-
ENSMUSG00000019906	Lin7a	10	107271686	107421474	+	3311	protein_coding	lin-7 homolog A (C. elegans) [Source:MGI Symbol;Acc:MGI:2135609]	-
ENSMUSG00000112039	Gm5136	10	108698764	108700160	-	1397	protein_coding	predicted gene 5136 [Source:MGI Symbol;Acc:MGI:3647286]	-
ENSMUSG00000101801	1700020G17Rik	10	110784585	110896550	-	1476	antisense	RIKEN cDNA 1700020G17 gene [Source:MGI Symbol;Acc:MGI:1922880]	-
ENSMUSG00000020213	Glipr1l1	10	112060189	112078510	+	896	protein_coding	GLI pathogenesis-related 1 like 1 [Source:MGI Symbol;Acc:MGI:1916536]	-
ENSMUSG00000020214	Glipr1l2	10	112083354	112108098	+	1904	protein_coding	GLI pathogenesis-related 1 like 2 [Source:MGI Symbol;Acc:MGI:1914787]	-
ENSMUSG00000112611	Glipr1l3	10	112141754	112160327	-	892	protein_coding	GLI pathogenesis-related 1 like 3 [Source:MGI Symbol;Acc:MGI:3620621]	-
ENSMUSG00000100314	1700010J16Rik	10	112726888	112785602	+	928	lincRNA	RIKEN cDNA 1700010J16 gene [Source:MGI Symbol;Acc:MGI:1916605]	-
ENSMUSG00000089934	4930473D10Rik	10	114757747	114785104	+	487	antisense	RIKEN cDNA 4930473D10 gene [Source:MGI Symbol;Acc:MGI:1925262]	-
ENSMUSG00000074734	4933416C03Rik	10	116111664	116113917	-	2254	protein_coding	RIKEN cDNA 4933416C03 gene [Source:MGI Symbol;Acc:MGI:3588269]	-
ENSMUSG00000054934	Kcnmb4	10	116417861	116473878	-	3324	protein_coding	potassium large conductance calcium-activated channel, subfamily M, beta member 4 [Source:MGI Symbol;Acc:MGI:1913272]	-
ENSMUSG00000085837	Kcnmb4os2	10	116473163	116475319	+	2025	antisense	potassium large conductance calcium-activated channel, subfamily M, beta member 4, opposite strand 2 [Source:MGI Symbol;Acc:MGI:1918263]	-
ENSMUSG00000052291	5330438D12Rik	10	116509052	116583515	+	2517	processed_transcript	RIKEN cDNA 5330438D12 gene [Source:MGI Symbol;Acc:MGI:3026931]	-
ENSMUSG00000100198	1700030O20Rik	10	116723067	116729177	-	594	lincRNA	RIKEN cDNA 1700030O20 gene [Source:MGI Symbol;Acc:MGI:1919536]	-
ENSMUSG00000112627	4933412E12Rik	10	116949757	116963279	+	2434	bidirectional_promoter_lncRNA	RIKEN cDNA 4933412E12 gene [Source:MGI Symbol;Acc:MGI:1918336]	-
ENSMUSG00000112753	4930423D24Rik	10	117177303	117181112	+	689	lincRNA	RIKEN cDNA 4930423D24 gene [Source:MGI Symbol;Acc:MGI:1921142]	-
ENSMUSG00000112344	Gm32141	10	117446015	117447493	-	488	lincRNA	predicted gene, 32141 [Source:MGI Symbol;Acc:MGI:5591300]	-
ENSMUSG00000112500	4933411E08Rik	10	117925459	117948292	+	1689	lincRNA	RIKEN cDNA 4933411E08 gene [Source:MGI Symbol;Acc:MGI:1918317]	-
ENSMUSG00000112029	Gm33337	10	118714481	118715726	-	228	lincRNA	predicted gene, 33337 [Source:MGI Symbol;Acc:MGI:5592496]	-
ENSMUSG00000100558	1700025F24Rik	10	119413444	119426864	+	894	lincRNA	RIKEN cDNA 1700025F24 gene [Source:MGI Symbol;Acc:MGI:1914331]	-
ENSMUSG00000034813	Grip1	10	119453830	120087261	+	8064	protein_coding	glutamate receptor interacting protein 1 [Source:MGI Symbol;Acc:MGI:1921303]	-
ENSMUSG00000085418	Grip1os1	10	119825204	119852390	-	2157	antisense	glutamate receptor interacting protein 1, opposite strand 1 [Source:MGI Symbol;Acc:MGI:1922226]	-
ENSMUSG00000034764	1700006J14Rik	10	120364157	120384336	+	2885	antisense	RIKEN cDNA 1700006J14 gene [Source:MGI Symbol;Acc:MGI:2447818]	-
ENSMUSG00000044544	4921513I03Rik	10	120765732	120778886	+	1743	lincRNA	RIKEN cDNA 4921513I03 gene [Source:MGI Symbol;Acc:MGI:1918124]	-
ENSMUSG00000048661	Lemd3	10	120923413	120979332	-	4809	protein_coding	LEM domain containing 3 [Source:MGI Symbol;Acc:MGI:3580376]	-
ENSMUSG00000020121	Srgap1	10	121780991	122047315	-	9132	protein_coding	SLIT-ROBO Rho GTPase activating protein 1 [Source:MGI Symbol;Acc:MGI:2152936]	-
ENSMUSG00000034613	Ppm1h	10	122678762	122945795	+	10226	protein_coding	protein phosphatase 1H (PP2C domain containing) [Source:MGI Symbol;Acc:MGI:2442087]	-
ENSMUSG00000112294	Gm4129	10	123196695	123199418	+	625	bidirectional_promoter_lncRNA	predicted gene 4129 [Source:MGI Symbol;Acc:MGI:3782305]	-
ENSMUSG00000020102	Slc16a7	10	125219270	125389465	-	11839	protein_coding	solute carrier family 16 (monocarboxylic acid transporters), member 7 [Source:MGI Symbol;Acc:MGI:1330284]	-
ENSMUSG00000109803	Gm45604	10	125308912	125310679	+	550	antisense	predicted gene 45604 [Source:MGI Symbol;Acc:MGI:5791440]	-
ENSMUSG00000020105	Lrig3	10	125966168	126015359	+	8347	protein_coding	leucine-rich repeats and immunoglobulin-like domains 3 [Source:MGI Symbol;Acc:MGI:2443955]	-
ENSMUSG00000112482	1700025K04Rik	10	126371975	126375062	+	1174	lincRNA	RIKEN cDNA 1700025K04 gene [Source:MGI Symbol;Acc:MGI:1913584]	-
ENSMUSG00000112208	Gm40797	10	126663998	126674452	+	385	lincRNA	predicted gene, 40797 [Source:MGI Symbol;Acc:MGI:5623682]	-
ENSMUSG00000112639	A730063M14Rik	10	127070375	127074796	+	1770	lincRNA	RIKEN cDNA A730063M14 gene [Source:MGI Symbol;Acc:MGI:2443898]	-
ENSMUSG00000006731	B4galnt1	10	127165225	127172330	+	3454	protein_coding	beta-1,4-N-acetyl-galactosaminyl transferase 1 [Source:MGI Symbol;Acc:MGI:1342057]	-
ENSMUSG00000092593	Gm20492	10	127288514	127289681	+	286	processed_transcript	predicted gene 20492 [Source:MGI Symbol;Acc:MGI:5141957]	-
ENSMUSG00000092384	Gm4189	10	127289696	127290788	-	431	processed_transcript	predicted gene 4189 [Source:MGI Symbol;Acc:MGI:3782365]	-
ENSMUSG00000025401	Myo1a	10	127705170	127720940	+	3714	protein_coding	myosin IA [Source:MGI Symbol;Acc:MGI:107732]	-
ENSMUSG00000040134	Rdh7	10	127884028	127888817	-	1678	protein_coding	retinol dehydrogenase 7 [Source:MGI Symbol;Acc:MGI:1860517]	-
ENSMUSG00000044005	Gls2	10	128194457	128210004	+	3474	protein_coding	glutaminase 2 (liver, mitochondrial) [Source:MGI Symbol;Acc:MGI:2143539]	-
ENSMUSG00000047631	Apof	10	128268671	128270153	+	1258	protein_coding	apolipoprotein F [Source:MGI Symbol;Acc:MGI:104539]	-
ENSMUSG00000039878	Slc39a5	10	128395931	128401229	-	2225	protein_coding	solute carrier family 39 (metal ion transporter), member 5 [Source:MGI Symbol;Acc:MGI:1919336]	-
ENSMUSG00000112365	AC117232.1	10	128651259	128669315	-	338	lincRNA	novel transcript	-
ENSMUSG00000025359	Pmel	10	128704195	128720238	+	2292	protein_coding	premelanosome protein [Source:MGI Symbol;Acc:MGI:98301]	-
ENSMUSG00000045055	Rpsa-ps2	10	128776371	128777250	-	880	processed_pseudogene	ribosomal protein SA, pseudogene 2 [Source:MGI Symbol;Acc:MGI:3643356]	-
ENSMUSG00000025353	Ormdl2	10	128817902	128821645	-	1670	protein_coding	ORM1-like 2 (S. cerevisiae) [Source:MGI Symbol;Acc:MGI:1914094]	-
ENSMUSG00000025347	Mettl7b	10	128958274	128960988	-	1230	protein_coding	methyltransferase like 7B [Source:MGI Symbol;Acc:MGI:1918914]	-
ENSMUSG00000069633	Pex11g	8	3457105	3467680	-	3397	protein_coding	peroxisomal biogenesis factor 11 gamma [Source:MGI Symbol;Acc:MGI:1920905]	-
ENSMUSG00000040340	Tex45	8	3470862	3487181	+	1620	protein_coding	testis expressed 45 [Source:MGI Symbol;Acc:MGI:1923656]	-
ENSMUSG00000074491	Clec4g	8	3707064	3720651	-	2462	protein_coding	C-type lectin domain family 4, member g [Source:MGI Symbol;Acc:MGI:1923113]	-
ENSMUSG00000031495	Cd209d	8	3871824	3878555	-	919	protein_coding	CD209d antigen [Source:MGI Symbol;Acc:MGI:2157947]	-
ENSMUSG00000048644	Ctxn1	8	4257660	4259274	-	1212	protein_coding	cortexin 1 [Source:MGI Symbol;Acc:MGI:88566]	-
ENSMUSG00000058748	Zfp958	8	4613167	4630231	+	2364	protein_coding	zinc finger protein 958 [Source:MGI Symbol;Acc:MGI:2385298]	zf-C2H2
ENSMUSG00000048484	Gm7461	8	4677539	4678365	-	827	TEC	predicted gene 7461 [Source:MGI Symbol;Acc:MGI:3645338]	-
ENSMUSG00000022322	Shcbp1	8	4735976	4779567	-	6295	protein_coding	Shc SH2-domain binding protein 1 [Source:MGI Symbol;Acc:MGI:1338802]	-
ENSMUSG00000092092	Gm17215	8	7381015	7428569	+	277	lincRNA	predicted gene 17215 [Source:MGI Symbol;Acc:MGI:4938042]	-
ENSMUSG00000109260	Gm30954	8	7468669	7580205	-	1210	lincRNA	predicted gene, 30954 [Source:MGI Symbol;Acc:MGI:5590113]	-
ENSMUSG00000040467	4921522P10Rik	8	8661801	8664728	+	2101	lincRNA	RIKEN cDNA 4921522P10 gene [Source:MGI Symbol;Acc:MGI:1913969]	-
ENSMUSG00000109346	Gm44515	8	8920937	8932699	-	379	lincRNA	predicted gene 44515 [Source:MGI Symbol;Acc:MGI:5753091]	-
ENSMUSG00000049717	Lig4	8	9969049	9977686	-	5202	protein_coding	ligase IV, DNA, ATP-dependent [Source:MGI Symbol;Acc:MGI:1335098]	-
ENSMUSG00000040396	Abhd13	8	9977707	9992155	+	5191	protein_coding	abhydrolase domain containing 13 [Source:MGI Symbol;Acc:MGI:1916154]	-
ENSMUSG00000031504	Rab20	8	11453518	11478710	-	1392	protein_coding	RAB20, member RAS oncogene family [Source:MGI Symbol;Acc:MGI:102789]	-
ENSMUSG00000109986	4930465I24Rik	8	11678808	11682211	+	426	antisense	RIKEN cDNA 4930465I24 gene [Source:MGI Symbol;Acc:MGI:1925260]	-
ENSMUSG00000110002	Gm45680	8	11945465	11948297	-	214	lincRNA	predicted gene 45680 [Source:MGI Symbol;Acc:MGI:5791516]	-
ENSMUSG00000110412	Gm33175	8	12315004	12319480	-	461	lincRNA	predicted gene, 33175 [Source:MGI Symbol;Acc:MGI:5592334]	-
ENSMUSG00000109582	4933439N14Rik	8	12502899	12505341	+	1087	lincRNA	RIKEN cDNA 4933439N14 gene [Source:MGI Symbol;Acc:MGI:1925389]	-
ENSMUSG00000054910	4931415C17Rik	8	12672186	12679229	+	2959	processed_transcript	RIKEN cDNA 4931415C17 gene [Source:MGI Symbol;Acc:MGI:1918216]	-
ENSMUSG00000084780	Gm15350	8	12828335	12833865	-	619	antisense	predicted gene 15350 [Source:MGI Symbol;Acc:MGI:3705181]	-
ENSMUSG00000057116	AF366264	8	13835233	13838389	-	3157	protein_coding	cDNA sequence AF366264 [Source:MGI Symbol;Acc:MGI:2667157]	-
ENSMUSG00000047710	Champ1	8	13869641	13881639	+	4040	protein_coding	chromosome alignment maintaining phosphoprotein 1 [Source:MGI Symbol;Acc:MGI:1196398]	-
ENSMUSG00000051978	Erich1	8	14027561	14090301	-	1590	protein_coding	glutamate rich 1 [Source:MGI Symbol;Acc:MGI:3588201]	-
ENSMUSG00000055675	Kbtbd11	8	15011025	15033333	+	7137	protein_coding	kelch repeat and BTB (POZ) domain containing 11 [Source:MGI Symbol;Acc:MGI:1922151]	-
ENSMUSG00000087363	Gm16347	8	16433175	16437040	+	1344	antisense	predicted gene 16347 [Source:MGI Symbol;Acc:MGI:3840141]	-
ENSMUSG00000039842	Mcph1	8	18595131	18803189	+	7806	protein_coding	microcephaly, primary autosomal recessive 1 [Source:MGI Symbol;Acc:MGI:2443308]	-
ENSMUSG00000046354	Defb14	8	19194357	19195212	+	204	protein_coding	defensin beta 14 [Source:MGI Symbol;Acc:MGI:2675345]	-
ENSMUSG00000095403	Gm21092	8	20567597	20582771	+	955	unprocessed_pseudogene	predicted gene, 21092 [Source:MGI Symbol;Acc:MGI:5434447]	-
ENSMUSG00000074454	Defb33	8	20892669	20897723	+	424	protein_coding	defensin beta 33 [Source:MGI Symbol;Acc:MGI:3647176]	-
ENSMUSG00000045337	Defb11	8	21905376	21906412	-	317	protein_coding	defensin beta 11 [Source:MGI Symbol;Acc:MGI:2179197]	-
ENSMUSG00000063362	Alg11	8	22060721	22071627	+	4960	protein_coding	asparagine-linked glycosylation 11 (alpha-1,2-mannosyltransferase) [Source:MGI Symbol;Acc:MGI:2142632]	-
ENSMUSG00000037725	Ckap2	8	22168160	22185819	-	3215	protein_coding	cytoskeleton associated protein 2 [Source:MGI Symbol;Acc:MGI:1931797]	-
ENSMUSG00000099825	1810012K16Rik	8	22398721	22399596	+	547	lincRNA	RIKEN cDNA 1810012K16 gene [Source:MGI Symbol;Acc:MGI:1916358]	-
ENSMUSG00000031538	Plat	8	22757727	22782844	+	6241	protein_coding	plasminogen activator, tissue [Source:MGI Symbol;Acc:MGI:97610]	-
ENSMUSG00000103925	B230112G18Rik	8	23208512	23209362	+	851	TEC	RIKEN cDNA B230112G18 gene [Source:MGI Symbol;Acc:MGI:1925092]	-
ENSMUSG00000031552	Adam18	8	24602246	24674755	-	2361	protein_coding	a disintegrin and metallopeptidase domain 18 [Source:MGI Symbol;Acc:MGI:105986]	-
ENSMUSG00000037316	Bag4	8	25764538	25785287	-	7032	protein_coding	BCL2-associated athanogene 4 [Source:MGI Symbol;Acc:MGI:1914634]	-
ENSMUSG00000031574	Star	8	25806555	25815982	+	4113	protein_coding	steroidogenic acute regulatory protein [Source:MGI Symbol;Acc:MGI:102760]	-
ENSMUSG00000031576	Kcnu1	8	25849623	25937939	+	3737	protein_coding	potassium channel, subfamily U, member 1 [Source:MGI Symbol;Acc:MGI:1202300]	-
ENSMUSG00000085437	1700047A11Rik	8	26082609	26096522	+	821	antisense	RIKEN cDNA 1700047A11 gene [Source:MGI Symbol;Acc:MGI:1923854]	-
ENSMUSG00000091154	Proscos	8	27042377	27043042	-	666	antisense	proline synthetase co-transcribed, opposite strand [Source:MGI Symbol;Acc:MGI:3704307]	-
ENSMUSG00000031488	Rab11fip1	8	27138773	27174646	-	10800	protein_coding	RAB11 family interacting protein 1 (class I) [Source:MGI Symbol;Acc:MGI:1923017]	-
ENSMUSG00000039720	Got1l1	8	27197459	27223828	-	1822	protein_coding	glutamic-oxaloacetic transaminase 1-like 1 [Source:MGI Symbol;Acc:MGI:1923865]	-
ENSMUSG00000071138	Tex24	8	27344394	27349188	+	1767	protein_coding	testis expressed gene 24 [Source:MGI Symbol;Acc:MGI:1921539]	-
ENSMUSG00000110333	Gm45861	8	27447100	27620917	+	7520	protein_coding	predicted gene 45861 [Source:MGI Symbol;Acc:MGI:5804976]	-
ENSMUSG00000109657	1700008N11Rik	8	28084828	28085596	+	636	lincRNA	RIKEN cDNA 1700008N11 gene [Source:MGI Symbol;Acc:MGI:1922692]	-
[truncated: 1,689 more rows]

## Sheet: HU-v vs. HU-t
gene_id	gene_name	gene_chr	gene_start	gene_end	gene_strand	gene_length	gene_biotype	gene_description	tf_family
ENSMUSG00000096126	Gm22307	1	4529017	4529123	+	107	snRNA	predicted gene, 22307 [Source:MGI Symbol;Acc:MGI:5452084]	-
ENSMUSG00000102706	Gm7417	1	6382634	6383106	-	473	processed_pseudogene	predicted gene 7417 [Source:MGI Symbol;Acc:MGI:3647903]	-
ENSMUSG00000025912	Mybl1	1	9667415	9700209	-	5402	protein_coding	myeloblastosis oncogene-like 1 [Source:MGI Symbol;Acc:MGI:99925]	MYB
ENSMUSG00000097893	1700034P13Rik	1	9747648	9791924	+	3101	antisense	RIKEN cDNA 1700034P13 gene [Source:MGI Symbol;Acc:MGI:1920581]	-
ENSMUSG00000025916	Ppp1r42	1	9968624	10009136	-	1523	protein_coding	protein phosphatase 1, regulatory subunit 42 [Source:MGI Symbol;Acc:MGI:1921138]	-
ENSMUSG00000101314	Gm29663	1	12670324	12671176	-	853	lincRNA	predicted gene 29663 [Source:MGI Symbol;Acc:MGI:5580369]	-
ENSMUSG00000067795	4930444P10Rik	1	16065979	16093325	-	2063	protein_coding	RIKEN cDNA 4930444P10 gene [Source:MGI Symbol;Acc:MGI:1923049]	-
ENSMUSG00000089982	Gm7568	1	16253592	16267921	+	1003	antisense	predicted gene 7568 [Source:MGI Symbol;Acc:MGI:3649156]	-
ENSMUSG00000100538	Gm28340	1	19242725	19243769	+	202	lincRNA	predicted gene 28340 [Source:MGI Symbol;Acc:MGI:5579046]	-
ENSMUSG00000089914	4930486I03Rik	1	20356452	20392300	+	788	antisense	RIKEN cDNA 4930486I03 gene [Source:MGI Symbol;Acc:MGI:1922278]	-
ENSMUSG00000099392	Gm29414	1	25026581	25027232	-	448	lincRNA	predicted gene 29414 [Source:MGI Symbol;Acc:MGI:5580120]	-
ENSMUSG00000073722	4931408C20Rik	1	26681814	26687460	-	4318	protein_coding	RIKEN cDNA 4931408C20 gene [Source:MGI Symbol;Acc:MGI:3588222]	-
ENSMUSG00000048411	Gm597	1	28776117	28780252	-	2887	protein_coding	predicted gene 597 [Source:MGI Symbol;Acc:MGI:2685443]	-
ENSMUSG00000086727	4931428L18Rik	1	30997842	31222684	-	3751	protein_coding	RIKEN cDNA 4931428L18 gene [Source:MGI Symbol;Acc:MGI:1918238]	-
ENSMUSG00000026134	Prim2	1	33453810	33669795	-	5938	protein_coding	DNA primase, p58 subunit [Source:MGI Symbol;Acc:MGI:97758]	-
ENSMUSG00000101223	4930568A12Rik	1	34477167	34485933	-	1298	lincRNA	RIKEN cDNA 4930568A12 gene [Source:MGI Symbol;Acc:MGI:1923133]	-
ENSMUSG00000037529	Prss40	1	34543968	34560943	-	2105	protein_coding	protease, serine 40 [Source:MGI Symbol;Acc:MGI:1270857]	-
ENSMUSG00000045815	1700101I19Rik	1	34579202	34579711	-	510	antisense	RIKEN cDNA 1700101I19 gene [Source:MGI Symbol;Acc:MGI:1920839]	-
ENSMUSG00000104201	4930535G08Rik	1	36011072	36011894	+	425	lincRNA	RIKEN cDNA 4930535G08 gene [Source:MGI Symbol;Acc:MGI:1925283]	-
ENSMUSG00000102762	4930403P22Rik	1	36332708	36333420	+	713	lincRNA	RIKEN cDNA 4930403P22 gene [Source:MGI Symbol;Acc:MGI:1921057]	-
ENSMUSG00000037432	Fer1l5	1	36372291	36422110	+	6356	protein_coding	fer-1-like 5 (C. elegans) [Source:MGI Symbol;Acc:MGI:3616091]	-
ENSMUSG00000102416	4933424G06Rik	1	36710149	36757953	+	1744	protein_coding	RIKEN cDNA 4933424G06 gene [Source:MGI Symbol;Acc:MGI:1918416]	-
ENSMUSG00000104365	4930470B04Rik	1	37660722	37662647	+	1926	TEC	RIKEN cDNA 4930470B04 gene [Source:MGI Symbol;Acc:MGI:1923057]	-
ENSMUSG00000057173	Rfx8	1	39665301	39720997	-	2139	protein_coding	regulatory factor X 8 [Source:MGI Symbol;Acc:MGI:3588206]	RFX
ENSMUSG00000101634	1700066B17Rik	1	39839175	39847334	-	1068	lincRNA	RIKEN cDNA 1700066B17 gene [Source:MGI Symbol;Acc:MGI:1920676]	-
ENSMUSG00000091844	Gm8251	1	44055952	44061936	-	5985	protein_coding	predicted gene 8251 [Source:MGI Symbol;Acc:MGI:3647616]	-
ENSMUSG00000100769	Gm28893	1	44392809	44394447	+	1108	processed_transcript	predicted gene 28893 [Source:MGI Symbol;Acc:MGI:5579599]	-
ENSMUSG00000065255	Gm23974	1	45746895	45747025	+	131	snoRNA	predicted gene, 23974 [Source:MGI Symbol;Acc:MGI:5453751]	-
ENSMUSG00000084817	Gm5526	1	45857332	45857754	-	423	processed_pseudogene	predicted pseudogene 5526 [Source:MGI Symbol;Acc:MGI:3643066]	-
ENSMUSG00000041144	Dnah7b	1	46066315	46373546	+	19980	protein_coding	dynein, axonemal, heavy chain 7B [Source:MGI Symbol;Acc:MGI:2684953]	-
ENSMUSG00000101337	Dnah7c	1	46425592	46807476	+	12603	protein_coding	dynein, axonemal, heavy chain 7C [Source:MGI Symbol;Acc:MGI:3639762]	-
ENSMUSG00000101702	1700072G22Rik	1	51457932	51458931	-	548	lincRNA	RIKEN cDNA 1700072G22 gene [Source:MGI Symbol;Acc:MGI:1920746]	-
ENSMUSG00000099135	Gm27607	1	51938974	51939095	-	122	snoRNA	predicted gene, 27607 [Source:MGI Symbol;Acc:MGI:5530989]	-
ENSMUSG00000062939	Stat4	1	51987148	52107189	+	3872	protein_coding	signal transducer and activator of transcription 4 [Source:MGI Symbol;Acc:MGI:103062]	STAT
ENSMUSG00000100120	Gm553	1	52522902	52582679	+	701	lincRNA	predicted gene 553 [Source:MGI Symbol;Acc:MGI:2685399]	-
ENSMUSG00000096141	Dnah7a	1	53397006	53706784	-	12767	protein_coding	dynein, axonemal, heavy chain 7A [Source:MGI Symbol;Acc:MGI:2685838]	-
ENSMUSG00000098443	Mir7681	1	53849424	53849495	+	72	miRNA	microRNA 7681 [Source:MGI Symbol;Acc:MGI:5531188]	-
ENSMUSG00000025983	Ccdc150	1	54250683	54368727	+	5021	protein_coding	coiled-coil domain containing 150 [Source:MGI Symbol;Acc:MGI:1925266]	-
ENSMUSG00000046994	Mars2	1	55237177	55248470	+	11294	protein_coding	methionine-tRNA synthetase 2 (mitochondrial) [Source:MGI Symbol;Acc:MGI:2444136]	-
ENSMUSG00000025977	Boll	1	55248658	55363469	-	3514	protein_coding	boule homolog, RNA binding protein [Source:MGI Symbol;Acc:MGI:1922638]	-
ENSMUSG00000100372	1700003I22Rik	1	56018978	56020203	+	482	lincRNA	RIKEN cDNA 1700003I22 gene [Source:MGI Symbol;Acc:MGI:1916606]	-
ENSMUSG00000045336	Hsfy2	1	56636044	56637435	-	1392	protein_coding	heat shock transcription factor, Y-linked 2 [Source:MGI Symbol;Acc:MGI:1918316]	HSF
ENSMUSG00000064294	Aox3	1	58113130	58200698	+	7033	protein_coding	aldehyde oxidase 3 [Source:MGI Symbol;Acc:MGI:1918974]	-
ENSMUSG00000047528	Als2cr12	1	58646903	58695989	-	3396	protein_coding	amyotrophic lateral sclerosis 2 chromosome region 12 [Source:MGI Symbol;Acc:MGI:1918359]	-
ENSMUSG00000099719	Gm28802	1	58850085	58892792	-	944	unprocessed_pseudogene	predicted gene 28802 [Source:MGI Symbol;Acc:MGI:5579508]	-
ENSMUSG00000047383	C2cd6b	1	58997123	59003539	-	878	lincRNA	C2 calcium dependent domain containing 6B [Source:MGI Symbol;Acc:MGI:5592748]	-
ENSMUSG00000072295	C2cd6	1	59050506	59094900	-	2204	protein_coding	C2 calcium dependent domain containing 6 [Source:MGI Symbol;Acc:MGI:1920713]	-
ENSMUSG00000099811	Gm28411	1	59532991	59549521	-	694	antisense	predicted gene 28411 [Source:MGI Symbol;Acc:MGI:5579117]	-
ENSMUSG00000101409	1700122D07Rik	1	59534811	59537229	-	421	antisense	RIKEN cDNA 1700122D07 gene [Source:MGI Symbol;Acc:MGI:1923911]	-
ENSMUSG00000026018	Ica1l	1	59982490	60043184	-	5356	protein_coding	islet cell autoantigen 1-like [Source:MGI Symbol;Acc:MGI:1917625]	-
ENSMUSG00000102536	1700039I01Rik	1	63248021	63248499	-	479	TEC	RIKEN cDNA 1700039I01 gene [Source:MGI Symbol;Acc:MGI:1920596]	-
ENSMUSG00000087561	Gm11608	1	63266848	63273120	-	882	lincRNA	predicted gene 11608 [Source:MGI Symbol;Acc:MGI:3651337]	-
ENSMUSG00000027520	Zdbf2	1	63273265	63314576	+	12659	protein_coding	zinc finger, DBF-type containing 2 [Source:MGI Symbol;Acc:MGI:1921134]	-
ENSMUSG00000025963	Mdh1b	1	63698819	63730318	-	1719	protein_coding	malate dehydrogenase 1B, NAD (soluble) [Source:MGI Symbol;Acc:MGI:1923918]	-
ENSMUSG00000025961	4933402D24Rik	1	63754907	63769267	-	1758	protein_coding	RIKEN cDNA 4933402D24 gene [Source:MGI Symbol;Acc:MGI:1921676]	-
ENSMUSG00000087213	2810408I11Rik	1	64679871	64690659	-	2341	processed_transcript	RIKEN cDNA 2810408I11 gene [Source:MGI Symbol;Acc:MGI:1917191]	-
ENSMUSG00000025955	Akr1cl	1	65012689	65032759	-	4209	protein_coding	aldo-keto reductase family 1, member C-like [Source:MGI Symbol;Acc:MGI:1918111]	-
ENSMUSG00000053153	Spag16	1	69826970	70725132	+	6764	protein_coding	sperm associated antigen 16 [Source:MGI Symbol;Acc:MGI:1913972]	-
ENSMUSG00000039342	Ankar	1	72642980	72700579	-	4588	protein_coding	ankyrin and armadillo repeat containing [Source:MGI Symbol;Acc:MGI:2442559]	-
ENSMUSG00000039323	Igfbp2	1	72824503	72852474	+	1847	protein_coding	insulin-like growth factor binding protein 2 [Source:MGI Symbol;Acc:MGI:96437]	-
ENSMUSG00000103013	Gm37503	1	74287542	74287860	-	319	TEC	predicted gene, 37503 [Source:MGI Symbol;Acc:MGI:5610731]	-
ENSMUSG00000073650	Catip	1	74362108	74369321	+	2211	protein_coding	ciliogenesis associated TTC17 interacting protein [Source:MGI Symbol;Acc:MGI:2685062]	-
ENSMUSG00000026175	Vil1	1	74409376	74435559	+	3551	protein_coding	villin 1 [Source:MGI Symbol;Acc:MGI:98930]	-
ENSMUSG00000033276	Stk36	1	74601445	74636894	+	6437	protein_coding	serine/threonine kinase 36 [Source:MGI Symbol;Acc:MGI:1920831]	-
ENSMUSG00000047021	Cfap65	1	74902071	74935599	-	7817	protein_coding	cilia and flagella associated protein 65 [Source:MGI Symbol;Acc:MGI:2444274]	-
ENSMUSG00000026200	Glb1l	1	75198236	75210813	-	5905	protein_coding	galactosidase, beta 1-like [Source:MGI Symbol;Acc:MGI:1921827]	-
ENSMUSG00000096094	A630095N17Rik	1	75220095	75232102	-	1123	protein_coding	RIKEN cDNA A630095N17 gene [Source:MGI Symbol;Acc:MGI:2686470]	-
ENSMUSG00000043230	Fam124b	1	80198706	80218473	-	3357	protein_coding	family with sequence similarity 124, member B [Source:MGI Symbol;Acc:MGI:3026880]	-
ENSMUSG00000101483	1700016L21Rik	1	80445932	80479867	+	968	antisense	RIKEN cDNA 1700016L21 gene [Source:MGI Symbol;Acc:MGI:1919458]	-
ENSMUSG00000026149	Tm4sf20	1	82756649	82768461	-	1508	protein_coding	transmembrane 4 L six family member 20 [Source:MGI Symbol;Acc:MGI:1913511]	-
ENSMUSG00000053161	Daw1	1	83159752	83210574	+	2140	protein_coding	dynein assembly factor with WDR repeat domains 1 [Source:MGI Symbol;Acc:MGI:1923089]	-
ENSMUSG00000101896	Gm6244	1	83212044	83212884	-	841	processed_pseudogene	predicted gene 6244 [Source:MGI Symbol;Acc:MGI:3643858]	-
ENSMUSG00000026163	Sphkap	1	83254139	83408200	-	9602	protein_coding	SPHK1 interactor, AKAP domain containing [Source:MGI Symbol;Acc:MGI:1924879]	-
ENSMUSG00000026237	Nmur1	1	86386303	86426228	-	1695	protein_coding	neuromedin U receptor 1 [Source:MGI Symbol;Acc:MGI:1341898]	-
ENSMUSG00000036574	Tex44	1	86426329	86428052	+	1724	protein_coding	testis expressed 44 [Source:MGI Symbol;Acc:MGI:1919113]	-
ENSMUSG00000036480	Prss56	1	87183313	87188405	+	2180	protein_coding	protease, serine 56 [Source:MGI Symbol;Acc:MGI:1916703]	-
ENSMUSG00000026288	Inpp5d	1	87620312	87720507	+	7602	protein_coding	inositol polyphosphate-5-phosphatase D [Source:MGI Symbol;Acc:MGI:107357]	-
ENSMUSG00000079429	Mroh2a	1	88226986	88262289	+	8492	protein_coding	maestro heat-like repeat family member 2A [Source:MGI Symbol;Acc:MGI:3705228]	-
ENSMUSG00000099378	1700067G17Rik	1	89016113	89022210	+	603	lincRNA	RIKEN cDNA 1700067G17 gene [Source:MGI Symbol;Acc:MGI:1920725]	-
ENSMUSG00000102009	4933400F21Rik	1	89650529	89683908	-	3393	processed_transcript	RIKEN cDNA 4933400F21 gene [Source:MGI Symbol;Acc:MGI:1921653]	-
ENSMUSG00000026301	Iqca	1	90042132	90153401	-	4278	protein_coding	IQ motif containing with AAA domain [Source:MGI Symbol;Acc:MGI:1922168]	-
ENSMUSG00000026304	Rab17	1	90958133	90969661	-	1992	protein_coding	RAB17, member RAS oncogene family [Source:MGI Symbol;Acc:MGI:104640]	-
ENSMUSG00000070732	Rbm44	1	91145089	91170795	+	6518	protein_coding	RNA binding motif protein 44 [Source:MGI Symbol;Acc:MGI:2685663]	-
ENSMUSG00000100253	1700020N18Rik	1	91404879	91406029	-	547	lincRNA	RIKEN cDNA 1700020N18 gene [Source:MGI Symbol;Acc:MGI:1914336]	-
ENSMUSG00000099665	Gm29482	1	92759213	92760480	-	230	lincRNA	predicted gene 29482 [Source:MGI Symbol;Acc:MGI:5580188]	-
ENSMUSG00000034212	Ankmy1	1	92859803	92902906	-	4846	protein_coding	ankyrin repeat and MYND domain containing 1 [Source:MGI Symbol;Acc:MGI:3045261]	-
ENSMUSG00000026274	Pask	1	93308770	93343482	-	9060	protein_coding	PAS domain containing serine/threonine kinase [Source:MGI Symbol;Acc:MGI:2155936]	-
ENSMUSG00000100518	4930440C22Rik	1	94797083	94802472	+	1607	lincRNA	RIKEN cDNA 4930440C22 gene [Source:MGI Symbol;Acc:MGI:1921939]	-
ENSMUSG00000100336	Gm29601	1	96543059	96556703	-	1349	lincRNA	predicted gene 29601 [Source:MGI Symbol;Acc:MGI:5580307]	-
ENSMUSG00000045463	Slco6b1	1	96906176	96997577	-	2492	transcribed_unprocessed_pseudogene	solute carrier organic anion transporter family, member 6b1 [Source:MGI Symbol;Acc:MGI:1915104]	-
ENSMUSG00000026331	Slco6c1	1	97059038	97128301	-	2842	protein_coding	solute carrier organic anion transporter family, member 6c1 [Source:MGI Symbol;Acc:MGI:1921691]	-
ENSMUSG00000101348	Gm7135	1	97346475	97573015	+	2255	transcribed_unprocessed_pseudogene	predicted gene 7135 [Source:MGI Symbol;Acc:MGI:3647710]	-
ENSMUSG00000026336	Slco6d1	1	98421124	98516991	+	3173	protein_coding	solute carrier organic anion transporter family, member 6d1 [Source:MGI Symbol;Acc:MGI:1918116]	-
ENSMUSG00000067028	Cntnap5b	1	99772765	100485942	+	5205	protein_coding	contactin associated protein-like 5B [Source:MGI Symbol;Acc:MGI:3664583]	-
ENSMUSG00000100684	Gm20268	1	101155809	101175202	+	845	lincRNA	predicted gene, 20268 [Source:MGI Symbol;Acc:MGI:5012453]	-
ENSMUSG00000101583	Gm20753	1	106152625	106171524	-	545	lincRNA	predicted gene, 20753 [Source:MGI Symbol;Acc:MGI:5434109]	-
ENSMUSG00000087210	Gm15391	1	107385200	107387412	-	257	lincRNA	predicted gene 15391 [Source:MGI Symbol;Acc:MGI:3705314]	-
ENSMUSG00000037035	Inhbb	1	119415465	119422248	-	4255	protein_coding	inhibin beta-B [Source:MGI Symbol;Acc:MGI:96571]	-
ENSMUSG00000036962	Cfap221	1	119923341	119997234	-	2915	protein_coding	cilia and flagella associated protein 221 [Source:MGI Symbol;Acc:MGI:2684947]	-
ENSMUSG00000058665	En1	1	120602418	120607992	+	2624	protein_coding	engrailed 1 [Source:MGI Symbol;Acc:MGI:95389]	Homeobox
ENSMUSG00000099574	1700121L03Rik	1	125190282	125197455	-	704	lincRNA	RIKEN cDNA 1700121L03 gene [Source:MGI Symbol;Acc:MGI:1923910]	-
ENSMUSG00000036155	Mgat5	1	127205015	127488336	+	10291	protein_coding	mannoside acetylglucosaminyltransferase 5 [Source:MGI Symbol;Acc:MGI:894701]	-
ENSMUSG00000099471	Gm8451	1	127282662	127283108	-	447	processed_pseudogene	predicted gene 8451 [Source:MGI Symbol;Acc:MGI:3644810]	-
ENSMUSG00000042554	Zp3r	1	130576713	130629621	-	2121	protein_coding	zona pellucida 3 receptor [Source:MGI Symbol;Acc:MGI:104965]	-
ENSMUSG00000042474	Fcmr	1	130865669	130880791	+	1736	protein_coding	Fc fragment of IgM receptor [Source:MGI Symbol;Acc:MGI:1916419]	-
ENSMUSG00000016526	Dyrk3	1	131127455	131138340	-	3178	protein_coding	dual-specificity tyrosine-(Y)-phosphorylation regulated kinase 3 [Source:MGI Symbol;Acc:MGI:1330300]	-
ENSMUSG00000079330	Lemd1	1	132191431	132259227	+	9289	protein_coding	LEM domain containing 1 [Source:MGI Symbol;Acc:MGI:1922403]	-
ENSMUSG00000070644	Etnk2	1	133363572	133380336	+	4566	protein_coding	ethanolamine kinase 2 [Source:MGI Symbol;Acc:MGI:2443760]	-
ENSMUSG00000026450	Chit1	1	134111242	134151540	+	1815	protein_coding	chitinase 1 (chitotriosidase) [Source:MGI Symbol;Acc:MGI:1919134]	-
ENSMUSG00000042429	Adora1	1	134199223	134235431	-	5785	protein_coding	adenosine A1 receptor [Source:MGI Symbol;Acc:MGI:99401]	-
ENSMUSG00000050526	4933406M09Rik	1	134385940	134390981	+	1768	protein_coding	RIKEN cDNA 4933406M09 gene [Source:MGI Symbol;Acc:MGI:3045320]	-
ENSMUSG00000046367	Mgat4e	1	134540941	134549682	-	1832	protein_coding	MGAT4 family, member E [Source:MGI Symbol;Acc:MGI:1918251]	-
ENSMUSG00000003051	Elf3	1	135253575	135258568	-	2217	protein_coding	E74-like factor 3 [Source:MGI Symbol;Acc:MGI:1101781]	ETS
ENSMUSG00000041642	Kif21b	1	136131389	136177998	+	12184	protein_coding	kinesin family member 21B [Source:MGI Symbol;Acc:MGI:109234]	-
ENSMUSG00000087230	Mroh3	1	136181652	136212828	-	3230	protein_coding	maestro heat-like repeat family member 3 [Source:MGI Symbol;Acc:MGI:1923672]	-
ENSMUSG00000041605	Inava	1	136213531	136234264	-	4977	protein_coding	innate immunity activator [Source:MGI Symbol;Acc:MGI:1921579]	-
ENSMUSG00000099337	Gm29486	1	136507409	136507780	+	372	processed_pseudogene	predicted gene 29486 [Source:MGI Symbol;Acc:MGI:5580192]	-
ENSMUSG00000102738	1700006P03Rik	1	137325434	137325842	-	409	TEC	RIKEN cDNA 1700006P03 gene [Source:MGI Symbol;Acc:MGI:1925628]	-
ENSMUSG00000099808	1700019P21Rik	1	138876272	138876951	-	411	lincRNA	RIKEN cDNA 1700019P21 gene [Source:MGI Symbol;Acc:MGI:1922796]	-
ENSMUSG00000055547	Apobec4	1	152750551	152757544	+	1566	protein_coding	apolipoprotein B mRNA editing enzyme, catalytic polypeptide-like 4 (putative) [Source:MGI Symbol;Acc:MGI:1918531]	-
ENSMUSG00000103840	1700040K01Rik	1	152936604	152937041	+	438	TEC	RIKEN cDNA 1700040K01 gene [Source:MGI Symbol;Acc:MGI:1920517]	-
ENSMUSG00000042708	Shcbp1l	1	153425162	153452574	+	3710	protein_coding	Shc SH2-domain binding protein 1-like [Source:MGI Symbol;Acc:MGI:1919086]	-
ENSMUSG00000042641	Rgsl1	1	153779381	153844142	-	5219	protein_coding	regulator of G-protein signaling like 1 [Source:MGI Symbol;Acc:MGI:2685048]	-
ENSMUSG00000060985	Tdrd5	1	156255296	156303664	-	6937	protein_coding	tudor domain containing 5 [Source:MGI Symbol;Acc:MGI:2684949]	-
ENSMUSG00000103705	4930518J20Rik	1	156303489	156304966	+	1478	antisense	RIKEN cDNA 4930518J20 gene [Source:MGI Symbol;Acc:MGI:1914839]	-
ENSMUSG00000026601	Axdnd1	1	156323509	156421159	-	6014	protein_coding	axonemal dynein light chain domain containing 1 [Source:MGI Symbol;Acc:MGI:1924602]	-
ENSMUSG00000026600	Soat1	1	156424525	156474331	-	9791	protein_coding	sterol O-acyltransferase 1 [Source:MGI Symbol;Acc:MGI:104665]	-
ENSMUSG00000033544	Angptl1	1	156838562	156861078	+	2841	protein_coding	angiopoietin-like 1 [Source:MGI Symbol;Acc:MGI:1919963]	-
ENSMUSG00000101905	4930439D14Rik	1	156939838	156940196	+	359	antisense	RIKEN cDNA 4930439D14 gene [Source:MGI Symbol;Acc:MGI:1925417]	-
ENSMUSG00000087093	Gm15486	1	157497931	157511721	-	604	antisense	predicted gene 15486 [Source:MGI Symbol;Acc:MGI:3705263]	-
ENSMUSG00000026715	Serpinc1	1	160978585	161005863	+	8546	protein_coding	serine (or cysteine) peptidase inhibitor, clade C (antithrombin), member 1 [Source:MGI Symbol;Acc:MGI:88095]	-
ENSMUSG00000044835	Ankrd45	1	161142691	161170498	+	3735	protein_coding	ankyrin repeat domain 45 [Source:MGI Symbol;Acc:MGI:1921094]	-
ENSMUSG00000049160	Tex50	1	161154558	161159314	-	1192	protein_coding	testis expressed 50 [Source:MGI Symbol;Acc:MGI:1922183]	-
ENSMUSG00000102817	Gm6185	1	161176936	161237307	+	3866	transcribed_unprocessed_pseudogene	predicted gene 6185 [Source:MGI Symbol;Acc:MGI:3648765]	-
ENSMUSG00000086277	4930558K02Rik	1	161942086	161979636	-	1167	protein_coding	RIKEN cDNA 4930558K02 gene [Source:MGI Symbol;Acc:MGI:1922618]	-
ENSMUSG00000071890	Mroh9	1	163024302	163085670	-	2956	protein_coding	maestro heat-like repeat family member 9 [Source:MGI Symbol;Acc:MGI:1925508]	-
ENSMUSG00000026575	Nme7	1	164304121	164437725	+	5876	protein_coding	NME/NM23 family member 7 [Source:MGI Symbol;Acc:MGI:2449121]	-
ENSMUSG00000101189	1700029M03Rik	1	164960921	164962825	+	685	lincRNA	RIKEN cDNA 1700029M03 gene [Source:MGI Symbol;Acc:MGI:1916726]	-
ENSMUSG00000026572	Tbx19	1	165137855	165160773	-	3192	protein_coding	T-box 19 [Source:MGI Symbol;Acc:MGI:1891158]	T-box
ENSMUSG00000026567	Adcy10	1	165485183	165576774	+	8739	protein_coding	adenylate cyclase 10 [Source:MGI Symbol;Acc:MGI:2660854]	-
ENSMUSG00000000544	Gpa33	1	166130238	166166510	+	2742	protein_coding	glycoprotein A33 (transmembrane) [Source:MGI Symbol;Acc:MGI:1891703]	-
ENSMUSG00000026563	Tada1	1	166379097	166393621	+	4110	protein_coding	transcriptional adaptor 1 [Source:MGI Symbol;Acc:MGI:1196415]	-
ENSMUSG00000103139	Gm37982	1	167242457	167251492	+	561	antisense	predicted gene, 37982 [Source:MGI Symbol;Acc:MGI:5611210]	-
ENSMUSG00000102909	Gm2453	1	167285068	167289856	+	822	lincRNA	predicted gene 2453 [Source:MGI Symbol;Acc:MGI:3780620]	-
ENSMUSG00000040485	Lrrc52	1	167445669	167466780	-	1143	protein_coding	leucine rich repeat containing 52 [Source:MGI Symbol;Acc:MGI:1924118]	-
ENSMUSG00000103463	1700063I16Rik	1	168675272	168675882	-	611	TEC	RIKEN cDNA 1700063I16 gene [Source:MGI Symbol;Acc:MGI:1925877]	-
ENSMUSG00000026683	Nuf2	1	169497934	169531464	-	6341	protein_coding	NUF2, NDC80 kinetochore complex component [Source:MGI Symbol;Acc:MGI:1914227]	-
ENSMUSG00000006411	Nectin4	1	171370099	171388598	+	3746	protein_coding	nectin cell adhesion molecule 4 [Source:MGI Symbol;Acc:MGI:1918990]	-
ENSMUSG00000103711	Tstd1	1	171418872	171420352	+	867	protein_coding	thiosulfate sulfurtransferase (rhodanese)-like domain containing 1 [Source:MGI Symbol;Acc:MGI:3648482]	-
[truncated: 2,725 more rows]

## Sheet: HU-t vs. Controls
gene_id	gene_name	gene_chr	gene_start	gene_end	gene_strand	gene_length	gene_biotype	gene_description	tf_family
[truncated: 1,906 more rows]

[truncated: 1 more sheets: HU-t vs. HU-v]
