# Supplementary material for: Mitigating sarcoplasmic reticulum stress limits disuse-induced muscle loss in hindlimb unloaded mice
Source: NPJ Microgravity. 2022 Jul 11;8:24. doi: 10.1038/s41526-022-00211-w (PMC9273600; doi:10.1038/s41526-022-00211-w)
Supplement: Supplementary file 6 — Supplementary file 4. [file 41526_2022_211_MOESM6_ESM.xlsx]

## Sheet: Read Me
		This file contains full details of differentially expressed genes across ground-based control group and two groups of hindlimb unloaded mice
		Controls		Gastrocnemius skeletal muscles of the ground-based control mice
		HU-v		Gastrocnemius skeletal muscles of the Hindlimb unloaded mice treated with vehicle
		HU-t		Gastrocnemius skeletal muscles of the Hindlimb unloaded mice treated with 4-pheynlbutyrate
				Controls vs. HU-v	Control group = (C)			Experimental group = HU-v
				Controls vs. HU-t	Control group = (C)			Experimental group = HU-t
				HU-v vs. HU-t	Experimental group = (HU-v)			Experimental group = HU-t

## Sheet: HU-t vs. Controls (down)
gene_id	SkM_UP3	SkM_UP4	SkM_UP6	SkM_C16	SkM_C8	SkM_C9	log2foldchange	pvalue	padjust	gene_name	gene_chr	gene_start	gene_end	gene_strand	gene_length	gene_biotype	gene_description	tf_family	HU-t 1	HU-t 2	HU-t 3	Control 1	Control 2	Control 3	HU-t 1	HU-t 2	HU-t 3	Control 1	Control 2	Control 3
ENSMUSG00000015443	0	0	0	0	127.943	0	-21.8222	4.21429e-17	5.70151e-13	Gzmn	14	56165797	56174599	-	990	protein_coding	granzyme N [Source:MGI Symbol;Acc:MGI:2675494]	-	0	0	0	0	63	0	0	0	0	0	2.94264	0
ENSMUSG00000072487	0	0	0	0	103.573	0	-21.5271	1.04477e-15	7.06734e-12	Mroh5	15	73761410	73839699	-	7497	protein_coding	maestro heat-like repeat family member 5 [Source:MGI Symbol;Acc:MGI:2685474]	-	0	0	0	0	51	0	0	0	0	0	0.995459	0
ENSMUSG00000052363	0	0	0	0	101.542	0	-21.432	1.7296e-15	7.79994e-12	Zdhhc19	16	32496265	32561966	+	2232	protein_coding	zinc finger, DHHC domain containing 19 [Source:MGI Symbol;Acc:MGI:2682948]	-	0	0	0	0	50	0	0	0	0	0	2.14154	0
ENSMUSG00000026819	135.563	93.2786	194.658	2452.3	647.837	2301.43	-3.67312	3.42575e-09	1.15867e-05	Slc25a25	2	32414487	32451445	-	7862	protein_coding	solute carrier family 25 (mitochondrial carrier, phosphate carrier), member 25 [Source:MGI Symbol;Acc:MGI:1915913]	-	174	167	337	976	319	3331	5.03647	4.46035	7.74791	23.5904	7.65477	101.953
ENSMUSG00000090877	23.373	31.2791	26.5705	118.093	391.952	248.728	-3.22348	8.11924e-07	0.00183075	Hspa1b	17	34956436	34959238	-	2803	protein_coding	heat shock protein 1B [Source:MGI Symbol;Acc:MGI:99517]	-	30	56	46	47	193	360	0.586133	1.00957	0.713856	0.766798	3.12606	7.43748
ENSMUSG00000044320	203.345	125.116	237.401	678.404	773.749	1505.5	-2.3881	1.45455e-05	0.0281123	1700001O22Rik	2	30794769	30803661	-	2788	protein_coding	RIKEN cDNA 1700001O22 gene [Source:MGI Symbol;Acc:MGI:1923631]	-	261	224	411	270	381	2179	16.2796	12.8922	20.3621	14.0629	19.7012	143.717
ENSMUSG00000100131	2263.29	3868.55	848.522	53978.3	65722	1325.86	-4.11584	1.66857e-05	0.0282177	Gm28439	1	24611535	24612410	-	876	unprocessed_pseudogene	predicted gene 28439 [Source:MGI Symbol;Acc:MGI:5579145]	-	2905	6926	1469	21483	32362	1919	181.61	399.532	72.9447	1121.49	1677.24	126.858
ENSMUSG00000064343	10.1283	3.90988	0.577619	253.773	209.176	6.90912	-5.02196	2.24921e-05	0.0319517	mt-Tq	MT	3772	3842	-	71	Mt_tRNA	mitochondrially encoded tRNA glutamine [Source:MGI Symbol;Acc:MGI:102477]	-	13	7	1	101	103	10	10.0273	4.98211	0.612657	65.0533	65.863	8.1562
ENSMUSG00000020866	15.582	21.2251	9.2419	248.748	138.097	62.873	-3.27897	2.36172e-05	0.0319517	Cacna1g	11	94408391	94474198	-	10137	protein_coding	calcium channel, voltage-dependent, T type, alpha 1G subunit [Source:MGI Symbol;Acc:MGI:1201678]	-	20	38	16	99	68	91	0.182487	0.319934	0.115958	0.754302	0.51437	0.877994
ENSMUSG00000068614	103.62	119.531	224.694	648.253	294.471	3935.44	-3.44618	3.96018e-05	0.0487066	Actc1	2	114047282	114053548	-	1618	protein_coding	actin, alpha, cardiac muscle 1 [Source:MGI Symbol;Acc:MGI:87905]	-	133	214	389	258	145	5696	8.20232	12.1779	19.0552	13.2866	7.41341	371.452
ENSMUSG00000035279	67.0026	30.7205	18.4838	364.328	406.168	129.201	-2.95387	4.43453e-05	0.0499957	Ssc5d	7	4925785	4944826	+	4590	protein_coding	scavenger receptor cysteine rich family, 5 domains [Source:MGI Symbol;Acc:MGI:3606211]	-	86	55	32	145	200	187	1.86746	1.10202	0.551926	2.62923	3.60037	4.29381

## Sheet: HU-t vs. Controls (up)
gene_id	SkM_UP3	SkM_UP4	SkM_UP6	SkM_C16	SkM_C8	SkM_C9	log2foldchange	pvalue	padjust	gene_name	gene_chr	gene_start	gene_end	gene_strand	gene_length	gene_biotype	gene_description	tf_family	HU-t 1	HU-t 2	HU-t 3	Control 1	Control 2	Control 3	HU-t 1	HU-t 2	HU-t 3	Control 1	Control 2	Control 3
ENSMUSG00000087413	579.65	267.548	91.8414	10.0504	30.4626	18.6546	3.98132	7.43147e-07	0.00183075	Gm11266	4	82508016	82547292	+	1271	antisense	predicted gene 11266 [Source:MGI Symbol;Acc:MGI:3649705]	-	744	479	159	4	15	27	32.0572	19.0442	5.44161	0.14392	0.535807	1.23017

## Sheet: HU-t vs. HU-v (down)
gene_id	SkM_UP3	SkM_UP4	SkM_UP6	SkM_U5	SkM_U6	SkM_U25	log2foldchange	pvalue	padjust	gene_name	gene_chr	gene_start	gene_end	gene_strand	gene_length	gene_biotype	gene_description	tf_family	HU-t 1	HU-t 2	HU-t 3	HU-v 1	HU-v 2	HU-v 3	HU-t 1	HU-t 2	HU-t 3	HU-v 1	HU-v 2	HU-v 3
ENSMUSG00000043621	22.1319	28.1799	21.7957	779.166	894.003	842.643	-5.12263	6.96091e-26	1.41286e-21	Ubxn10	4	138709837	138737167	-	4564	protein_coding	UBX domain protein 10 [Source:MGI Symbol;Acc:MGI:2443123]	-	22	38	29	402	711	1280	0.501589	0.799436	0.525171	8.28815	15.8526	28.2652
ENSMUSG00000070345	8.04796	2.9663	1.50315	748.154	587.2	617.5	-7.346	1.45776e-25	1.4794e-21	Hsf5	11	87617164	87659542	+	4158	protein_coding	heat shock transcription factor family member 5 [Source:MGI Symbol;Acc:MGI:2685585]	HSF	8	4	2	386	467	938	0.105367	0.0486126	0.0209229	4.59735	6.01502	11.9656
ENSMUSG00000109864	16.0959	19.281	4.50946	1416.84	1497.55	788.662	-6.54136	1.39525e-23	9.43978e-20	Eid3	10	82866626	82867930	+	1305	protein_coding	EP300 interacting inhibitor of differentiation 3 [Source:MGI Symbol;Acc:MGI:1913591]	-	16	26	6	731	1191	1198	0.671441	1.00678	0.199994	27.7403	48.8772	48.6924
ENSMUSG00000071636	16.0959	11.1236	2.25473	786.919	1280.02	1506.88	-6.94219	3.75005e-23	1.90287e-19	Rimbp3	16	17208603	17213982	+	5380	protein_coding	RIMS binding protein 3 [Source:MGI Symbol;Acc:MGI:2685449]	-	16	15	3	406	1018	2289	0.162868	0.140891	0.0242558	3.73722	10.1338	22.5672
ENSMUSG00000041138	7.04196	4.44946	2.25473	474.865	619.892	348.907	-6.74684	7.62176e-23	3.09398e-19	Nme8	13	19645078	19697794	-	2595	protein_coding	NME/NM23 family member 8 [Source:MGI Symbol;Acc:MGI:1920662]	-	7	6	3	245	493	530	0.239444	0.18938	0.0815091	7.57843	16.4915	17.559
ENSMUSG00000020193	0	5.19103	6.01261	777.227	954.358	458.187	-7.55422	1.6498e-22	4.88118e-19	Zpbp	11	11279626	11462408	-	4248	protein_coding	zona pellucida binding protein [Source:MGI Symbol;Acc:MGI:1855701]	-	0	7	8	401	759	696	0	0.0832697	0.0819184	4.67481	9.5689	8.6904
ENSMUSG00000031809	10.0599	9.64049	3.75788	909.027	858.796	383.139	-6.52889	1.68342e-22	4.88118e-19	1700018B08Rik	8	121530780	121544320	-	1294	protein_coding	RIKEN cDNA 1700018B08 gene [Source:MGI Symbol;Acc:MGI:1923655]	-	10	13	5	469	683	582	0.595913	0.714827	0.236663	25.2733	39.8025	33.591
ENSMUSG00000033826	20.1199	42.2698	10.5221	1364.51	1468.63	1872.25	-6.00881	1.9388e-22	4.91898e-19	Dnah8	17	30624354	30875264	+	14583	protein_coding	dynein, axonemal, heavy chain 8 [Source:MGI Symbol;Acc:MGI:107714]	-	20	57	14	704	1168	2844	0.0751071	0.197516	0.0417597	2.39073	4.28944	10.3442
ENSMUSG00000086788	11.0659	11.1236	6.76419	690.007	814.788	354.832	-6.00942	4.3419e-22	9.79196e-19	1700029M20Rik	4	135626655	135630198	+	3024	lincRNA	RIKEN cDNA 1700029M20 gene [Source:MGI Symbol;Acc:MGI:1913597]	-	11	15	9	356	648	539	0.451242	0.567784	0.293249	13.2061	25.9955	21.4152
ENSMUSG00000073894	3.01798	5.19103	1.50315	701.637	857.539	267.276	-7.54802	8.6596e-22	1.75764e-18	Rbmxl2	7	107209445	107210916	+	1472	protein_coding	RNA binding motif protein, X-linked-like 2 [Source:MGI Symbol;Acc:MGI:1923822]	-	3	7	2	362	682	406	0.111612	0.240305	0.0591015	12.1788	24.8131	14.6296
ENSMUSG00000014529	6.03597	0.741576	1.50315	709.39	606.061	360.098	-7.74832	1.01619e-21	1.87505e-18	Tmbim7	5	3651181	3680325	+	2345	protein_coding	transmembrane BAX inhibitor motif containing 7 [Source:MGI Symbol;Acc:MGI:1922305]	-	6	1	2	366	482	547	0.303404	0.04666	0.0803299	16.7362	23.8354	26.7901
ENSMUSG00000024729	0	4.44946	3.75788	502	731.8	353.515	-7.5271	2.45469e-21	4.15191e-18	1700017D01Rik	19	11096816	11130876	-	3661	protein_coding	RIKEN cDNA 1700017D01 gene [Source:MGI Symbol;Acc:MGI:1916619]	-	0	6	5	259	582	537	0	0.163272	0.117121	6.90704	16.7848	15.3383
ENSMUSG00000041566	27.1619	29.663	19.541	2308.42	1711.31	609.6	-5.92187	5.55729e-21	8.67664e-18	Tssk1	16	17894223	17897922	+	3700	protein_coding	testis-specific serine kinase 1 [Source:MGI Symbol;Acc:MGI:1347557]	-	27	40	26	1191	1361	926	0.399632	0.5463	0.305666	15.941	19.6998	13.2747
ENSMUSG00000045467	19.1139	40.0451	10.5221	1635.86	1300.14	994.056	-5.81359	1.01459e-20	1.47094e-17	Ttll13	7	80246376	80260821	+	4321	protein_coding	tubulin tyrosine ligase-like family, member 13 [Source:MGI Symbol;Acc:MGI:1920845]	-	19	54	14	844	1034	1510	0.541657	1.42049	0.317013	21.758	28.8269	41.6931
ENSMUSG00000040489	12.0719	7.41576	3.00631	691.946	1046.15	374.581	-6.57654	1.59088e-20	2.15267e-17	Sox30	11	45980310	46017994	+	2997	protein_coding	SRY (sex determining region Y)-box 30 [Source:MGI Symbol;Acc:MGI:1341157]	HMG	12	10	4	357	832	569	0.219277	0.168611	0.0580563	5.8991	14.8676	10.0703
ENSMUSG00000046173	4.02398	11.8652	0.751576	688.069	911.607	768.912	-7.1397	1.92178e-20	2.4379e-17	Pabpc6	17	9666495	9669717	-	3223	protein_coding	poly(A) binding protein, cytoplasmic 6 [Source:MGI Symbol;Acc:MGI:1914793]	-	4	16	1	355	725	1168	0.067967	0.250861	0.0134963	5.45472	12.0471	19.222
ENSMUSG00000022768	4.02398	9.64049	1.50315	626.046	709.167	382.481	-6.81071	2.11216e-20	2.52179e-17	Ccdc116	16	17139064	17147229	-	4501	protein_coding	coiled-coil domain containing 116 [Source:MGI Symbol;Acc:MGI:1924122]	-	4	13	2	323	564	581	0.100163	0.300378	0.0397793	7.31405	13.8113	14.091
ENSMUSG00000073730	39.2338	55.6182	24.0504	1217.2	1414.56	963.773	-4.91773	4.96757e-20	5.5256e-17	4933415F23Rik	1	23100473	23102253	-	1781	protein_coding	RIKEN cDNA 4933415F23 gene [Source:MGI Symbol;Acc:MGI:1914005]	-	39	75	32	628	1125	1464	1.19922	2.128	0.781559	17.4622	33.8293	43.6006
ENSMUSG00000046846	8.04796	14.8315	2.25473	577.591	833.648	651.074	-6.35606	5.17251e-20	5.5256e-17	Spesp1	9	62270729	62282208	-	3042	protein_coding	sperm equatorial segment protein 1 [Source:MGI Symbol;Acc:MGI:1913962]	-	8	20	3	298	663	989	0.144022	0.332234	0.0428981	4.85134	11.6724	17.2446
ENSMUSG00000044362	8.04796	8.89891	1.50315	589.22	1043.63	399.597	-6.79519	7.32577e-20	7.43455e-17	Ccdc89	7	90426577	90428669	+	2093	protein_coding	coiled-coil domain containing 89 [Source:MGI Symbol;Acc:MGI:1917304]	-	8	12	2	304	830	607	0.209324	0.289725	0.0415659	7.19298	21.238	15.3828
ENSMUSG00000028758	6.03597	13.3484	0	1438.16	1124.11	1103.99	-7.55954	1.97263e-19	1.90659e-16	Kif17	4	138250435	138301967	+	4582	protein_coding	kinesin family member 17 [Source:MGI Symbol;Acc:MGI:1098229]	-	6	18	0	742	894	1677	0.121744	0.33701	0	13.6146	17.7394	32.9568
ENSMUSG00000020020	4.02398	11.1236	16.5347	806.301	848.737	396.964	-5.99729	4.02269e-19	3.67183e-16	Usp44	10	93831555	93858088	+	4032	protein_coding	ubiquitin specific peptidase 44 [Source:MGI Symbol;Acc:MGI:3045318]	-	4	15	22	416	675	603	0.0812227	0.28105	0.354828	7.63865	13.4038	11.8591
ENSMUSG00000037747	17.1019	29.663	11.2736	1234.65	1125.36	508.219	-5.6233	4.16081e-19	3.67183e-16	Phyhipl	10	70557682	70655965	-	9732	protein_coding	phytanoyl-CoA hydroxylase interacting protein-like [Source:MGI Symbol;Acc:MGI:1918161]	-	17	40	15	637	895	772	0.605722	1.3151	0.424515	20.5244	31.1856	26.6415
ENSMUSG00000029517	3.01798	3.70788	1.50315	265.537	567.082	244.893	-7.03863	5.37975e-19	4.5497e-16	Ankrd7	6	18866318	18879586	+	1193	protein_coding	ankyrin repeat domain 7 [Source:MGI Symbol;Acc:MGI:1922446]	-	3	5	2	137	451	372	0.140062	0.2154	0.0741665	5.78398	20.5913	16.8213
ENSMUSG00000023505	18.1079	35.5956	21.7957	763.66	716.711	572.734	-4.75823	8.19222e-19	6.6511e-16	Cdca3	6	124829547	124833701	+	2866	protein_coding	cell division cycle associated 3 [Source:MGI Symbol;Acc:MGI:1315198]	-	18	48	29	394	570	870	0.85421	2.10188	1.09312	16.9081	26.4529	39.9879
ENSMUSG00000027702	0	9.64049	3.00631	662.872	636.238	520.069	-7.11828	1.06388e-18	8.30522e-16	Lrrc34	3	30624267	30647869	-	1891	protein_coding	leucine rich repeat containing 34 [Source:MGI Symbol;Acc:MGI:1919077]	-	0	13	4	342	506	790	0	0.347396	0.092012	8.95651	14.3306	22.159
ENSMUSG00000047104	17.1019	13.3484	7.51576	569.838	426.255	375.24	-5.18509	2.25128e-18	1.69238e-15	Pbp2	6	135309127	135310405	-	1279	protein_coding	phosphatidylethanolamine binding protein 2 [Source:MGI Symbol;Acc:MGI:1923650]	-	17	18	10	294	339	570	0.727908	0.711173	0.340099	11.3836	14.195	23.6385
ENSMUSG00000032218	0	6.67418	5.26103	523.32	528.103	329.816	-6.80025	2.52259e-18	1.8286e-15	Ccnb2	9	70407692	70421547	-	1531	protein_coding	cyclin B2 [Source:MGI Symbol;Acc:MGI:88311]	-	0	9	7	270	420	501	0	0.297058	0.198884	8.73359	14.6919	17.3571
ENSMUSG00000022085	14.0839	0.741576	6.01261	1114.48	1225.95	482.545	-7.11633	3.14289e-18	2.1997e-15	Pebp4	14	69840420	70059918	+	1079	protein_coding	phosphatidylethanolamine binding protein 4 [Source:MGI Symbol;Acc:MGI:1920773]	-	14	1	8	575	975	733	0.710566	0.046833	0.322511	26.3907	48.3936	36.0328
ENSMUSG00000097520	4.02398	2.9663	0	296.548	421.225	309.408	-7.25374	3.48777e-18	2.35971e-15	4930488L21Rik	8	93750147	93813722	-	6259	antisense	RIKEN cDNA 4930488L21 gene [Source:MGI Symbol;Acc:MGI:1923059]	-	4	4	0	153	335	470	0.06837	0.0630871	0	2.36485	5.5996	7.78073
ENSMUSG00000022039	12.0719	31.1462	6.01261	1038.89	919.151	794.586	-5.79846	3.93979e-18	2.57955e-15	Adam2	14	66027329	66077733	-	2691	protein_coding	a disintegrin and metallopeptidase domain 2 [Source:MGI Symbol;Acc:MGI:1340894]	-	12	42	8	536	731	1207	0.329575	1.06438	0.174518	13.312	19.6335	32.1068
ENSMUSG00000026622	17.1019	11.1236	4.50946	408.965	587.2	508.878	-5.54234	4.37318e-18	2.77382e-15	Nek2	1	191821444	191833050	+	4516	protein_coding	NIMA (never in mitosis gene a)-related expressed kinase 2 [Source:MGI Symbol;Acc:MGI:109359]	-	17	15	6	211	467	773	0.573979	0.467319	0.160908	6.44223	15.4195	25.2781
ENSMUSG00000047528	6.03597	4.44946	2.25473	327.56	363.385	202.103	-6.15512	6.78688e-18	4.17435e-15	Als2cr12	1	58646903	58695989	-	3396	protein_coding	amyotrophic lateral sclerosis 2 chromosome region 12 [Source:MGI Symbol;Acc:MGI:1918359]	-	6	6	3	169	289	307	0.238798	0.220346	0.0948372	6.08237	11.2482	11.8341
ENSMUSG00000068522	7.04196	5.19103	0	618.293	424.997	437.78	-6.95621	8.97241e-18	5.35626e-15	Aard	15	52040107	52045722	+	1348	protein_coding	alanine and arginine rich domain containing protein [Source:MGI Symbol;Acc:MGI:2181621]	-	7	7	0	319	338	665	0.284385	0.262411	0	11.7194	13.4286	26.1666
ENSMUSG00000028678	12.0719	33.3709	6.01261	1370.32	1449.77	684.648	-6.08334	1.02093e-17	5.92054e-15	Kif2c	4	117159639	117182639	-	4363	protein_coding	kinesin family member 2C [Source:MGI Symbol;Acc:MGI:1921054]	-	12	45	8	707	1153	1040	0.56313	1.94857	0.298191	30.0022	52.9131	47.2691
ENSMUSG00000039174	3.01798	3.70788	2.25473	335.313	407.394	154.046	-6.63958	1.754e-17	9.88916e-15	1700003H04Rik	3	124556352	124581101	-	1591	protein_coding	RIKEN cDNA 1700003H04 gene [Source:MGI Symbol;Acc:MGI:1923637]	-	3	5	3	173	324	234	0.225368	0.34659	0.179007	11.7523	23.8025	17.0256
ENSMUSG00000048696	102.611	182.428	124.762	2984.86	3054.2	1820.9	-4.25998	2.63832e-17	1.38827e-14	Mex3d	10	80380355	80387659	-	3266	protein_coding	mex3 RNA binding family member D [Source:MGI Symbol;Acc:MGI:2681847]	-	102	246	166	1540	2429	2766	2.41608	5.37676	3.12317	32.9866	56.2658	63.457
ENSMUSG00000027606	2.01199	7.41576	0	1304.42	881.429	287.025	-8.01434	2.65792e-17	1.38827e-14	Dnajc5b	3	19508595	19610862	+	1259	protein_coding	DnaJ heat shock protein family (Hsp40) member C5 beta [Source:MGI Symbol;Acc:MGI:1913576]	-	2	10	0	673	701	436	0.1179	0.543948	0	35.876	40.4117	24.8935
ENSMUSG00000072974	9.05395	2.9663	8.26734	564.023	598.517	217.244	-6.10096	2.66751e-17	1.38827e-14	Gm4787	12	81376991	81379464	-	2474	protein_coding	predicted gene 4787 [Source:MGI Symbol;Acc:MGI:3646380]	-	9	4	11	291	476	330	0.199224	0.0817022	0.193406	5.82502	10.3041	7.07505
ENSMUSG00000040456	8.04796	5.19103	2.25473	430.286	519.301	198.811	-6.23786	3.37648e-17	1.71331e-14	Hypm	X	9846928	9847508	+	581	protein_coding	huntingtin interacting protein M [Source:MGI Symbol;Acc:MGI:1914584]	-	8	7	3	222	413	302	0.754071	0.608829	0.224606	18.9226	38.0696	27.5706
ENSMUSG00000042554	0	0	0	626.046	442.601	235.677	-11.4832	4.16962e-17	2.06234e-14	Zp3r	1	130576713	130629621	-	2121	protein_coding	zona pellucida 3 receptor [Source:MGI Symbol;Acc:MGI:104965]	-	0	0	0	323	352	358	0	0	0	8.27085	9.74745	9.81842
ENSMUSG00000029828	30.1798	46.7193	48.1009	1188.13	1160.57	604.992	-4.55795	4.26754e-17	2.06234e-14	4921507P07Rik	6	50573302	50596632	-	2378	protein_coding	RIKEN cDNA 4921507P07 gene [Source:MGI Symbol;Acc:MGI:1918071]	-	30	63	64	613	923	919	0.690888	1.33876	1.1707	12.7659	20.7871	20.4983
ENSMUSG00000039021	2.01199	2.9663	4.50946	201.575	225.073	250.16	-6.13257	5.15871e-17	2.43503e-14	Ttc16	2	32757026	32775633	-	6388	protein_coding	tetratricopeptide repeat domain 16 [Source:MGI Symbol;Acc:MGI:2443048]	-	2	4	6	104	179	380	0.0457896	0.084503	0.10911	2.15316	4.00771	8.42631
ENSMUSG00000026601	9.05395	16.3147	1.50315	905.15	724.256	497.686	-6.30526	5.55591e-17	2.55646e-14	Axdnd1	1	156323509	156421159	-	6014	protein_coding	axonemal dynein light chain domain containing 1 [Source:MGI Symbol;Acc:MGI:1924602]	-	9	22	2	467	576	756	0.309403	0.697879	0.0546123	14.518	19.3647	25.1722
ENSMUSG00000048602	16.0959	12.6068	6.76419	308.177	414.938	612.233	-5.24803	5.66788e-17	2.55646e-14	Morc2b	17	33135588	33139683	-	4096	protein_coding	microrchidia 2B [Source:MGI Symbol;Acc:MGI:3045293]	-	16	17	9	159	330	930	0.231562	0.227024	0.103459	2.0809	4.67055	13.0361
ENSMUSG00000052273	5.02997	7.41576	4.50946	306.239	209.984	250.818	-5.49171	6.77258e-17	2.98833e-14	Dnah3	7	119922671	120095280	-	14305	protein_coding	dynein, axonemal, heavy chain 3 [Source:MGI Symbol;Acc:MGI:2683040]	-	5	10	6	158	167	381	0.0378835	0.0699126	0.0361085	1.08254	1.23738	2.7959
ENSMUSG00000062438	5.02997	0	0.751576	310.116	330.693	377.873	-7.59729	8.79148e-17	3.79661e-14	Adam1b	5	121500098	121503435	-	3338	protein_coding	a disintegrin and metallopeptidase domain 1b [Source:MGI Symbol;Acc:MGI:2429506]	-	5	0	1	160	263	574	0.0820317	0	0.0130314	2.37377	4.21963	9.12096
ENSMUSG00000022269	32.1918	42.2698	7.51576	1356.76	1262.42	1050.67	-5.48625	9.05733e-17	3.82993e-14	2021-03-11	15	26309048	26409576	+	2848	protein_coding	membrane-associated ring finger (C3HC4) 11 [Source:MGI Symbol;Acc:MGI:3608327]	-	32	57	10	700	1004	1596	1.2153	1.99748	0.301655	24.0401	37.2884	58.706
ENSMUSG00000021414	7.04196	23.7304	4.50946	792.733	882.687	493.078	-5.92998	1.02126e-16	4.23031e-14	Fam217a	13	34909960	34924310	-	2875	protein_coding	family with sequence similarity 217, member A [Source:MGI Symbol;Acc:MGI:1919114]	-	7	32	6	409	702	749	0.216582	0.913587	0.147453	11.4434	21.2407	22.4452
ENSMUSG00000040594	6.03597	5.93261	3.00631	310.116	275.368	189.595	-5.70287	1.16648e-16	4.7352e-14	Ranbp17	11	33211795	33513746	-	8893	protein_coding	RAN binding protein 17 [Source:MGI Symbol;Acc:MGI:1929706]	-	6	8	4	160	219	288	0.135779	0.167051	0.0718986	3.27423	4.84656	6.31237
ENSMUSG00000041540	15.0899	11.8652	6.76419	412.842	568.34	272.542	-5.22689	1.21299e-16	4.82747e-14	Sox5	6	143828425	144781977	-	14376	protein_coding	SRY (sex determining region Y)-box 5 [Source:MGI Symbol;Acc:MGI:98367]	HMG	15	16	9	213	452	414	0.317536	0.312534	0.151329	4.07744	9.35722	8.48827
ENSMUSG00000036928	14.0839	14.0899	1.50315	629.923	535.647	922.3	-6.14832	1.4856e-16	5.79869e-14	Stag3	5	138280240	138312393	+	5733	protein_coding	stromal antigen 3 [Source:MGI Symbol;Acc:MGI:1355311]	-	14	19	2	325	426	1401	0.331332	0.414919	0.0375961	6.95544	9.85941	32.1137
ENSMUSG00000039224	6.03597	20.7641	2.25473	769.475	739.344	637.907	-6.19544	1.65041e-16	6.32044e-14	D1Pas1	1	186967416	186970627	+	3212	protein_coding	DNA segment, Chr 1, Pasteur Institute 1 [Source:MGI Symbol;Acc:MGI:91842]	-	6	28	3	397	588	969	0.1023	0.44051	0.0406276	6.12096	9.80407	16.0016
ENSMUSG00000026994	0	0	2.25473	250.031	419.968	460.162	-8.87586	1.74306e-16	6.55163e-14	Galnt3	2	66082766	66124994	-	4374	protein_coding	polypeptide N-acetylgalactosaminyltransferase 3 [Source:MGI Symbol;Acc:MGI:894695]	-	0	0	3	129	334	699	0	0	0.0887124	4.34292	12.1601	25.2046
ENSMUSG00000037418	2.01199	11.1236	0.751576	726.834	778.323	337.057	-7.02552	2.38045e-16	8.78473e-14	Best1	19	9985174	10001633	-	2152	protein_coding	bestrophin 1 [Source:MGI Symbol;Acc:MGI:1346332]	-	2	15	1	375	619	512	0.092041	0.636968	0.0365535	15.6059	27.8579	22.8212
ENSMUSG00000020434	9.05395	8.15734	9.01892	812.116	744.374	165.237	-6.03595	2.44872e-16	8.8753e-14	4921536K21Rik	11	3886088	3895098	-	2590	protein_coding	RIKEN cDNA 4921536K21 gene [Source:MGI Symbol;Acc:MGI:1914680]	-	9	11	12	419	592	251	0.190301	0.214618	0.201538	8.01159	12.2413	5.14031
ENSMUSG00000050035	160.959	202.45	29.3115	6940.78	7995.73	5111.16	-5.67431	2.54984e-16	9.07968e-14	Fhl4	10	85096287	85102495	-	3554	protein_coding	four and a half LIM domains 4 [Source:MGI Symbol;Acc:MGI:1338765]	-	160	273	39	3581	6359	7764	3.33041	5.24343	0.644792	67.4043	129.441	156.524
ENSMUSG00000021986	0	3.70788	3.00631	288.795	262.794	204.736	-6.74057	3.28931e-16	1.15109e-13	Amer2	14	60373259	60388197	+	10660	protein_coding	APC membrane recruitment 2 [Source:MGI Symbol;Acc:MGI:1919375]	-	0	5	4	149	209	311	0	0.0518817	0.0357279	1.51517	2.29838	3.38724
ENSMUSG00000027344	0	0	0	503.938	301.773	220.536	-11.1369	3.51537e-16	1.20228e-13	Fsip1	2	118130424	118256966	-	2911	protein_coding	fibrous sheath-interacting protein 1 [Source:MGI Symbol;Acc:MGI:1918563]	-	0	0	0	260	240	335	0	0	0	9.07393	9.05803	12.5221
ENSMUSG00000110622	16.0959	40.0451	3.00631	2872.45	1608.2	1116.5	-6.56105	3.55407e-16	1.20228e-13	Iqcn	8	70703457	70717650	+	4584	protein_coding	IQ motif containing N [Source:MGI Symbol;Acc:MGI:3708784]	-	16	54	4	1482	1279	1696	0.19115	0.595282	0.037957	16.0106	14.9428	19.6244
ENSMUSG00000086951	0	0	0	364.386	423.74	200.786	-11.0843	3.91723e-16	1.30341e-13	1700051A21Rik	11	72266421	72268575	+	1800	processed_transcript	RIKEN cDNA 1700051A21 gene [Source:MGI Symbol;Acc:MGI:1920616]	-	0	0	0	188	337	305	0	0	0	6.47896	12.5597	11.2579
ENSMUSG00000028294	40.2398	24.472	3.75788	1159.06	2028.17	1389.7	-6.07255	4.46559e-16	1.4619e-13	Cfap206	4	34688559	34730206	-	2484	protein_coding	cilia and flagella associated protein 206 [Source:MGI Symbol;Acc:MGI:1916579]	-	40	33	5	598	1613	2111	2.00053	1.52291	0.198624	27.0453	78.8906	102.256
ENSMUSG00000020867	69.4137	110.495	10.5221	6027.87	4764.24	2809.69	-6.15856	5.61179e-16	1.78672e-13	Spata20	11	94478904	94486179	-	2874	protein_coding	spermatogenesis associated 20 [Source:MGI Symbol;Acc:MGI:2183449]	-	69	149	14	3110	3789	4268	2.71461	5.40904	0.437487	110.643	145.777	162.63
ENSMUSG00000029151	0	7.41576	0.751576	600.849	652.585	289.659	-7.5039	5.63383e-16	1.78672e-13	Slc30a3	5	31086106	31108237	-	2834	protein_coding	solute carrier family 30 (zinc transporter), member 3 [Source:MGI Symbol;Acc:MGI:1345280]	-	0	10	1	310	519	440	0	0.484495	0.0417053	14.7191	26.6494	22.3761
ENSMUSG00000022249	12.0719	12.6068	2.25473	746.216	968.189	279.126	-6.21832	5.77854e-16	1.80441e-13	Ttc23l	15	10500102	10558668	-	2182	protein_coding	tetratricopeptide repeat domain 23-like [Source:MGI Symbol;Acc:MGI:1923027]	-	12	17	3	385	770	424	0.487879	0.637756	0.096879	14.1546	30.6146	16.696
ENSMUSG00000054909	37.2218	22.2473	6.01261	2133.98	1288.82	653.707	-5.96904	5.93543e-16	1.82533e-13	Wbscr25	5	134987433	135001350	-	2118	antisense	Williams Beuren syndrome chromosome region 25 (human) [Source:MGI Symbol;Acc:MGI:1918554]	-	37	30	8	1101	1025	993	1.31321	0.982491	0.225528	35.3367	35.5765	34.1349
ENSMUSG00000073102	2.01199	5.19103	0	407.027	300.516	236.993	-7.01927	9.83718e-16	2.98008e-13	Drc1	5	30281388	30366695	+	2683	protein_coding	dynein regulatory complex subunit 1 [Source:MGI Symbol;Acc:MGI:2685906]	-	2	7	0	210	239	360	0.120494	0.389141	0	11.4409	14.0812	21.0065
ENSMUSG00000043633	23.1379	30.4046	6.01261	1564.15	1092.67	514.802	-5.73628	1.11045e-15	3.31454e-13	Fam221b	4	43659622	43669145	-	4413	protein_coding	family with sequence similarity 221, member B [Source:MGI Symbol;Acc:MGI:2441678]	-	23	41	8	807	869	782	0.42282	0.695483	0.116814	13.4155	15.6226	13.9236
ENSMUSG00000029130	55.3297	43.753	24.802	1011.75	969.446	628.033	-4.4002	1.17738e-15	3.46339e-13	Rnf32	5	29195992	29228457	+	6761	protein_coding	ring finger protein 32 [Source:MGI Symbol;Acc:MGI:1861747]	-	55	59	33	522	771	954	2.38861	2.36434	1.13835	20.5003	32.7449	40.1281
ENSMUSG00000106209	14.0839	21.5057	15.0315	560.146	544.449	271.884	-4.75881	1.20649e-15	3.4983e-13	Gm42918	5	121385522	121387101	+	1580	antisense	predicted gene 42918 [Source:MGI Symbol;Acc:MGI:5663055]	-	14	29	20	289	433	413	0.485254	0.927501	0.550616	9.05827	14.6769	13.8646
ENSMUSG00000020945	7.04196	5.19103	1.50315	370.201	545.707	167.212	-6.32575	1.30159e-15	3.72089e-13	Lyzl6	11	103631070	103638890	-	993	protein_coding	lysozyme-like 6 [Source:MGI Symbol;Acc:MGI:1916694]	-	7	7	2	191	434	254	0.519445	0.479308	0.117883	12.8169	31.4947	18.2554
ENSMUSG00000048520	7.04196	8.89891	3.00631	331.436	260.279	220.536	-5.42472	1.62177e-15	4.57181e-13	Fbxl13	5	21483847	21645634	-	5439	protein_coding	F-box and leucine-rich repeat protein 13 [Source:MGI Symbol;Acc:MGI:2443416]	-	7	12	4	171	207	335	0.196087	0.310176	0.0889998	4.33165	5.67059	9.08894
ENSMUSG00000012042	4.02398	5.19103	0.751576	290.733	271.596	188.278	-6.24486	1.87821e-15	5.22218e-13	4930579F01Rik	3	138164078	138193825	-	2093	protein_coding	RIKEN cDNA 4930579F01 gene [Source:MGI Symbol;Acc:MGI:1914991]	-	4	7	1	150	216	286	0.177231	0.286189	0.0351931	6.01004	9.35923	12.2733
ENSMUSG00000030815	79.4736	115.686	57.8714	1442.04	1134.16	1412.74	-3.97802	2.01569e-15	5.52872e-13	Phkg2	7	127573340	127583307	+	4000	protein_coding	phosphorylase kinase, gamma 2 (testis) [Source:MGI Symbol;Acc:MGI:1916211]	-	79	156	77	744	902	2146	3.49748	6.37277	2.70768	29.7857	39.0518	92.0185
ENSMUSG00000027317	0	0	0	125.985	0	0	-21.4363	2.08035e-15	5.62998e-13	Ppp1r14d	2	119218119	119229906	-	852	protein_coding	protein phosphatase 1, regulatory inhibitor subunit 14D [Source:MGI Symbol;Acc:MGI:1919362]	-	0	0	0	65	0	0	0	0	0	4.08499	0	0
ENSMUSG00000037012	191.139	416.024	136.787	6099.59	5680.88	4677.99	-4.46687	2.14262e-15	5.72222e-13	Hk1	10	62268855	62379908	-	8532	protein_coding	hexokinase 1 [Source:MGI Symbol;Acc:MGI:96103]	-	190	561	182	3147	4518	7106	8.02254	21.8573	6.1039	120.16	186.557	290.603
ENSMUSG00000036687	10.0599	6.67418	8.26734	453.544	380.989	169.187	-5.33268	2.34844e-15	6.19041e-13	Tmem184a	5	139802485	139819917	-	5277	protein_coding	transmembrane protein 184a [Source:MGI Symbol;Acc:MGI:2385897]	-	10	9	11	234	303	257	0.354692	0.294556	0.3099	7.50538	10.5099	8.82878
ENSMUSG00000067338	34.2038	148.315	15.7831	7795.53	5304.92	2894.61	-6.33157	2.38066e-15	6.1949e-13	Tuba3b	6	145615757	145621479	+	1775	protein_coding	tubulin, alpha 3B [Source:MGI Symbol;Acc:MGI:1095408]	-	34	200	21	4022	4219	4397	1.04901	5.69384	0.514632	112.214	127.296	131.393
ENSMUSG00000043060	13.0779	11.8652	0	992.37	994.594	685.964	-6.75751	2.54665e-15	6.54295e-13	Fscb	12	64471330	64474690	-	3361	protein_coding	fibrous sheath CABYR binding protein [Source:MGI Symbol;Acc:MGI:3646964]	-	13	16	0	512	791	1042	0.211823	0.240561	0	7.54407	12.6041	16.4443
ENSMUSG00000006784	34.2038	16.3147	6.01261	998.185	905.32	549.693	-5.45349	2.60552e-15	6.61052e-13	Ttc25	11	100545607	100572568	+	6147	protein_coding	tetratricopeptide repeat domain 25 [Source:MGI Symbol;Acc:MGI:1921657]	-	34	22	8	515	720	835	0.896048	0.534996	0.167464	12.2734	18.5563	21.3136
ENSMUSG00000020481	5.02997	35.5956	3.75788	1701.76	1433.42	888.067	-6.49062	2.78354e-15	6.97501e-13	Ankrd36	11	5569684	5689337	+	5217	protein_coding	ankyrin repeat domain 36 [Source:MGI Symbol;Acc:MGI:1923639]	-	5	48	5	878	1140	1349	0.113431	1.00479	0.0900967	18.012	25.2914	29.6408
ENSMUSG00000048922	14.0839	17.7978	3.00631	815.992	603.546	360.757	-5.67686	3.40041e-15	8.41684e-13	Cdca2	14	67676331	67715841	-	5715	protein_coding	cell division cycle associated 2 [Source:MGI Symbol;Acc:MGI:1919787]	-	14	24	4	421	480	548	0.375098	0.59334	0.0851246	10.2001	12.5767	14.2205
ENSMUSG00000027855	10.0599	8.89891	2.25473	211.266	505.47	425.93	-5.76849	3.46973e-15	8.48495e-13	Sycp1	3	102818499	102936100	-	3556	protein_coding	synaptonemal complex protein 1 [Source:MGI Symbol;Acc:MGI:105931]	-	10	12	3	109	402	647	0.277428	0.30719	0.0661074	2.73454	10.9065	17.3849
ENSMUSG00000036377	129.773	153.506	73.6545	1777.35	1800.58	1707.01	-3.88857	3.64482e-15	8.80702e-13	C530008M17Rik	5	76656512	76873554	+	12305	protein_coding	RIKEN cDNA C530008M17 gene [Source:MGI Symbol;Acc:MGI:2444817]	-	129	207	98	917	1432	2593	2.87764	4.26081	1.7364	18.4979	31.2389	56.023
ENSMUSG00000061322	0	4.44946	2.25473	420.594	208.726	202.761	-6.88392	3.8059e-15	9.08804e-13	Dnaic1	4	41569775	41638158	+	2782	protein_coding	dynein, axonemal, intermediate chain 1 [Source:MGI Symbol;Acc:MGI:1916172]	-	0	6	3	217	166	308	0	0.228828	0.0984875	8.11051	6.70961	12.3296
ENSMUSG00000050553	21.1259	49.6856	4.50946	1682.38	1534.01	1253.43	-5.8886	3.98672e-15	9.40913e-13	Gk2	5	97455142	97457021	-	1880	protein_coding	glycerol kinase 2 [Source:MGI Symbol;Acc:MGI:1329027]	-	21	67	6	868	1220	1904	0.61173	1.8009	0.138826	22.8647	34.7542	53.7185
ENSMUSG00000059970	65.3897	195.776	96.2018	2099.1	2748.65	2820.88	-4.42154	4.38609e-15	1.02327e-12	Hspa2	12	76404176	76406938	+	2644	protein_coding	heat shock protein 2 [Source:MGI Symbol;Acc:MGI:96243]	-	65	264	128	1083	2186	4285	1.40978	5.28343	2.20508	21.2408	46.3653	90.0129
ENSMUSG00000024124	0	0	0	118.232	0	0	-21.3325	4.81842e-15	1.0929e-12	Prss30	17	23972126	23975230	-	1976	protein_coding	protease, serine 30 [Source:MGI Symbol;Acc:MGI:1353645]	-	0	0	0	61	0	0	0	0	0	3.54981	0	0
ENSMUSG00000050957	9.05395	17.0562	11.2736	620.231	515.529	214.611	-5.16465	4.82225e-15	1.0929e-12	Insl6	19	29321344	29325356	-	708	protein_coding	insulin-like 6 [Source:MGI Symbol;Acc:MGI:1351595]	-	9	23	15	320	410	326	0.696157	1.6416	0.921582	22.3831	31.0138	24.423
ENSMUSG00000031554	55.3297	49.6856	3.75788	2794.92	3032.82	2046.7	-6.18145	4.84608e-15	1.0929e-12	Adam5	8	24727093	24824369	-	3130	protein_coding	a disintegrin and metallopeptidase domain 5 [Source:MGI Symbol;Acc:MGI:104730]	-	55	67	5	1442	2412	3109	1.46145	1.64274	0.105528	34.6491	62.6764	80.0125
ENSMUSG00000026546	27.1619	22.2473	2.25473	1573.84	1351.69	671.481	-6.12962	5.46425e-15	1.21877e-12	Cfap45	1	172520801	172545870	+	5717	protein_coding	cilia and flagella associated protein 45 [Source:MGI Symbol;Acc:MGI:1919120]	-	27	30	3	812	1075	1020	1.32732	1.36085	0.117142	36.0973	51.6807	48.5657
ENSMUSG00000021902	465.776	353.732	606.522	9090.27	6914.38	4847.83	-3.86997	5.56802e-15	1.22841e-12	Phf7	14	31237689	31251317	-	5284	protein_coding	PHD finger protein 7 [Source:MGI Symbol;Acc:MGI:1919088]	-	463	477	807	4690	5499	7364	13.8784	13.1933	19.2137	127.127	161.194	213.791
ENSMUSG00000049971	6.03597	2.22473	0	478.741	389.79	184.328	-7.06547	6.17682e-15	1.34807e-12	Glt1d1	5	127632262	127709374	+	4378	protein_coding	glycosyltransferase 1 domain containing 1 [Source:MGI Symbol;Acc:MGI:2442755]	-	6	3	0	247	310	280	0.179066	0.0826149	0	6.666	9.04754	8.09351
ENSMUSG00000032454	0	0	0	114.355	0	0	-21.302	7.00183e-15	1.51187e-12	Rbp2	9	98486115	98509781	+	962	protein_coding	retinol binding protein 2, cellular [Source:MGI Symbol;Acc:MGI:97877]	-	0	0	0	59	0	0	0	0	0	4.91892	0	0
ENSMUSG00000056987	35.2098	36.3372	6.01261	1540.89	1810.64	668.848	-5.69954	7.14589e-15	1.52674e-12	Fam71d	12	78691535	78734516	+	2544	protein_coding	family with sequence similarity 71, member D [Source:MGI Symbol;Acc:MGI:1918147]	-	35	49	8	795	1440	1016	2.22619	2.87585	0.404169	45.7265	89.5703	62.5901
ENSMUSG00000052363	0	0	0	432.224	451.402	108.622	-11.0886	7.31275e-15	1.53481e-12	Zdhhc19	16	32496265	32561966	+	2232	protein_coding	zinc finger, DHHC domain containing 19 [Source:MGI Symbol;Acc:MGI:2682948]	-	0	0	0	223	359	165	0	0	0	10.4185	18.1382	8.25645
ENSMUSG00000048772	38.2278	62.2924	28.5599	2254.15	1306.43	604.992	-5.01008	7.33491e-15	1.53481e-12	Tmem53	4	117251951	117268582	+	1713	protein_coding	transmembrane protein 53 [Source:MGI Symbol;Acc:MGI:1916027]	-	38	84	38	1163	1039	919	2.33563	4.76403	1.85516	64.6407	62.4515	54.7083
ENSMUSG00000002190	46.2758	41.5283	3.00631	2416.96	2219.29	1730.71	-6.13597	7.85655e-15	1.62719e-12	Clgn	8	83389867	83428552	+	4025	protein_coding	calmegin [Source:MGI Symbol;Acc:MGI:107472]	-	46	56	4	1247	1765	2629	0.81342	0.913735	0.0561817	19.9402	30.5217	45.0261
ENSMUSG00000023084	0	6.67418	1.50315	362.448	445.115	211.319	-6.90016	8.20456e-15	1.6821e-12	Lrrc71	3	87736923	87748625	-	4552	protein_coding	leucine rich repeat containing 71 [Source:MGI Symbol;Acc:MGI:1921735]	-	0	9	2	187	354	321	0	0.250025	0.047827	5.09112	10.4226	9.36025
ENSMUSG00000064202	76.4556	54.135	60.8777	1232.71	1169.37	656.34	-3.99868	8.41634e-15	1.70827e-12	4430402I18Rik	19	28893042	28967800	-	5420	protein_coding	RIKEN cDNA 4430402I18 gene [Source:MGI Symbol;Acc:MGI:1918036]	-	76	73	81	636	930	997	2.99216	2.65197	2.53299	22.643	35.8064	38.0175
ENSMUSG00000031621	0	0	0	112.417	0	0	-21.2782	8.68888e-15	1.74612e-12	Isx	8	74873173	74893506	+	1793	protein_coding	intestine specific homeobox [Source:MGI Symbol;Acc:MGI:1918847]	Homeobox	0	0	0	58	0	0	0	0	0	2.03855	0	0
ENSMUSG00000072878	31.1858	70.4497	7.51576	1659.12	2405.38	1614.85	-5.69982	9.03043e-15	1.79697e-12	1700123L14Rik	6	96164497	96166243	-	1747	protein_coding	RIKEN cDNA 1700123L14 gene [Source:MGI Symbol;Acc:MGI:1925732]	-	31	95	10	856	1913	2453	0.971778	2.74792	0.248991	24.2653	58.6444	74.4766
ENSMUSG00000029206	9.05395	12.6068	1.50315	356.633	428.769	387.089	-5.66691	9.43617e-15	1.85948e-12	Nsun7	5	66259897	66298026	+	5388	protein_coding	NOL1/NOP2/Sun domain family, member 7 [Source:MGI Symbol;Acc:MGI:1918168]	-	9	17	2	184	341	588	0.178579	0.311253	0.0315208	3.30151	6.61683	11.3001
ENSMUSG00000007107	34.2038	76.3823	15.0315	2031.26	1570.48	1030.26	-5.20224	9.76016e-15	1.88865e-12	Atp1a4	1	172223513	172258414	-	3667	protein_coding	ATPase, Na+/K+ transporting, alpha 4 polypeptide [Source:MGI Symbol;Acc:MGI:1351335]	-	34	103	20	1048	1249	1565	0.982062	2.74519	0.458847	27.3733	35.28	43.7815
ENSMUSG00000031518	25.1499	76.3823	9.01892	2982.93	3149.76	1115.19	-6.0319	9.77033e-15	1.88865e-12	Spata4	8	54600781	54610098	+	1057	protein_coding	spermatogenesis associated 4 [Source:MGI Symbol;Acc:MGI:1916531]	-	25	103	12	1539	2505	1694	1.29528	4.9242	0.493835	72.1054	126.922	85.0068
ENSMUSG00000075524	13.0779	19.281	0.751576	1207.51	1161.83	531.919	-6.4559	1.09116e-14	2.08936e-12	4930407I10Rik	15	82059151	82066540	+	4675	protein_coding	RIKEN cDNA 4930407I10 gene [Source:MGI Symbol;Acc:MGI:2685593]	-	13	26	1	623	924	808	0.152286	0.281038	0.00930453	6.5995	10.5851	9.16737
ENSMUSG00000048875	0	0	0	480.679	292.971	121.13	-10.9386	1.15187e-14	2.18501e-12	Pudp	18	50567656	50568699	-	1044	protein_coding	pseudouridine 5-phosphatase [Source:MGI Symbol;Acc:MGI:1914615]	-	0	0	0	248	233	184	0	0	0	11.764	11.9525	9.3483
ENSMUSG00000047025	32.1918	34.1125	2.25473	2203.76	2673.21	911.108	-6.40341	1.20025e-14	2.2557e-12	Ccer1	10	97693059	97694923	+	1865	protein_coding	coiled-coil glutamate-rich protein 1 [Source:MGI Symbol;Acc:MGI:1913966]	-	32	46	3	1137	2126	1384	0.939657	1.24639	0.069971	30.1916	61.0505	39.3616
ENSMUSG00000028182	6.03597	16.3147	10.5221	288.795	534.39	280.442	-5.05464	1.26304e-14	2.34099e-12	Lrriq3	3	155093434	155194280	+	4961	protein_coding	leucine-rich repeats and IQ motif containing 3 [Source:MGI Symbol;Acc:MGI:1921685]	-	6	22	14	149	425	426	0.167305	0.56605	0.310072	3.75707	11.5892	11.5049
ENSMUSG00000066368	14.0839	37.8204	3.00631	1279.23	1043.63	1027.63	-5.92696	1.26871e-14	2.34099e-12	Actl11	9	107928469	107932461	+	3993	protein_coding	actin-like 11 [Source:MGI Symbol;Acc:MGI:1914972]	-	14	51	4	660	830	1561	0.192011	0.645423	0.0435749	8.18557	11.1323	20.7357
ENSMUSG00000038347	10.0599	22.9889	7.51576	565.961	790.897	278.467	-5.3256	1.36912e-14	2.50351e-12	Tcte2	17	13712444	13761825	-	4380	protein_coding	t-complex-associated testis expressed 2 [Source:MGI Symbol;Acc:MGI:98641]	-	10	31	10	292	629	423	0.541685	1.54947	0.430254	14.3033	33.3199	22.1924
ENSMUSG00000038987	15.0899	7.41576	9.01892	348.88	373.444	206.053	-4.89406	1.45606e-14	2.63872e-12	Cfap157	2	32777381	32784428	-	1779	protein_coding	cilia and flagella associated protein 157 [Source:MGI Symbol;Acc:MGI:2447809]	-	15	10	12	180	297	313	0.822288	0.505834	0.522507	8.92301	15.9219	16.6186
ENSMUSG00000003153	191.139	123.843	232.237	2104.91	2523.58	2268.55	-3.6561	1.5482e-14	2.75786e-12	Slc2a3	6	122727809	122801640	-	7245	protein_coding	solute carrier family 2 (facilitated glucose transporter), member 3 [Source:MGI Symbol;Acc:MGI:95757]	-	190	167	309	1086	2007	3446	6.01806	4.88084	7.77391	31.1056	62.1666	105.715
ENSMUSG00000040828	17.1019	10.3821	4.50946	893.521	528.103	230.41	-5.70431	1.54898e-14	2.75786e-12	Catsperd	17	56628143	56664456	+	3590	protein_coding	cation channel sperm associated auxiliary subunit delta [Source:MGI Symbol;Acc:MGI:2147030]	-	17	14	6	461	420	350	0.507907	0.385957	0.142385	12.455	12.2713	10.1279
ENSMUSG00000069308	0	0	0	360.51	442.601	100.064	-10.953	1.89705e-14	3.3482e-12	Hist1h2bp	13	21787461	21789213	+	706	protein_coding	histone cluster 1, H2bp [Source:MGI Symbol;Acc:MGI:2448409]	-	0	0	0	186	352	152	0	0	0	16.9013	34.59	14.7932
ENSMUSG00000042797	66.3957	128.293	34.5725	2734.83	2338.74	1310.71	-4.79824	1.91504e-14	3.35082e-12	Aqp11	7	97724006	97738289	-	9418	protein_coding	aquaporin 11 [Source:MGI Symbol;Acc:MGI:1913583]	-	66	173	46	1411	1860	1991	1.61287	3.90101	0.892878	31.181	44.4504	47.1243
ENSMUSG00000034813	18.1079	20.0226	6.01261	459.359	646.298	323.233	-5.0212	2.08134e-14	3.61069e-12	Grip1	10	119453830	120087261	+	8064	protein_coding	glutamate receptor interacting protein 1 [Source:MGI Symbol;Acc:MGI:1921303]	-	18	27	8	237	514	491	0.272084	0.37659	0.0960501	3.23955	7.598	7.18833
ENSMUSG00000096215	0	0	0	104.664	0	0	-21.1791	2.14419e-14	3.68819e-12	Smim22	16	5007288	5008309	+	561	protein_coding	small integral membrane protein 22 [Source:MGI Symbol;Acc:MGI:3643379]	-	0	0	0	54	0	0	0	0	0	7.4699	0	0
ENSMUSG00000048707	82.4916	93.4386	60.1261	1255.97	901.547	918.35	-3.70354	2.21647e-14	3.78048e-12	Tprn	2	25262618	25269885	+	2932	protein_coding	taperin [Source:MGI Symbol;Acc:MGI:2139535]	-	82	126	80	648	717	1395	4.49068	6.36713	3.47989	32.0907	38.3994	73.9928
ENSMUSG00000050150	0	0	0.751576	544.641	291.714	262.009	-10.2732	2.99072e-14	5.05856e-12	Slc9b1	3	135348029	135397827	+	3689	protein_coding	solute carrier family 9, subfamily B (NHA1, cation proton antiporter 1), member 1 [Source:MGI Symbol;Acc:MGI:1921696]	-	0	0	1	281	232	398	0	0	0.0368633	11.7931	10.5296	17.8902
ENSMUSG00000040629	78.4676	71.1913	6.01261	3322.11	4807	2237.61	-6.05976	3.03465e-14	5.09044e-12	Mael	1	166201201	166238747	-	1733	protein_coding	maelstrom spermatogenic transposon silencer [Source:MGI Symbol;Acc:MGI:2138453]	-	78	96	8	1714	3823	3399	2.64006	2.99824	0.215074	52.461	126.541	111.426
ENSMUSG00000031493	67.4017	69.7081	12.0252	2730.96	2460.71	1146.13	-5.41121	3.21407e-14	5.34721e-12	Ggn	7	29170210	29173976	+	2800	protein_coding	gametogenetin [Source:MGI Symbol;Acc:MGI:2181461]	-	67	94	16	1409	1957	1741	1.99631	2.58438	0.378661	37.9638	57.023	50.2422
ENSMUSG00000050982	0	0	0	100.788	0	0	-21.1269	3.45717e-14	5.70489e-12	Apol10a	15	77477047	77491069	+	3033	protein_coding	apolipoprotein L 10A [Source:MGI Symbol;Acc:MGI:3036238]	-	0	0	0	52	0	0	0	0	0	0.849054	0	0
ENSMUSG00000039342	0	0	0	191.884	231.359	172.479	-10.3541	3.67984e-14	6.02336e-12	Ankar	1	72642980	72700579	-	4588	protein_coding	ankyrin and armadillo repeat containing [Source:MGI Symbol;Acc:MGI:2442559]	-	0	0	0	99	184	262	0	0	0	1.43944	2.8932	4.08011
ENSMUSG00000046585	5.02997	8.89891	0	296.548	494.154	438.438	-6.46586	3.75883e-14	6.10343e-12	Cfap58	19	47937712	48035379	+	3345	protein_coding	cilia and flagella associated protein 58 [Source:MGI Symbol;Acc:MGI:2685815]	-	5	12	0	153	393	666	0.0818601	0.181284	0	2.26516	6.29218	10.5607
ENSMUSG00000046723	0	8.15734	1.50315	399.274	505.47	233.702	-6.828	3.82272e-14	6.15791e-12	Adam24	8	40675077	40682199	+	2887	protein_coding	a disintegrin and metallopeptidase domain 24 (testase 1) [Source:MGI Symbol;Acc:MGI:105984]	-	0	11	2	206	402	355	0	0.192539	0.0301342	3.53366	7.45734	6.52224
ENSMUSG00000026611	0	0	1.50315	331.436	388.533	227.119	-9.19548	4.17245e-14	6.66836e-12	Spata17	1	187044648	187215465	-	2870	protein_coding	spermatogenesis associated 17 [Source:MGI Symbol;Acc:MGI:1921967]	-	0	0	2	171	309	345	0	0	0.0932447	9.07651	17.7371	19.6134
ENSMUSG00000062028	95.5695	166.113	18.0378	6394.2	6554.77	2474.61	-5.78488	4.48387e-14	7.11009e-12	Irgc1	7	24431922	24452297	-	2804	protein_coding	immunity-related GTPase family, cinema 1 [Source:MGI Symbol;Acc:MGI:2685948]	-	95	224	24	3299	5213	3759	5.24986	11.4221	1.05345	164.859	281.721	201.193
ENSMUSG00000038691	0	0	0	294.61	392.305	98.7473	-10.7519	4.69439e-14	7.38621e-12	Mbd3l1	9	18478359	18485298	+	870	protein_coding	methyl-CpG binding domain protein 3-like 1 [Source:MGI Symbol;Acc:MGI:1920753]	-	0	0	0	152	312	150	0	0	0	9.49237	21.071	10.0331
ENSMUSG00000042189	9.05395	11.1236	0	843.127	695.336	379.848	-6.5796	4.74249e-14	7.40449e-12	Tekt3	11	63061654	63094964	+	1748	protein_coding	tektin 3 [Source:MGI Symbol;Acc:MGI:1918312]	-	9	15	0	435	553	577	0.281968	0.433634	0	12.324	16.9429	17.5085
ENSMUSG00000031233	38.2278	89.7307	5.26103	3909.4	3494.28	2054.6	-6.14857	4.83244e-14	7.48733e-12	Pgk2	17	40207015	40208640	-	1626	protein_coding	phosphoglycerate kinase 2 [Source:MGI Symbol;Acc:MGI:97563]	-	38	121	7	2017	2779	3121	1.27986	3.76044	0.187264	61.4313	91.532	101.81
ENSMUSG00000020435	65.3897	201.709	45.0946	6301.16	3641.4	2192.85	-5.27908	4.90939e-14	7.54893e-12	Osbp2	11	3703731	3863903	-	6361	protein_coding	oxysterol binding protein 2 [Source:MGI Symbol;Acc:MGI:1921559]	-	65	272	60	3251	2896	3331	1.53899	5.94246	1.12837	69.6058	67.0545	76.3861
ENSMUSG00000040473	21.1259	29.663	2.25473	1203.64	1105.24	703.081	-5.82953	5.07784e-14	7.74925e-12	Cfap69	5	5579278	5664239	-	7905	protein_coding	cilia and flagella associated protein 69 [Source:MGI Symbol;Acc:MGI:2443778]	-	21	40	3	621	879	1068	0.581716	1.02241	0.0660071	15.5557	23.8115	28.6536
ENSMUSG00000098076	14.0839	8.15734	15.0315	420.594	427.512	198.153	-4.81326	5.13576e-14	7.77914e-12	Gm6981	9	52002274	52003281	-	1008	processed_pseudogene	predicted pseudogene 6981 [Source:MGI Symbol;Acc:MGI:3646966]	-	14	11	20	217	340	301	0.760616	0.551449	0.863069	10.6611	18.0644	15.8388
ENSMUSG00000027379	0	0	0	195.761	222.558	157.996	-10.3058	5.741e-14	8.63149e-12	Bub1	2	127801122	127831865	-	4354	protein_coding	BUB1, mitotic checkpoint serine/threonine kinase [Source:MGI Symbol;Acc:MGI:1100510]	-	0	0	0	101	177	240	0	0	0	4.04022	7.65698	10.2827
ENSMUSG00000027927	7.04196	28.9215	3.00631	2209.57	1070.04	411.447	-6.55675	5.80756e-14	8.66735e-12	Lelp1	3	92134997	92142744	-	857	protein_coding	late cornified envelope-like proline-rich 1 [Source:MGI Symbol;Acc:MGI:1916582]	-	7	39	4	1140	851	625	0.447317	2.29963	0.203028	65.8762	53.1806	38.6825
ENSMUSG00000093394	0	3.70788	3.75788	470.988	264.052	132.98	-6.79833	5.9196e-14	8.77008e-12	Gm20621	15	88889780	88891525	-	1458	sense_overlapping	predicted gene 20621 [Source:MGI Symbol;Acc:MGI:5313068]	-	0	5	5	243	210	202	0	0.309637	0.266536	14.7476	13.7827	13.1304
ENSMUSG00000037437	23.1379	73.416	7.51576	2715.45	1962.78	1205.38	-5.81783	6.34705e-14	9.33522e-12	Adam32	8	24836140	24948804	-	2993	protein_coding	a disintegrin and metallopeptidase domain 32 [Source:MGI Symbol;Acc:MGI:2653822]	-	23	99	10	1401	1561	1831	1.26718	5.03294	0.437612	69.8001	84.1049	97.7051
ENSMUSG00000015599	31.1858	22.2473	3.75788	781.104	715.454	805.778	-5.34162	6.43677e-14	9.39907e-12	Ttbk1	17	46442448	46487675	-	14097	protein_coding	tau tubulin kinase 1 [Source:MGI Symbol;Acc:MGI:2147036]	-	31	30	5	403	569	1224	0.312191	0.278776	0.0399951	3.67003	5.60374	11.9387
ENSMUSG00000072983	0	0	0	236.463	238.904	128.371	-10.3716	7.20939e-14	1.04521e-11	4933414I15Rik	11	50940711	50943765	-	2347	protein_coding	RIKEN cDNA 4933414I15 gene [Source:MGI Symbol;Acc:MGI:1918374]	-	0	0	0	122	190	195	0	0	0	3.4115	5.74566	5.84025
ENSMUSG00000109737	9.05395	10.3821	0	511.691	700.365	410.789	-6.3952	7.35187e-14	1.05173e-11	Gm39566	11	69810965	69815298	-	3908	protein_coding	predicted gene, 39566 [Source:MGI Symbol;Acc:MGI:5622451]	-	9	14	0	264	557	624	0.126121	0.181028	0	3.34544	7.63318	8.46925
ENSMUSG00000027209	0	0	0	145.367	270.338	179.062	-10.3529	7.40862e-14	1.05173e-11	Fam227b	2	125983483	126152004	-	2535	protein_coding	family with sequence similarity 227, member B [Source:MGI Symbol;Acc:MGI:1923073]	-	0	0	0	75	215	272	0	0	0	2.06919	6.41474	8.03747
ENSMUSG00000001558	18.1079	57.8429	7.51576	1506	1474.92	882.801	-5.52817	7.44518e-14	1.05173e-11	Klhl10	11	100441917	100457022	+	2161	protein_coding	kelch-like 10 [Source:MGI Symbol;Acc:MGI:2181067]	-	18	78	10	777	1173	1341	0.668764	2.67406	0.295106	26.1053	42.6192	48.2555
ENSMUSG00000078442	12.0719	7.41576	1.50315	282.981	388.533	298.875	-5.55855	7.46168e-14	1.05173e-11	Ccdc105	10	78746926	78753065	-	1714	protein_coding	coiled-coil domain containing 105 [Source:MGI Symbol;Acc:MGI:1918226]	-	12	10	2	146	309	454	0.383415	0.294824	0.0507569	4.21839	9.655	14.0495
ENSMUSG00000051732	27.1619	22.9889	1.50315	804.363	1056.21	1497.01	-6.03088	8.03832e-14	1.1252e-11	Pabpc2	18	39773497	39776082	+	2586	protein_coding	poly(A) binding protein, cytoplasmic 2 [Source:MGI Symbol;Acc:MGI:1349723]	-	27	31	2	415	840	2274	0.571786	0.605768	0.0336417	7.94738	17.3962	46.642
ENSMUSG00000038498	11.0659	8.15734	0.751576	658.996	495.411	234.36	-6.13978	8.49782e-14	1.18137e-11	Catsper1	19	5335741	5344153	+	2061	protein_coding	cation channel, sperm associated 1 [Source:MGI Symbol;Acc:MGI:2179947]	-	11	11	1	340	394	356	0.292289	0.269704	0.0211056	8.16968	10.2382	9.16193
ENSMUSG00000024033	95.5695	187.619	39.082	6429.09	4461.21	1772.18	-5.29549	8.8618e-14	1.22359e-11	Rsph1	17	31255019	31277356	-	1164	protein_coding	radial spoke head 1 homolog (Chlamydomonas) [Source:MGI Symbol;Acc:MGI:1194909]	-	95	253	52	3317	3548	2692	4.4696	10.9835	1.94324	141.123	163.243	122.67
ENSMUSG00000032221	33.1978	63.7755	14.28	1071.84	1210.86	775.495	-4.77904	8.99653e-14	1.2338e-11	Mns1	9	72438011	72462025	+	5363	protein_coding	meiosis-specific nuclear structural protein 1 [Source:MGI Symbol;Acc:MGI:107933]	-	33	86	19	553	963	1178	0.788836	1.89691	0.360748	11.9538	22.5116	27.2732
ENSMUSG00000028310	15.0899	67.4834	7.51576	2068.08	2460.71	997.347	-5.93389	1.01244e-13	1.37318e-11	Ppp3r2	4	49678747	49682024	-	3026	protein_coding	protein phosphatase 3, regulatory subunit B, alpha isoform (calcineurin B, type II) [Source:MGI Symbol;Acc:MGI:107171]	-	15	91	10	1067	1957	1515	0.271469	1.51966	0.14375	17.4622	34.6359	26.5558
ENSMUSG00000030544	0	0	3.00631	531.073	315.604	129.03	-8.26186	1.01481e-13	1.37318e-11	Mesp1	7	79792241	79793788	-	1275	protein_coding	mesoderm posterior 1 [Source:MGI Symbol;Acc:MGI:107785]	bHLH	0	0	4	274	251	196	0	0	0.136466	10.6425	10.5431	8.15382
ENSMUSG00000079666	5.02997	0	0.751576	364.386	558.28	129.688	-7.62009	1.09234e-13	1.46829e-11	1700015F17Rik	5	5437827	5479143	-	1118	protein_coding	RIKEN cDNA 1700015F17 gene [Source:MGI Symbol;Acc:MGI:2686532]	-	5	0	1	188	444	197	0.400911	0	0.0636877	13.6314	34.8151	15.2989
ENSMUSG00000028976	16.0959	66.7418	7.51576	1612.6	1345.41	1524	-5.62755	1.11429e-13	1.48795e-11	Slc2a5	4	150119283	150144169	+	3402	protein_coding	solute carrier family 2 (facilitated glucose transporter), member 5 [Source:MGI Symbol;Acc:MGI:1928369]	-	16	90	10	832	1070	2315	0.671441	3.48502	0.333323	31.5731	43.9115	94.0926
ENSMUSG00000038292	6.03597	13.3484	2.25473	323.683	442.601	236.993	-5.52713	1.20084e-13	1.59304e-11	Ccdc155	7	45183624	45204892	-	2365	protein_coding	coiled-coil domain containing 155 [Source:MGI Symbol;Acc:MGI:2687329]	-	6	18	3	167	352	360	0.239669	0.66345	0.0951831	6.03231	13.7502	13.9277
ENSMUSG00000020096	15.0899	35.5956	5.26103	1211.39	1295.11	405.522	-5.6979	1.29027e-13	1.70056e-11	Tbata	10	61171954	61188841	+	2426	protein_coding	thymus, brain and testes associated [Source:MGI Symbol;Acc:MGI:1923820]	-	15	48	7	625	1030	616	0.779379	2.3013	0.288891	29.3659	52.3361	30.9995
ENSMUSG00000050944	0	13.3484	2.25473	534.95	492.896	525.994	-6.60166	1.35448e-13	1.77367e-11	Efcab5	11	77089915	77188968	-	5164	protein_coding	EF-hand calcium binding domain 5 [Source:MGI Symbol;Acc:MGI:2442440]	-	0	18	3	276	392	799	0	0.371716	0.053329	5.58572	8.5794	17.3192
ENSMUSG00000103705	3.01798	6.67418	0.751576	684.193	255.25	148.121	-6.69141	1.4033e-13	1.81706e-11	4930518J20Rik	1	156303489	156304966	+	1478	antisense	RIKEN cDNA 4930518J20 gene [Source:MGI Symbol;Acc:MGI:1914839]	-	3	9	1	353	203	225	0.111159	0.30771	0.0294308	11.8278	7.35574	8.07464
ENSMUSG00000076438	14.0839	19.281	0.751576	1097.03	900.29	483.203	-6.18758	1.40552e-13	1.81706e-11	Oxct2b	4	123116266	123118000	+	1735	protein_coding	3-oxoacid CoA transferase 2B [Source:MGI Symbol;Acc:MGI:2664115]	-	14	26	1	566	716	734	0.441903	0.757264	0.0250713	16.1555	22.1013	22.4394
ENSMUSG00000033213	12.0719	20.7641	3.00631	1077.65	489.124	343.641	-5.73423	1.44715e-13	1.85661e-11	AA467197	2	122636986	122641191	+	1203	protein_coding	expressed sequence AA467197 [Source:MGI Symbol;Acc:MGI:3034182]	-	12	28	4	556	389	522	1.01729	2.19028	0.269342	42.6233	32.2494	42.8601
ENSMUSG00000044581	6.03597	15.5731	0	841.189	705.395	532.577	-6.58229	1.4544e-13	1.85661e-11	4932415D10Rik	10	82282116	82316582	-	15111	protein_coding	RIKEN cDNA 4932415D10 gene [Source:MGI Symbol;Acc:MGI:3045298]	-	6	21	0	434	561	809	0.0359622	0.116142	0	2.35229	3.28824	4.69635
ENSMUSG00000012211	12.0719	25.9552	1.50315	2029.32	1244.81	394.331	-6.53355	1.57284e-13	1.99525e-11	Tex22	12	113074502	113088917	+	1270	protein_coding	testis expressed gene 22 [Source:MGI Symbol;Acc:MGI:1922921]	-	12	35	2	1047	990	599	0.75624	2.03527	0.100112	59.6666	61.0127	36.5613
ENSMUSG00000045587	0	0	0	327.56	237.646	94.7974	-10.4991	1.63316e-13	2.0589e-11	BC049730	7	24709242	24714535	+	1189	protein_coding	cDNA sequence BC049730 [Source:MGI Symbol;Acc:MGI:2681843]	-	0	0	0	169	189	144	0	0	0	10.3071	12.4655	9.40636
ENSMUSG00000020878	43.2578	98.6296	11.2736	3579.9	2415.44	1377.85	-5.58782	1.69902e-13	2.1287e-11	Lrrc46	11	97034602	97041407	-	1336	protein_coding	leucine rich repeat containing 46 [Source:MGI Symbol;Acc:MGI:1916547]	-	43	133	15	1847	1921	2093	1.76263	5.03058	0.488383	68.4644	77.0062	83.0956
ENSMUSG00000053111	13.0779	43.753	6.01261	1091.22	1158.05	609.6	-5.50139	1.74009e-13	2.16679e-11	Fank1	7	133776861	133881532	+	2299	protein_coding	fibronectin type 3 and ankyrin repeat domains 1 [Source:MGI Symbol;Acc:MGI:1914180]	-	13	59	8	563	921	926	0.683241	2.86126	0.333963	26.7575	47.3366	47.1366
ENSMUSG00000023949	9.05395	4.44946	0	302.363	298.001	501.636	-6.39533	1.78303e-13	2.20672e-11	Tcte1	17	45523434	45542680	+	3075	protein_coding	t-complex-associated testis expressed 1 [Source:MGI Symbol;Acc:MGI:98640]	-	9	6	0	156	237	762	0.165451	0.101778	0	2.59333	4.26072	13.5675
ENSMUSG00000033210	6.03597	11.1236	3.00631	348.88	165.975	321.916	-5.36928	1.81547e-13	2.22385e-11	Slc9c1	16	45535309	45607001	+	4057	protein_coding	solute carrier family 9, subfamily C (Na+-transporting carboxylic acid decarboxylase), member 1 [Source:MGI Symbol;Acc:MGI:2685456]	-	6	15	4	180	132	489	0.0904947	0.208756	0.0479192	2.45499	1.94694	7.14328
ENSMUSG00000067103	3.01798	0	0.751576	189.946	188.608	181.695	-7.3552	1.81879e-13	2.22385e-11	AY702103	17	50239208	50246316	+	5876	lincRNA	cDNA sequence AY702103 [Source:MGI Symbol;Acc:MGI:3525105]	-	3	0	1	98	150	276	0.0410938	0	0.0108801	1.21391	2.00934	3.66169
ENSMUSG00000027331	28.1679	18.5394	7.51576	684.193	710.424	303.483	-4.97839	1.86349e-13	2.26487e-11	Knstrn	2	118814003	118853957	+	5158	protein_coding	kinetochore-localized astrin/SPAG5 binding [Source:MGI Symbol;Acc:MGI:1289298]	-	28	25	10	353	565	461	1.29183	1.0643	0.366459	14.7275	25.4919	20.5999
ENSMUSG00000029477	7.04196	23.7304	3.00631	717.143	684.019	351.54	-5.68701	2.11153e-13	2.55105e-11	Morn3	5	123035769	123047016	-	1353	protein_coding	MORN repeat containing 3 [Source:MGI Symbol;Acc:MGI:1922140]	-	7	32	4	370	544	534	0.517342	2.18225	0.234811	24.7279	39.3175	38.2242
ENSMUSG00000100585	0	5.93261	4.50946	304.301	408.651	152.729	-6.32112	2.15778e-13	2.59151e-11	1700108J01Rik	14	122229905	122233654	-	484	antisense	RIKEN cDNA 1700108J01 gene [Source:MGI Symbol;Acc:MGI:1915495]	-	0	8	6	157	325	232	0	0.835253	0.53924	16.0642	35.9619	25.4248
ENSMUSG00000024510	2.01199	0	0	356.633	286.685	183.67	-8.92401	2.55998e-13	3.05646e-11	Ftmt	18	52331536	52332986	+	1451	protein_coding	ferritin mitochondrial [Source:MGI Symbol;Acc:MGI:1914884]	-	2	0	0	184	228	279	0.075485	0	0	6.27993	8.41535	10.1989
ENSMUSG00000030968	10.0599	18.5394	2.25473	835.374	573.369	268.593	-5.76188	2.6804e-13	3.18152e-11	Pdilt	7	119486587	119523489	-	2281	protein_coding	protein disulfide isomerase-like, testis expressed [Source:MGI Symbol;Acc:MGI:1919080]	-	10	25	3	431	456	408	0.398576	0.919447	0.0949753	15.5344	17.7739	15.7503
ENSMUSG00000030230	17.1019	11.1236	0.751576	596.973	661.386	429.88	-5.88301	3.12531e-13	3.68805e-11	Plcz1	6	139989673	140041457	-	2510	protein_coding	phospholipase C, zeta 1 [Source:MGI Symbol;Acc:MGI:2150308]	-	17	15	1	308	526	653	0.485905	0.395612	0.0227029	7.96085	14.7026	18.0773
ENSMUSG00000033276	25.1499	26.6967	8.26734	612.479	404.879	424.613	-4.58801	3.29617e-13	3.86719e-11	Stk36	1	74601445	74636894	+	6437	protein_coding	serine/threonine kinase 36 [Source:MGI Symbol;Acc:MGI:1920831]	-	25	36	11	316	322	645	0.474561	0.630565	0.165853	5.42432	5.97743	11.8585
ENSMUSG00000031893	23.1379	31.1462	3.00631	1097.03	921.666	592.484	-5.51246	3.61836e-13	4.22079e-11	Tsnaxip1	8	105827731	105844680	+	2227	protein_coding	translin-associated factor X (Tsnax) interacting protein 1 [Source:MGI Symbol;Acc:MGI:1919486]	-	23	42	4	566	733	900	0.836375	1.40928	0.115534	18.6121	26.0666	31.6981
ENSMUSG00000032323	6.03597	7.41576	1.50315	279.104	211.241	173.795	-5.47997	3.76094e-13	4.36205e-11	Cyp11a1	9	58006411	58027023	+	4804	protein_coding	cytochrome P450, family 11, subfamily a, polypeptide 1 [Source:MGI Symbol;Acc:MGI:88582]	-	6	10	2	144	168	264	0.189278	0.291088	0.0501137	4.10787	5.1828	8.06621
ENSMUSG00000051455	16.0959	7.41576	8.26734	213.205	362.128	241.602	-4.70255	3.87656e-13	4.45687e-11	Meioc	11	102663716	102682237	+	4616	protein_coding	meiosis specific with coiled-coil domain [Source:MGI Symbol;Acc:MGI:2686410]	-	16	10	11	110	288	367	0.378501	0.218284	0.206689	2.35313	6.66264	8.40873
ENSMUSG00000036598	36.2158	13.3484	6.01261	1168.75	877.657	384.456	-5.46478	3.88662e-13	4.45687e-11	Ccdc113	8	95534085	95558890	+	1288	protein_coding	coiled-coil domain containing 113 [Source:MGI Symbol;Acc:MGI:3606076]	-	36	18	8	603	698	584	1.53068	0.706204	0.270178	23.1849	29.0231	24.0498
ENSMUSG00000057816	0	5.93261	0.751576	346.942	338.237	157.996	-6.91406	3.99028e-13	4.55004e-11	Cfap299	5	98329304	98802047	+	1448	protein_coding	cilia and flagella associated protein 299 [Source:MGI Symbol;Acc:MGI:1916571]	-	0	8	1	179	269	240	0	0.612519	0.0659071	13.4312	21.828	19.2878
ENSMUSG00000000811	118.707	108.27	150.315	1067.96	1317.74	1350.86	-3.30802	4.06094e-13	4.58088e-11	Txnrd3	6	89643988	89675529	+	2836	protein_coding	thioredoxin reductase 3 [Source:MGI Symbol;Acc:MGI:2386711]	-	118	146	200	551	1048	2052	2.42484	2.7684	3.26444	10.239	21.0605	40.8409
ENSMUSG00000061099	125.749	230.63	24.0504	8960.41	5698.48	3316.59	-5.56205	4.06246e-13	4.58088e-11	Gapdhs	7	30729775	30743681	-	1610	protein_coding	glyceraldehyde-3-phosphate dehydrogenase, spermatogenic [Source:MGI Symbol;Acc:MGI:95653]	-	125	311	32	4623	4532	5038	5.87097	13.4783	1.19379	196.349	208.159	229.179
ENSMUSG00000078157	15.0899	8.15734	6.76419	290.733	237.646	208.028	-4.63396	4.41142e-13	4.94688e-11	4931440F15Rik	11	29822395	29825668	-	3274	protein_coding	RIKEN cDNA 4931440F15 gene [Source:MGI Symbol;Acc:MGI:2441689]	-	15	11	9	150	189	316	0.250906	0.16978	0.119575	2.26891	3.09163	5.11945
ENSMUSG00000028264	9.05395	25.9552	3.00631	639.614	647.555	416.055	-5.47801	4.53873e-13	5.06168e-11	Spaca1	4	34024874	34050191	-	1596	protein_coding	sperm acrosome associated 1 [Source:MGI Symbol;Acc:MGI:1914902]	-	9	35	4	330	515	632	0.46542	1.67011	0.164301	15.432	26.0445	31.6546
ENSMUSG00000041343	18.1079	34.1125	3.00631	732.648	917.893	764.304	-5.44969	4.57037e-13	5.06912e-11	Ankrd42	7	92581723	92637142	-	5099	protein_coding	ankyrin repeat domain 42 [Source:MGI Symbol;Acc:MGI:1921095]	-	18	46	4	378	730	1161	0.46608	1.09906	0.082267	8.85087	18.4849	29.1164
ENSMUSG00000028555	19.1139	14.8315	8.26734	248.093	607.319	297.558	-4.78093	4.67749e-13	5.15973e-11	Ttc39a	4	109406623	109444745	+	4904	protein_coding	tetratricopeptide repeat domain 39A [Source:MGI Symbol;Acc:MGI:2444350]	-	19	20	11	128	483	452	0.903232	0.877305	0.415352	5.50252	22.4543	20.8114
ENSMUSG00000061633	6.03597	11.1236	0.751576	315.93	548.221	241.602	-5.94676	5.23123e-13	5.73937e-11	1700029P11Rik	15	81980540	81981563	+	1024	protein_coding	RIKEN cDNA 1700029P11 gene [Source:MGI Symbol;Acc:MGI:1913596]	-	6	15	1	163	436	367	0.320885	0.740226	0.0424792	7.88301	22.803	19.01
ENSMUSG00000030344	69.4137	82.3149	5.26103	4833.93	3935.63	1639.2	-6.0522	5.35173e-13	5.84e-11	Akap3	6	126853098	126874308	+	3153	protein_coding	A kinase (PRKA) anchor protein 3 [Source:MGI Symbol;Acc:MGI:1341149]	-	69	111	7	2494	3130	2490	1.25207	1.85856	0.100892	40.9243	55.5431	43.7618
ENSMUSG00000039492	3.01798	7.41576	0	620.231	373.444	162.604	-6.78221	6.21864e-13	6.74971e-11	Ccdc27	4	154026639	154042677	-	2089	protein_coding	coiled-coil domain containing 27 [Source:MGI Symbol;Acc:MGI:2685881]	-	3	10	0	320	297	247	0.0786468	0.241899	0	7.58605	7.61417	6.27153
ENSMUSG00000040163	10.0599	16.3147	0	763.66	769.522	578.659	-6.32545	6.50282e-13	7.02063e-11	1700034J05Rik	6	146950329	146954422	-	3007	protein_coding	RIKEN cDNA 1700034J05 gene [Source:MGI Symbol;Acc:MGI:1920594]	-	10	22	0	394	612	879	0.217751	0.442036	0	7.75823	13.0322	18.5381
ENSMUSG00000110333	0	0	0	71.7143	222.558	344.299	-10.4581	6.54106e-13	7.02454e-11	Gm45861	8	27447100	27620917	+	7520	protein_coding	predicted gene 45861 [Source:MGI Symbol;Acc:MGI:5804976]	-	0	0	0	37	177	523	0	0	0	0.275664	1.42611	4.17341
ENSMUSG00000030708	19.1139	34.1125	2.25473	2190.19	1335.35	492.42	-6.17774	6.62083e-13	7.07279e-11	Dnajb13	7	100501716	100514960	-	2732	protein_coding	DnaJ heat shock protein family (Hsp40) member B13 [Source:MGI Symbol;Acc:MGI:1916637]	-	19	46	3	1130	1062	748	0.756744	1.69055	0.0949062	40.6987	41.3644	28.8545
ENSMUSG00000031906	11.0659	8.15734	5.26103	226.772	225.073	172.479	-4.68566	6.91751e-13	7.35103e-11	Smpd3	8	106252548	106337988	-	5232	protein_coding	sphingomyelin phosphodiesterase 3, neutral [Source:MGI Symbol;Acc:MGI:1927578]	-	11	11	7	117	179	262	0.15498	0.143005	0.0783357	1.49065	2.46628	3.57521
ENSMUSG00000059114	18.1079	7.41576	0.751576	761.722	684.019	321.916	-6.09781	7.2994e-13	7.71646e-11	Lrrc74a	12	86734369	86763797	+	2019	protein_coding	leucine rich repeat containing 74A [Source:MGI Symbol;Acc:MGI:3646959]	-	18	10	1	393	544	489	0.635973	0.326018	0.0280637	12.5564	18.7963	16.7337
ENSMUSG00000053624	43.2578	52.6519	4.50946	2081.65	1982.9	949.29	-5.64367	7.41587e-13	7.79896e-11	Gykl1	18	52693679	52695668	+	1990	protein_coding	glycerol kinase-like 1 [Source:MGI Symbol;Acc:MGI:891990]	-	43	71	6	1074	1577	1442	1.18335	1.80293	0.131152	26.7273	42.4408	38.435
ENSMUSG00000030851	226.349	272.9	18.0378	11604.1	12649.3	6001.2	-5.87044	7.49589e-13	7.84248e-11	Ldhc	7	46861203	46878142	+	1580	protein_coding	lactate dehydrogenase C [Source:MGI Symbol;Acc:MGI:96764]	-	225	368	24	5987	10060	9116	12.5606	18.9562	1.06419	302.235	549.204	492.89
ENSMUSG00000050555	25.1499	28.9215	15.7831	546.579	421.225	286.367	-4.16562	7.68703e-13	7.98841e-11	Hyls1	9	35560820	35570398	-	5970	protein_coding	HYLS1, centriolar and ciliogenesis associated [Source:MGI Symbol;Acc:MGI:1924082]	-	25	39	21	282	335	435	0.438677	0.631458	0.292686	4.47466	5.74852	7.39283
ENSMUSG00000022622	4.02398	31.1462	11.2736	788.857	682.762	411.447	-5.3265	7.71409e-13	7.98841e-11	Acr	15	89568326	89574585	+	1567	protein_coding	acrosin prepropeptide [Source:MGI Symbol;Acc:MGI:87884]	-	4	42	15	407	543	625	0.206853	2.00413	0.616128	19.0328	27.4605	31.304
ENSMUSG00000008813	53.3177	27.4383	47.3493	2157.24	1301.4	408.155	-4.9169	8.24479e-13	8.49465e-11	Tppp2	14	51918425	51920700	+	742	protein_coding	tubulin polymerization-promoting protein family member 2 [Source:MGI Symbol;Acc:MGI:2684923]	-	53	37	63	1113	1035	620	4.24344	2.7335	4.00646	80.583	81.0381	48.0785
ENSMUSG00000037683	25.1499	20.0226	4.50946	595.035	513.014	394.989	-4.92849	8.45939e-13	8.67173e-11	Armc3	2	19199302	19310241	+	2830	protein_coding	armadillo repeat containing 3 [Source:MGI Symbol;Acc:MGI:1918132]	-	25	27	6	307	408	600	0.488968	0.48728	0.0932114	5.42981	7.80381	11.366
ENSMUSG00000030030	93.5575	86.7644	9.77049	3853.19	2998.87	1692.53	-5.49211	8.67558e-13	8.84865e-11	1700003E16Rik	6	83156404	83162945	+	2221	protein_coding	RIKEN cDNA 1700003E16 gene [Source:MGI Symbol;Acc:MGI:1919087]	-	93	117	13	1988	2385	2571	2.49051	2.89112	0.27652	48.1424	62.4597	66.6843
ENSMUSG00000111028	5.02997	12.6068	1.50315	383.768	535.647	184.328	-5.84004	8.79627e-13	8.92689e-11	Gm5922	9	120133463	120136329	-	1940	lincRNA	predicted gene 5922 [Source:MGI Symbol;Acc:MGI:3647932]	-	5	17	2	198	426	280	0.267143	0.838105	0.0848754	9.56634	22.2582	14.4894
ENSMUSG00000022375	7.04196	0	1.50315	321.745	314.347	180.378	-6.66445	8.88214e-13	8.96919e-11	Lrrc6	15	66379858	66500910	-	2084	protein_coding	leucine rich repeat containing 6 (testis) [Source:MGI Symbol;Acc:MGI:1859553]	-	7	0	2	166	250	274	0.183949	0	0.0417454	3.94471	6.42461	6.97378
ENSMUSG00000037020	104.623	83.7981	42.0883	1219.14	954.358	1095.44	-3.82844	9.07981e-13	9.12341e-11	Wdr62	7	30240138	30280419	-	5743	protein_coding	WD repeat domain 62 [Source:MGI Symbol;Acc:MGI:1923696]	-	104	113	56	629	759	1664	2.63315	2.63995	1.12618	14.4012	18.7927	40.8049
ENSMUSG00000028109	7.04196	5.93261	0.751576	195.761	360.87	190.253	-5.79057	9.28438e-13	9.28301e-11	Hormad1	3	95559677	95587671	+	1729	protein_coding	HORMA domain containing 1 [Source:MGI Symbol;Acc:MGI:1915231]	-	7	8	1	101	287	289	0.265478	0.27996	0.0301237	3.46385	10.6444	10.6156
ENSMUSG00000018543	5.02997	2.22473	1.50315	414.78	316.862	70.4397	-6.55468	9.41735e-13	9.3698e-11	1700001P01Rik	11	97771481	97775918	-	624	protein_coding	RIKEN cDNA 1700001P01 gene [Source:MGI Symbol;Acc:MGI:1919465]	-	5	3	2	214	252	107	0.438817	0.242946	0.139419	16.9837	21.6282	9.09524
ENSMUSG00000041323	0	4.44946	0	284.919	245.191	181.037	-7.24127	9.46499e-13	9.37126e-11	Ak7	12	105705976	105782447	+	4209	protein_coding	adenylate kinase 7 [Source:MGI Symbol;Acc:MGI:1926051]	-	0	6	0	147	195	275	0	0.19081	0	4.5814	6.57227	9.1796
ENSMUSG00000079346	0	0	0.751576	536.888	435.056	93.4808	-10.2292	1.00128e-12	9.86548e-11	1700013D24Rik	6	124347593	124357086	-	535	protein_coding	RIKEN cDNA 1700013D24 gene [Source:MGI Symbol;Acc:MGI:1924171]	-	0	0	1	277	346	142	0	0	0.0830127	26.179	35.363	14.3738
ENSMUSG00000045794	9.05395	28.9215	2.25473	1856.82	1115.3	321.916	-6.34917	1.0068e-12	9.87203e-11	Lkaaear1	2	181696793	181698442	-	733	protein_coding	LKAAEAR motif containing 1 (IKAAEAR murine motif) [Source:MGI Symbol;Acc:MGI:2685538]	-	9	39	3	958	887	489	0.86622	3.46358	0.229343	83.3792	83.4865	45.5839
ENSMUSG00000018554	381.272	478.317	89.4376	9972.16	10919.2	5412.67	-4.79285	1.02015e-12	9.95485e-11	Ybx2	11	69935796	69941605	+	1885	protein_coding	Y box protein 2 [Source:MGI Symbol;Acc:MGI:1096372]	CSD	379	645	119	5145	8684	8222	19.1297	30.0402	4.77082	234.833	428.642	401.941
ENSMUSG00000044948	55.3297	66.7418	18.7894	972.988	915.379	813.019	-4.26268	1.07327e-12	1.0423e-10	Cfap43	19	47737561	47919299	-	9955	protein_coding	cilia and flagella associated protein 43 [Source:MGI Symbol;Acc:MGI:1289258]	-	55	90	25	502	728	1235	1.37411	2.0748	0.496107	11.3414	17.7867	29.8842
ENSMUSG00000021078	1.00599	2.22473	0.751576	184.131	281.655	83.606	-7.08337	1.12967e-12	1.09185e-10	Tomm20l	12	71111428	71123221	+	720	protein_coding	translocase of outer mitochondrial membrane 20-like [Source:MGI Symbol;Acc:MGI:1922516]	-	1	3	1	95	224	127	0.0959096	0.265496	0.0761798	8.23933	21.0095	11.7973
ENSMUSG00000022656	82.4916	92.697	36.8272	1193.95	1234.76	832.11	-3.94374	1.16415e-12	1.11985e-10	Nectin3	16	46387706	46498525	-	12747	protein_coding	nectin cell adhesion molecule 3 [Source:MGI Symbol;Acc:MGI:1930171]	-	82	125	49	616	982	1264	2.35484	3.31232	1.11769	15.9968	27.5782	35.157
ENSMUSG00000044468	97.5815	145.349	38.3304	2149.49	2008.05	1372.59	-4.29716	1.1811e-12	1.13079e-10	Tent5c	3	100451628	100489324	-	6097	protein_coding	terminal nucleotidyltransferase 5C [Source:MGI Symbol;Acc:MGI:1921895]	-	97	196	51	1109	1597	2085	2.39502	4.46548	1.00019	24.7614	38.561	49.8608
ENSMUSG00000052075	33.1978	85.2812	6.76419	2641.8	2577.65	1194.84	-5.67674	1.22452e-12	1.16542e-10	1700029F12Rik	13	97021864	97034362	-	1140	protein_coding	RIKEN cDNA 1700029F12 gene [Source:MGI Symbol;Acc:MGI:1913729]	-	33	115	9	1363	2050	1815	1.76315	5.66953	0.38194	65.8531	107.111	93.9221
ENSMUSG00000049123	9.05395	0.741576	0	589.22	344.524	275.176	-7.03121	1.22875e-12	1.16542e-10	Catsperg2	7	29697219	29727032	-	7030	protein_coding	cation channel sperm associated auxiliary subunit gamma 2 [Source:MGI Symbol;Acc:MGI:1923968]	-	9	1	0	304	274	418	0.178579	0.018309	0	5.45467	5.31675	8.03308
ENSMUSG00000096914	0	0	2.25473	158.934	260.279	174.454	-7.94972	1.23488e-12	1.16578e-10	Galntl6	8	57774052	58912640	-	7414	protein_coding	UDP-N-acetyl-alpha-D-galactosamine:polypeptide N-acetylgalactosaminyltransferase-like 6 [Source:MGI Symbol;Acc:MGI:1913581]	-	0	0	3	82	207	265	0	0	0.081867	2.54759	6.95483	8.81805
ENSMUSG00000045022	5.02997	24.472	4.50946	1254.03	730.543	236.993	-6.01675	1.24429e-12	1.16923e-10	1700024P04Rik	13	98984085	98984565	-	481	protein_coding	RIKEN cDNA 1700024P04 gene [Source:MGI Symbol;Acc:MGI:1916632]	-	5	33	6	647	581	360	0.569276	3.46691	0.542603	66.6137	64.6898	39.6984
ENSMUSG00000056223	0	10.3821	0.751576	503.938	604.804	275.834	-6.91619	1.27529e-12	1.19283e-10	Spata31	13	64917406	64923194	+	3232	protein_coding	spermatogenesis associated 31 [Source:MGI Symbol;Acc:MGI:1925374]	-	0	14	1	260	481	419	0	0.349708	0.0215021	6.36476	12.7337	10.9858
ENSMUSG00000036244	5.02997	20.0226	2.25473	874.139	666.416	231.727	-6.00749	1.47052e-12	1.36913e-10	Tbc1d21	9	58359704	58370455	-	1332	protein_coding	TBC1 domain family, member 21 [Source:MGI Symbol;Acc:MGI:1921536]	-	5	27	3	451	530	352	0.225553	1.12388	0.107493	18.3976	23.3809	15.3794
ENSMUSG00000074627	11.0659	19.281	4.50946	329.498	340.752	283.734	-4.77187	1.50223e-12	1.39228e-10	Mroh8	2	157208550	157279549	-	4844	protein_coding	maestro heat-like repeat family member 8 [Source:MGI Symbol;Acc:MGI:3603828]	-	11	26	6	170	271	431	0.447554	0.976116	0.193902	6.25472	10.7827	16.9843
ENSMUSG00000039200	0	0	0	172.502	204.954	92.8224	-10.0112	1.52266e-12	1.40479e-10	Atf7ip2	16	10192712	10251478	+	4843	protein_coding	activating transcription factor 7 interacting protein 2 [Source:MGI Symbol;Acc:MGI:1922579]	-	0	0	0	89	163	141	0	0	0	3.08434	6.10886	5.23362
ENSMUSG00000051435	2.01199	41.5283	6.76419	1841.31	1233.5	799.853	-6.25548	1.57201e-12	1.44376e-10	Fhad1	4	141890438	142015082	-	6141	protein_coding	forkhead-associated (FHA) phosphopeptide binding domain 1 [Source:MGI Symbol;Acc:MGI:1920323]	-	2	56	9	950	981	1215	0.0573449	1.48159	0.204968	24.6317	27.5068	33.741
ENSMUSG00000072473	5.02997	2.22473	0	496.185	255.25	108.622	-6.95049	1.59204e-12	1.45557e-10	1700024G13Rik	14	32376068	32388391	-	850	protein_coding	RIKEN cDNA 1700024G13 gene [Source:MGI Symbol;Acc:MGI:1914335]	-	5	3	0	256	203	165	0.322143	0.178351	0	14.9151	12.7903	10.2963
ENSMUSG00000074139	5.02997	7.41576	2.25473	271.351	231.359	119.813	-5.40123	1.72917e-12	1.57385e-10	1700057G04Rik	9	92309377	92357876	+	1974	protein_coding	RIKEN cDNA 1700057G04 gene [Source:MGI Symbol;Acc:MGI:1925709]	-	5	10	3	140	184	182	0.384042	0.708735	0.183024	9.72395	13.8208	13.5393
ENSMUSG00000110989	9.05395	39.3035	1.50315	1587.4	1033.57	966.407	-6.16221	1.88153e-12	1.70489e-10	Gm7444	9	56027742	56030169	+	2428	processed_pseudogene	predicted gene 7444 [Source:MGI Symbol;Acc:MGI:3644944]	-	9	53	2	819	822	1468	0.202998	1.10306	0.0358309	16.7047	18.1313	32.0695
ENSMUSG00000021007	74.4436	111.978	72.9029	1494.37	1440.97	698.472	-3.80687	1.93726e-12	1.74758e-10	Spata7	12	98628157	98669815	+	10088	protein_coding	spermatogenesis associated 7 [Source:MGI Symbol;Acc:MGI:2144877]	-	74	151	97	771	1146	1061	2.29477	4.32075	2.38922	21.6206	34.7535	31.8669
ENSMUSG00000082791	0	0	0	323.683	236.389	55.9568	-10.3994	1.98658e-12	1.78415e-10	Gm4875	6	117997207	117997992	+	786	processed_pseudogene	predicted gene 4875 [Source:MGI Symbol;Acc:MGI:3648108]	-	0	0	0	167	188	85	0	0	0	10.522	12.8097	5.73603
ENSMUSG00000011751	2.01199	0	0.751576	219.019	231.359	105.33	-7.77459	2.01995e-12	1.80612e-10	Sptbn4	7	27356383	27447686	-	9563	protein_coding	spectrin beta, non-erythrocytic 4 [Source:MGI Symbol;Acc:MGI:1890574]	-	2	0	1	113	184	160	0.0234688	0	0.00932048	1.19907	2.11147	1.81843
ENSMUSG00000032921	15.0899	22.2473	1.50315	945.853	755.69	366.023	-5.73589	2.16956e-12	1.92534e-10	Odf4	11	68921835	68927081	-	1166	protein_coding	outer dense fiber of sperm tails 4 [Source:MGI Symbol;Acc:MGI:2182079]	-	15	30	2	488	601	556	0.897777	1.65681	0.0950791	26.4121	35.1769	32.2306
ENSMUSG00000030385	0	0	0	315.93	255.25	52.6652	-10.4178	2.17226e-12	1.92534e-10	2900092C05Rik	7	12512517	12556323	+	887	protein_coding	RIKEN cDNA 2900092C05 gene [Source:MGI Symbol;Acc:MGI:1920340]	-	0	0	0	163	203	80	0	0	0	9.10056	12.2568	4.78389
ENSMUSG00000046957	112.671	195.034	16.5347	6384.51	6007.8	2658.28	-5.53654	2.27829e-12	2.01054e-10	Spz1	13	92574636	92576172	-	1537	protein_coding	spermatogenic leucine zipper 1 [Source:MGI Symbol;Acc:MGI:1930801]	-	112	263	22	3294	4778	4038	3.99064	8.6468	0.622622	106.134	166.486	139.35
ENSMUSG00000044678	8.04796	5.19103	2.25473	492.309	184.836	134.955	-5.73148	2.33223e-12	2.04924e-10	Ly6k	15	74796874	74799986	-	829	protein_coding	lymphocyte antigen 6 complex, locus K [Source:MGI Symbol;Acc:MGI:1923736]	-	8	7	3	254	147	205	0.624986	0.504607	0.186157	17.944	11.2306	15.5114
ENSMUSG00000068860	10.0599	63.7755	3.00631	2948.04	2524.84	1050.67	-6.4023	2.37162e-12	2.07486e-10	Gm128	3	95236920	95241598	-	1959	protein_coding	predicted gene 128 [Source:MGI Symbol;Acc:MGI:2684974]	-	10	86	4	1521	2008	1596	0.337219	2.676	0.10714	46.3818	66.219	52.1269
ENSMUSG00000020389	82.4916	100.854	57.8714	1385.83	1139.19	687.281	-3.73438	2.39635e-12	2.0875e-10	Cdkl3	11	52004221	52089784	+	5360	protein_coding	cyclin-dependent kinase-like 3 [Source:MGI Symbol;Acc:MGI:2388268]	-	82	136	77	715	906	1044	2.63229	4.02841	1.9633	20.7554	28.4416	32.4591
ENSMUSG00000028392	27.1619	50.4272	3.00631	1635.86	1527.73	914.4	-5.66053	2.41283e-12	2.09287e-10	Bspry	4	62480053	62497298	+	2352	protein_coding	B-box and SPRY domain containing [Source:MGI Symbol;Acc:MGI:2177191]	-	27	68	4	844	1215	1389	0.972149	2.25919	0.114395	27.4801	42.7811	48.4382
ENSMUSG00000020914	10.0599	14.8315	2.25473	273.289	305.545	340.349	-5.08483	2.48199e-12	2.1437e-10	Top2a	11	98992943	99024189	-	9013	protein_coding	topoisomerase (DNA) II alpha [Source:MGI Symbol;Acc:MGI:98790]	-	10	20	3	141	243	517	0.323094	0.596257	0.0769888	4.11959	7.67788	16.1784
ENSMUSG00000029679	0	0	0	89.1583	206.212	155.362	-9.95412	2.50799e-12	2.15698e-10	Hyal6	6	24733245	24745452	+	3452	protein_coding	hyaluronoglucosaminidase 6 [Source:MGI Symbol;Acc:MGI:1921659]	-	0	0	0	46	164	236	0	0	0	0.65992	2.54436	3.62624
ENSMUSG00000053856	0	6.67418	0	360.51	440.086	213.294	-7.18891	2.64599e-12	2.26606e-10	Dnajc5g	5	31106285	31112526	+	1635	protein_coding	DnaJ heat shock protein family (Hsp40) member C5 gamma [Source:MGI Symbol;Acc:MGI:3045263]	-	0	9	0	186	350	324	0	0.508151	0	10.2919	20.9435	19.2016
ENSMUSG00000042616	43.2578	99.3712	95.4502	1556.39	1668.55	768.254	-4.06461	2.7435e-12	2.3397e-10	Oscp1	4	126058565	126092195	+	5254	protein_coding	organic solute carrier partner 1 [Source:MGI Symbol;Acc:MGI:1916308]	-	43	134	127	803	1327	1167	1.28752	3.70224	3.02041	21.7423	38.8563	33.8433
ENSMUSG00000092305	16.0959	27.4383	2.25473	967.173	831.134	392.356	-5.57982	2.7668e-12	2.34969e-10	Prps1l1	12	34984761	34986436	+	1676	protein_coding	phosphoribosyl pyrophosphate synthetase 1-like 1 [Source:MGI Symbol;Acc:MGI:1922706]	-	16	37	3	499	661	596	0.52281	1.11558	0.0778616	14.7445	21.1219	18.862
ENSMUSG00000028492	7.04196	3.70788	1.50315	306.239	378.474	88.8725	-6.01236	2.83824e-12	2.40032e-10	Saxo1	4	86444641	86558328	-	2195	protein_coding	stabilizer of axonemal microtubules 1 [Source:MGI Symbol;Acc:MGI:1923061]	-	7	5	2	158	301	135	0.332481	0.219136	0.075453	6.78629	13.9811	6.2104
ENSMUSG00000059854	0	9.64049	0.751576	360.51	319.377	380.506	-6.62718	2.95916e-12	2.4922e-10	Hydin	8	110266977	110610253	+	18037	protein_coding	HYDIN, axonemal central pair apparatus protein [Source:MGI Symbol;Acc:MGI:2389007]	-	0	13	1	186	254	578	0	0.0880598	0.00583092	1.23475	1.82347	4.10964
ENSMUSG00000045350	3.01798	0	1.50315	302.363	142.085	115.863	-7.03495	3.07538e-12	2.57938e-10	Fam186a	15	99918348	99967061	-	9630	protein_coding	family with sequence similarity 186, member A [Source:MGI Symbol;Acc:MGI:2685766]	-	3	0	2	156	113	176	0.0326043	0	0.0172648	1.53315	1.20099	1.85261
ENSMUSG00000048400	6.03597	18.5394	2.25473	752.031	482.837	218.561	-5.7487	3.10416e-12	2.58217e-10	Prss54	8	95559069	95576340	-	1994	protein_coding	protease, serine 54 [Source:MGI Symbol;Acc:MGI:1918243]	-	6	25	3	388	384	332	0.269997	1.03806	0.107228	15.7887	16.8984	14.4698
ENSMUSG00000020102	20.1199	79.3486	13.5284	1217.2	2122.47	859.76	-5.21174	3.11228e-12	2.58217e-10	Slc16a7	10	125219270	125389465	-	11839	protein_coding	solute carrier family 16 (monocarboxylic acid transporters), member 7 [Source:MGI Symbol;Acc:MGI:1330284]	-	20	107	18	628	1688	1306	0.342277	1.68969	0.24468	9.71883	28.2506	21.6475
ENSMUSG00000031831	25.1499	157.956	13.5284	5723.57	3877.79	2280.4	-5.91458	3.11688e-12	2.58217e-10	Dnaaf1	8	119575235	119598454	+	2821	protein_coding	dynein, axonemal assembly factor 1 [Source:MGI Symbol;Acc:MGI:1915520]	-	25	213	18	2953	3084	3464	0.485328	3.81549	0.277553	51.84	58.5485	65.1313
ENSMUSG00000022155	43.2578	53.3935	3.75788	1420.72	1354.21	1585.22	-5.44263	3.15751e-12	2.6052e-10	Mroh2b	15	4898737	4962205	+	5915	protein_coding	maestro heat-like repeat family member 2B [Source:MGI Symbol;Acc:MGI:1921905]	-	43	72	5	733	1077	2408	0.949927	1.46767	0.0877343	14.6431	23.2672	51.5223
ENSMUSG00000029320	22.1319	68.9666	11.2736	2149.49	1479.95	583.926	-5.35932	3.4676e-12	2.84947e-10	1700016H13Rik	5	103648039	103656010	-	1751	protein_coding	RIKEN cDNA 1700016H13 gene [Source:MGI Symbol;Acc:MGI:1921468]	-	22	93	15	1109	1177	887	1.36911	5.3404	0.741455	62.4099	71.6306	53.4633
ENSMUSG00000024306	5.02997	0	0	219.019	243.933	221.852	-7.24576	3.55576e-12	2.91013e-10	Ccdc178	18	21810897	22171396	-	3465	protein_coding	coiled coil domain containing 178 [Source:MGI Symbol;Acc:MGI:1918200]	-	5	0	0	113	194	337	0.0867348	0	0	1.77259	3.29103	5.66201
ENSMUSG00000029769	281.679	553.957	586.981	7985.48	5387.91	4433.09	-3.64509	3.68676e-12	3.00523e-10	Ccdc136	6	29396309	29426994	+	4334	protein_coding	coiled-coil domain containing 136 [Source:MGI Symbol;Acc:MGI:1918128]	-	280	747	781	4120	4285	6734	7.37213	18.1481	16.3329	98.093	110.33	171.722
ENSMUSG00000019178	3.01798	2.9663	2.25473	213.205	106.878	115.863	-5.72765	3.71892e-12	3.01931e-10	Styxl1	5	135747220	135778385	-	1770	protein_coding	serine/threonine/tyrosine interacting-like 1 [Source:MGI Symbol;Acc:MGI:1923821]	-	3	4	3	110	85	176	0.143362	0.17638	0.113871	4.75349	3.97227	8.14598
ENSMUSG00000003354	12.0719	19.281	0	839.251	992.079	597.092	-6.27729	3.87801e-12	3.11171e-10	Ccdc65	15	98708207	98723336	+	1992	protein_coding	coiled-coil domain containing 65 [Source:MGI Symbol;Acc:MGI:2146001]	-	12	26	0	433	789	907	0.532987	1.06557	0	17.3912	34.2704	39.0175
ENSMUSG00000041923	0	8.15734	2.25473	315.93	339.495	163.92	-6.24783	3.88057e-12	3.11171e-10	Nol4	18	22693181	23041653	-	5692	protein_coding	nucleolar protein 4 [Source:MGI Symbol;Acc:MGI:2441684]	-	0	11	3	163	270	249	0	0.270755	0.0635636	3.9319	7.04336	6.43318
ENSMUSG00000044186	0	0	0	168.625	230.102	73.073	-10.0157	3.88293e-12	3.11171e-10	Nkx2-6	14	69171802	69175518	+	1134	protein_coding	NK2 homeobox 6 [Source:MGI Symbol;Acc:MGI:97351]	Homeobox	0	0	0	87	183	111	0	0	0	3.79936	8.64257	5.19188
ENSMUSG00000062732	18.1079	37.8204	0.751576	1726.96	1781.72	828.16	-6.25657	3.89404e-12	3.11171e-10	Lypd4	7	24864620	24869941	-	1385	protein_coding	Ly6/Plaur domain containing 4 [Source:MGI Symbol;Acc:MGI:2687054]	-	18	51	1	891	1417	1258	0.940609	2.45913	0.0415064	42.1037	72.4125	63.6699
ENSMUSG00000003341	72.4316	191.327	8.26734	5456.1	4803.22	5445.58	-5.85069	4.00869e-12	3.19076e-10	Atp8b3	10	80519584	80539124	-	4713	protein_coding	ATPase, class I, type 8B, member 3 [Source:MGI Symbol;Acc:MGI:1914581]	-	72	258	11	2815	3820	8272	1.35082	4.46641	0.163921	47.7583	70.0864	150.311
ENSMUSG00000037196	53.3177	66.0003	103.718	1110.6	1344.15	666.873	-3.80433	4.03781e-12	3.20139e-10	Pacrg	17	10403012	10840311	-	1572	protein_coding	PARK2 co-regulated [Source:MGI Symbol;Acc:MGI:1916560]	-	53	89	138	573	1069	1013	3.08778	4.78449	6.38597	30.1878	60.9052	57.1606
ENSMUSG00000051618	28.1679	72.6744	6.01261	2099.1	1679.87	984.839	-5.47622	4.1248e-12	3.25763e-10	Ubqln3	7	104140623	104143279	-	2376	protein_coding	ubiquilin 3 [Source:MGI Symbol;Acc:MGI:3045291]	-	28	98	8	1083	1336	1496	0.645371	2.08427	0.14646	22.5728	30.1137	33.3964
ENSMUSG00000023257	11.0659	20.7641	4.50946	955.544	841.193	148.121	-5.73853	4.20376e-12	3.30712e-10	Cypt1	X	16522869	16523689	+	676	protein_coding	cysteine-rich perinuclear theca 1 [Source:MGI Symbol;Acc:MGI:3616441]	-	11	28	6	493	669	225	0.904517	2.1245	0.39188	36.6587	53.7968	17.9194
ENSMUSG00000085861	9.05395	8.89891	0.751576	397.336	452.66	166.554	-5.77763	4.29772e-12	3.36798e-10	Armh2	13	24741232	24746592	+	863	protein_coding	armadillo-like helical domain containing 2 [Source:MGI Symbol;Acc:MGI:1916676]	-	9	12	1	205	360	253	0.571123	0.702658	0.050404	11.7638	22.3407	15.5498
ENSMUSG00000038060	0	0	0	139.552	100.591	158.654	-9.77614	4.3715e-12	3.40898e-10	Dlec1	9	119102478	119148246	+	6696	protein_coding	deleted in lung and esophageal cancer 1 [Source:MGI Symbol;Acc:MGI:2443671]	-	0	0	0	72	80	241	0	0	0	1.34705	1.6186	4.82923
ENSMUSG00000014747	0	3.70788	0	290.733	247.705	119.813	-7.38763	4.3847e-12	3.40898e-10	Ankrd53	6	83762644	83768326	+	1739	protein_coding	ankyrin repeat domain 53 [Source:MGI Symbol;Acc:MGI:1922555]	-	0	5	0	150	197	182	0	0.169459	0	4.98216	7.07609	6.47454
ENSMUSG00000027703	0	0	0	124.046	129.511	131.663	-9.72582	4.40042e-12	3.40898e-10	Lrriq4	3	30644507	30672431	+	2762	protein_coding	leucine-rich repeats and IQ motif containing 4 [Source:MGI Symbol;Acc:MGI:1915557]	-	0	0	0	64	103	200	0	0	0	1.51503	2.63682	5.07088
ENSMUSG00000047021	9.05395	22.2473	1.50315	837.312	441.343	408.814	-5.67937	4.43703e-12	3.42427e-10	Cfap65	1	74902071	74935599	-	7817	protein_coding	cilia and flagella associated protein 65 [Source:MGI Symbol;Acc:MGI:2444274]	-	9	30	2	432	351	621	0.11289	0.347225	0.0199261	4.90009	4.30555	7.54437
ENSMUSG00000055891	38.2278	80.0902	10.5221	3041.07	1864.71	721.513	-5.44742	4.50544e-12	3.4639e-10	Ubl4b	3	107553687	107555073	-	1387	protein_coding	ubiquitin-like 4B [Source:MGI Symbol;Acc:MGI:1914841]	-	38	108	14	1569	1483	1096	1.50039	3.93478	0.439064	56.021	57.2624	41.913
ENSMUSG00000022603	35.2098	49.6856	3.00631	1447.85	1144.22	1370.61	-5.49595	4.65138e-12	3.56261e-10	Mroh4	15	74606029	74636353	-	4049	protein_coding	maestro heat-like repeat family member 4 [Source:MGI Symbol;Acc:MGI:1916689]	-	35	67	4	747	910	2082	1.18905	2.10031	0.107937	22.9488	30.233	68.5063
ENSMUSG00000022773	22.1319	63.7755	9.77049	1213.33	1229.73	651.732	-5.01172	4.74938e-12	3.62399e-10	Ypel1	16	17069696	17087045	+	4635	protein_coding	yippee like 1 [Source:MGI Symbol;Acc:MGI:1913303]	-	22	86	13	626	978	990	0.863049	3.11305	0.405074	22.2072	37.5196	37.6153
ENSMUSG00000044122	22.1319	58.5845	14.28	2087.47	1257.39	394.331	-5.29495	4.78914e-12	3.64065e-10	Proca1	11	78193392	78205763	+	2088	protein_coding	protein interacting with cyclin A1 [Source:MGI Symbol;Acc:MGI:1918274]	-	22	79	19	1077	1000	599	1.16183	3.84965	0.796986	51.4329	51.6447	30.6382
ENSMUSG00000055643	0	4.44946	0	364.386	358.356	109.939	-7.47485	4.91333e-12	3.72112e-10	Ubqln5	7	104127912	104129826	-	1915	protein_coding	ubiquilin 5 [Source:MGI Symbol;Acc:MGI:1918230]	-	0	6	0	188	285	167	0	0.158327	0	4.86176	7.97041	4.62554
ENSMUSG00000031118	0	0	0	366.324	134.541	65.8315	-10.278	4.98727e-12	3.76308e-10	1700080O16Rik	X	51968695	51972772	-	1571	protein_coding	RIKEN cDNA 1700080O16 gene [Source:MGI Symbol;Acc:MGI:1921529]	-	0	0	0	189	107	100	0	0	0	6.96932	4.2669	3.94947
ENSMUSG00000026605	1.00599	0	0	213.205	134.541	296.242	-9.50646	5.03357e-12	3.78394e-10	Cenpf	1	189640606	189688086	-	15433	protein_coding	centromere protein F [Source:MGI Symbol;Acc:MGI:1313302]	-	1	0	0	110	107	450	0.0168402	0	0	1.67512	1.76213	7.33968
ENSMUSG00000028943	0	11.8652	3.00631	645.428	314.347	263.984	-6.32551	5.21622e-12	3.90678e-10	Espn	4	152120331	152152371	-	8272	protein_coding	espin [Source:MGI Symbol;Acc:MGI:1861630]	-	0	16	4	333	250	401	0	0.426662	0.0918178	8.70241	7.06538	11.2241
ENSMUSG00000031966	0	0	0	120.17	241.419	86.8976	-9.94409	5.35007e-12	3.99229e-10	Glb1l3	9	26817953	26860890	-	2618	protein_coding	galactosidase, beta 1 like 3 [Source:MGI Symbol;Acc:MGI:1918143]	-	0	0	0	62	192	132	0	0	0	2.03608	6.81875	4.64288
ENSMUSG00000004347	25.1499	37.8204	14.28	403.15	472.778	387.089	-4.03033	5.39677e-12	4.01239e-10	Pde1c	6	56069804	56569103	-	20067	protein_coding	phosphodiesterase 1C [Source:MGI Symbol;Acc:MGI:108413]	-	25	51	19	208	376	588	0.413503	0.778367	0.249615	3.11106	6.08182	9.41962
ENSMUSG00000111836	0	0	0	284.919	155.916	64.5149	-10.1127	5.43182e-12	4.02371e-10	4933407I05Rik	9	51914427	51927003	+	2462	lincRNA	RIKEN cDNA 4933407I05 gene [Source:MGI Symbol;Acc:MGI:1921322]	-	0	0	0	147	124	98	0	0	0	8.94329	8.15834	6.38582
ENSMUSG00000101963	14.0839	38.562	1.50315	1112.54	951.843	940.074	-5.79057	5.73167e-12	4.22398e-10	1700001J11Rik	9	40050365	40053028	+	2664	transcribed_processed_pseudogene	RIKEN cDNA 1700001J11 gene [Source:MGI Symbol;Acc:MGI:1919474]	-	14	52	2	574	757	1428	0.475916	1.6311	0.0540021	17.645	25.1655	47.0162
ENSMUSG00000066382	20.1199	10.3821	3.00631	1228.83	528.103	188.278	-5.87342	5.7438e-12	4.22398e-10	Iqcf5	9	106514573	106516010	+	551	protein_coding	IQ motif containing F5 [Source:MGI Symbol;Acc:MGI:1922720]	-	20	14	4	634	420	286	1.98782	1.28395	0.31578	56.9826	40.8228	27.5315
ENSMUSG00000021749	8.04796	8.15734	5.26103	1042.76	225.073	117.838	-6.0129	5.83144e-12	4.27295e-10	Oit1	14	8348937	8378754	-	1569	protein_coding	oncoprotein induced transcript 1 [Source:MGI Symbol;Acc:MGI:1201784]	-	8	11	7	538	179	179	0.469074	0.59514	0.326007	28.5259	10.2639	10.1653
ENSMUSG00000101894	5.02997	12.6068	0.751576	953.606	731.8	115.205	-6.60642	5.92939e-12	4.32909e-10	1700016P04Rik	6	13413337	13415996	+	429	lincRNA	RIKEN cDNA 1700016P04 gene [Source:MGI Symbol;Acc:MGI:1916663]	-	5	17	1	492	582	175	0.638279	2.00246	0.101395	56.7953	72.6558	21.6369
ENSMUSG00000044056	19.1139	14.0899	18.0378	476.803	662.644	164.579	-4.67045	6.00913e-12	4.37159e-10	Efcab9	11	32522751	32532081	-	1043	protein_coding	EF-hand calcium binding domain 9 [Source:MGI Symbol;Acc:MGI:1916556]	-	19	19	24	246	527	250	1.52123	1.40369	1.52627	17.8108	41.2629	19.3865
ENSMUSG00000060176	4.02398	30.4046	1.50315	893.521	958.13	657.657	-6.11371	6.24978e-12	4.52108e-10	Kif27	13	58287502	58359122	-	5215	protein_coding	kinesin family member 27 [Source:MGI Symbol;Acc:MGI:1922300]	-	4	41	2	461	762	999	0.0649252	0.614062	0.0257846	6.76644	12.0952	15.7049
ENSMUSG00000100075	5.02997	17.7978	8.26734	461.297	323.149	179.72	-4.93688	6.25917e-12	4.52108e-10	1700018L02Rik	19	29046245	29048729	+	2485	antisense	RIKEN cDNA 1700018L02 gene [Source:MGI Symbol;Acc:MGI:1914579]	-	5	24	11	238	257	273	0.11019	0.488043	0.192549	4.74302	5.53875	5.82709
ENSMUSG00000026790	430.566	982.588	158.583	20269.9	13744.5	9223	-4.78166	6.39933e-12	4.60593e-10	Odf2	2	29889221	29931746	+	9919	protein_coding	outer dense fiber of sperm tails 2 [Source:MGI Symbol;Acc:MGI:1098824]	-	428	1325	211	10458	10931	14010	12.6153	36.0366	4.93984	278.745	315.079	399.952
ENSMUSG00000035179	39.2338	45.2361	9.77049	974.926	989.565	473.329	-4.69496	6.61975e-12	4.74774e-10	Ppp1r32	19	10474257	10482897	-	1458	protein_coding	protein phosphatase 1, regulatory subunit 32 [Source:MGI Symbol;Acc:MGI:1915002]	-	39	61	13	503	787	719	1.46489	2.1142	0.387848	17.085	28.9083	26.1569
ENSMUSG00000020639	19.1139	44.4946	10.5221	643.49	790.897	402.889	-4.62707	6.69564e-12	4.78526e-10	Pfn4	12	4769022	4778813	+	4780	protein_coding	profilin family, member 4 [Source:MGI Symbol;Acc:MGI:1920121]	-	19	60	14	332	629	612	0.524986	1.52975	0.307256	8.29543	16.9962	16.3781
ENSMUSG00000108811	4.02398	0	0	325.621	266.566	113.23	-7.62049	6.8249e-12	4.86053e-10	4933432K03Rik	7	121468844	121609334	-	3736	antisense	RIKEN cDNA 4933432K03 gene [Source:MGI Symbol;Acc:MGI:1918562]	-	4	0	0	168	212	172	0.152018	0	0	5.77364	7.8791	6.33111
ENSMUSG00000092519	41.2458	71.1913	4.50946	3254.28	2363.89	921.641	-5.80518	6.94969e-12	4.93209e-10	Actl9	17	33432896	33434268	+	1373	protein_coding	actin-like 9 [Source:MGI Symbol;Acc:MGI:1916731]	-	41	96	6	1679	1880	1400	1.63535	3.53325	0.190089	60.5598	73.3318	54.0845
ENSMUSG00000074454	0	0	0	191.884	265.309	53.9818	-10.1312	7.02024e-12	4.9648e-10	Defb33	8	20892669	20897723	+	424	protein_coding	defensin beta 33 [Source:MGI Symbol;Acc:MGI:3647176]	-	0	0	0	99	211	82	0	0	0	11.5631	26.6515	10.258
ENSMUSG00000047014	0	0	0	79.4672	209.984	131.005	-9.8535	7.55811e-12	5.31648e-10	Catsperb	12	101404653	101626009	+	5524	protein_coding	cation channel sperm associated auxiliary subunit beta [Source:MGI Symbol;Acc:MGI:2443988]	-	0	0	0	41	167	199	0	0	0	0.998245	4.39714	5.1894
ENSMUSG00000031898	26.1559	31.8878	2.25473	1201.7	980.763	554.301	-5.50713	7.5699e-12	5.31648e-10	Dpep3	8	105973513	105979429	-	1698	protein_coding	dipeptidase 3 [Source:MGI Symbol;Acc:MGI:1919104]	-	26	43	3	620	780	842	0.838559	1.27969	0.0768528	18.0825	24.6015	26.302
ENSMUSG00000055357	0	0	0	209.328	163.46	67.8065	-9.91536	7.64596e-12	5.35138e-10	4933400A11Rik	X	169776257	169779635	-	1351	protein_coding	RIKEN cDNA 4933400A11 gene [Source:MGI Symbol;Acc:MGI:1913997]	-	0	0	0	108	130	103	0	0	0	4.52492	5.89021	4.62205
ENSMUSG00000115676	11.0659	38.562	3.75788	1389.71	753.176	473.987	-5.60875	7.7073e-12	5.37578e-10	4930449C09Rik	15	63717818	63737680	+	2386	lincRNA	RIKEN cDNA 4930449C09 gene [Source:MGI Symbol;Acc:MGI:1921244]	-	11	52	5	717	599	720	0.3573	1.55854	0.129	21.0604	19.0272	22.6511
ENSMUSG00000022388	20.1199	14.8315	3.00631	393.459	480.322	294.925	-4.95753	7.77477e-12	5.40426e-10	Ttll8	15	88890633	88954418	-	3428	protein_coding	tubulin tyrosine ligase-like family, member 8 [Source:MGI Symbol;Acc:MGI:1922902]	-	20	20	4	203	382	448	0.4905	0.4526	0.0779197	4.50206	9.16177	10.6415
ENSMUSG00000020622	26.1559	79.3486	4.50946	2405.33	1962.78	1275.81	-5.67856	7.82946e-12	5.42371e-10	Nt5c1b	12	10369973	10390175	+	2741	protein_coding	5'-nucleotidase, cytosolic IB [Source:MGI Symbol;Acc:MGI:1918131]	-	26	107	6	1241	1561	1938	0.80128	3.04277	0.146872	34.5851	47.0457	57.8471
ENSMUSG00000005947	14.0839	11.1236	13.5284	224.834	270.338	174.454	-4.11342	8.03629e-12	5.54805e-10	Itgae	11	73090583	73147446	+	4581	protein_coding	integrin alpha E, epithelial-associated [Source:MGI Symbol;Acc:MGI:1298377]	-	14	15	18	116	215	265	0.199922	0.197651	0.204166	1.49795	3.00246	3.66518
ENSMUSG00000024317	148.887	240.271	147.309	2525.5	2391.55	1325.85	-3.53959	8.11678e-12	5.58462e-10	Rnf138	18	21001341	21028223	+	3110	protein_coding	ring finger protein 138 [Source:MGI Symbol;Acc:MGI:1929211]	zf-MIZ	148	324	196	1303	1902	2014	2.6522	5.35753	2.78984	21.1152	33.332	34.956
ENSMUSG00000029279	65.3897	49.6856	29.3115	567.899	701.623	568.126	-3.67406	8.16913e-12	5.59151e-10	Brdt	5	107331159	107387058	+	5115	protein_coding	bromodomain, testis-specific [Source:MGI Symbol;Acc:MGI:1891374]	-	65	67	39	293	558	863	1.71799	1.63402	0.818749	7.00297	14.4228	22.0921
ENSMUSG00000106306	0	0	0	151.181	243.933	65.1732	-9.98038	8.18189e-12	5.59151e-10	4933401H06Rik	3	135833701	135840269	-	1202	processed_transcript	RIKEN cDNA 4933401H06 gene [Source:MGI Symbol;Acc:MGI:1918288]	-	0	0	0	78	194	99	0	0	0	3.80944	10.2463	5.1786
ENSMUSG00000043913	23.1379	77.1239	4.50946	1969.23	1825.73	1356.79	-5.61693	8.42043e-12	5.73522e-10	Ccdc60	5	116124641	116288985	-	4703	protein_coding	coiled-coil domain containing 60 [Source:MGI Symbol;Acc:MGI:2141043]	-	23	104	6	1016	1452	2061	0.442735	1.84724	0.0917371	17.6854	27.3331	38.4247
ENSMUSG00000061802	0	0	2.25473	189.946	173.52	135.613	-7.69816	8.71391e-12	5.91526e-10	Armc4	18	7088233	7297901	-	3477	protein_coding	armadillo repeat containing 4 [Source:MGI Symbol;Acc:MGI:1922184]	-	0	0	3	98	138	206	0	0	0.0375312	1.39581	2.12559	3.14252
ENSMUSG00000038709	8.04796	22.9889	5.26103	1062.15	592.23	168.529	-5.64159	8.79511e-12	5.95048e-10	Txndc8	4	57984027	58009124	-	684	protein_coding	thioredoxin domain containing 8 [Source:MGI Symbol;Acc:MGI:1914652]	-	8	31	7	548	471	256	0.892291	3.19046	0.620144	55.2718	51.3741	27.655
ENSMUSG00000067199	98.5875	81.5734	97.7049	1686.25	1595.63	627.374	-3.81398	8.91507e-12	6.0116e-10	Frat1	19	41829970	41832583	+	2614	protein_coding	frequently rearranged in advanced T cell lymphomas [Source:MGI Symbol;Acc:MGI:109450]	-	98	110	130	870	1269	953	2.05314	2.12648	2.16328	16.4823	25.9992	19.3376
ENSMUSG00000076436	9.05395	29.663	0.751576	1166.81	1029.8	543.11	-6.11133	9.3246e-12	6.26693e-10	Oxct2a	4	123321875	123323634	-	1760	protein_coding	3-oxoacid CoA transferase 2A [Source:MGI Symbol;Acc:MGI:1891061]	-	9	40	1	602	819	825	0.280045	1.14847	0.0247152	16.939	24.9216	24.8632
ENSMUSG00000061707	0	0	0	160.873	171.005	73.7313	-9.79698	9.41184e-12	6.30088e-10	Gm4871	5	145029600	145032754	-	1119	protein_coding	predicted gene 4871 [Source:MGI Symbol;Acc:MGI:3648713]	-	0	0	0	83	136	112	0	0	0	3.67327	6.50899	5.30888
ENSMUSG00000028589	4.02398	5.19103	1.50315	213.205	199.925	94.7974	-5.56897	9.43719e-12	6.30088e-10	1700012P22Rik	4	144418189	144438772	-	974	protein_coding	RIKEN cDNA 1700012P22 gene [Source:MGI Symbol;Acc:MGI:1916614]	-	4	7	2	110	159	144	0.224905	0.363172	0.0893196	5.59291	8.74265	7.84185
ENSMUSG00000024209	27.1619	16.3147	3.00631	775.289	594.745	339.032	-5.21255	9.95164e-12	6.62257e-10	1700061G19Rik	17	56875477	56888904	+	2906	protein_coding	RIKEN cDNA 1700061G19 gene [Source:MGI Symbol;Acc:MGI:1925875]	-	27	22	4	400	473	515	0.816927	0.614211	0.0961297	10.9442	13.9955	15.0919
ENSMUSG00000022432	0	14.0899	2.25473	352.757	491.639	442.388	-6.26606	1.00191e-11	6.6457e-10	Smc1b	15	85064689	85131964	-	4047	protein_coding	structural maintenance of chromosomes 1B [Source:MGI Symbol;Acc:MGI:2154049]	-	0	19	3	182	391	672	0	0.438212	0.05956	4.11371	9.55739	16.2683
ENSMUSG00000043541	8.04796	7.41576	2.25473	345.004	143.342	173.795	-5.23518	1.02853e-11	6.8e-10	Casc1	6	145174834	145211005	-	12207	protein_coding	cancer susceptibility candidate 1 [Source:MGI Symbol;Acc:MGI:2444480]	-	8	10	3	178	114	264	0.175738	0.202699	0.052345	3.53592	2.44899	5.6169
ENSMUSG00000070471	3.01798	0	4.50946	203.513	184.836	138.904	-6.14422	1.05016e-11	6.91716e-10	Erich6	3	58616300	58637207	-	2195	protein_coding	glutamate rich 6 [Source:MGI Symbol;Acc:MGI:3588212]	-	3	0	6	105	147	211	0.0748488	0	0.118903	2.36897	3.58664	5.09874
ENSMUSG00000016982	0	0	0	40.7027	152.144	466.745	-10.5051	1.05306e-11	6.91716e-10	Pom121l2	13	21981194	21988734	+	3534	protein_coding	POM121 membrane glycoprotein-like 2 (rat) [Source:MGI Symbol;Acc:MGI:2684870]	-	0	0	0	21	121	709	0	0	0	0.424307	2.64391	15.3433
ENSMUSG00000028520	7.04196	14.8315	1.50315	486.494	437.571	181.695	-5.5584	1.06628e-11	6.98139e-10	4921539E11Rik	4	103230445	103290863	-	2754	protein_coding	RIKEN cDNA 4921539E11 gene [Source:MGI Symbol;Acc:MGI:1918191]	-	7	20	2	251	348	276	0.177313	0.467463	0.0402393	5.7494	8.62042	6.77124
ENSMUSG00000020904	8.04796	9.64049	9.01892	129.861	242.676	210.003	-4.44582	1.08883e-11	7.10611e-10	Cfap52	11	67924806	67965651	-	2320	protein_coding	cilia and flagella associated protein 52 [Source:MGI Symbol;Acc:MGI:1919110]	-	8	13	12	67	193	319	0.376064	0.563885	0.448055	2.84809	8.8723	14.5238
ENSMUSG00000031860	11.0659	6.67418	0	742.339	491.639	195.52	-6.35665	1.11568e-11	7.25802e-10	Pbx4	8	69832491	69872292	+	2217	protein_coding	pre B cell leukemia homeobox 4 [Source:MGI Symbol;Acc:MGI:1931321]	Homeobox	11	9	0	383	391	297	0.769359	0.580837	0	24.2237	26.7436	20.1192
ENSMUSG00000038298	9.05395	19.281	0.751576	459.359	577.141	418.688	-5.64215	1.12012e-11	7.26362e-10	Pdzk1	3	96829284	96870926	+	3556	protein_coding	PDZ domain containing 1 [Source:MGI Symbol;Acc:MGI:1928901]	-	9	26	1	237	459	636	0.302938	0.807531	0.0267355	7.21382	15.1088	20.7341
ENSMUSG00000054966	0	0	0	141.49	209.984	69.1231	-9.85018	1.12383e-11	7.26444e-10	Lmntd1	6	145365134	145614319	-	7749	protein_coding	lamin tail domain containing 1 [Source:MGI Symbol;Acc:MGI:1921321]	-	0	0	0	73	167	105	0	0	0	2.05057	5.07305	3.15902
ENSMUSG00000069855	0	0	0.751576	279.104	335.723	87.5559	-9.62796	1.15553e-11	7.44368e-10	Slc47a2	11	61301631	61342860	-	2421	protein_coding	solute carrier family 47, member 2 [Source:MGI Symbol;Acc:MGI:3588190]	-	0	0	1	144	267	133	0	0	0.0313843	5.14522	10.317	5.08983
ENSMUSG00000036168	31.1858	15.5731	3.75788	399.274	492.896	949.949	-5.20347	1.15889e-11	7.44368e-10	Ccdc38	10	93540632	93584327	+	4305	protein_coding	coiled-coil domain containing 38 [Source:MGI Symbol;Acc:MGI:2444738]	-	31	21	5	206	392	1443	1.24282	0.776858	0.159219	7.46828	15.3688	56.0313
ENSMUSG00000021758	28.1679	57.1014	6.01261	775.289	1101.47	1082.93	-5.01816	1.21543e-11	7.78222e-10	Ddx4	13	112598333	112652475	-	3014	protein_coding	DEAD (Asp-Glu-Ala-Asp) box polypeptide 4 [Source:MGI Symbol;Acc:MGI:102670]	-	28	77	8	400	876	1645	0.53114	1.34777	0.120537	6.86148	16.2503	30.2228
ENSMUSG00000050623	20.1199	58.5845	5.26103	1895.58	1409.53	600.383	-5.53622	1.23687e-11	7.88488e-10	Catsperz	19	6922426	6925380	-	781	protein_coding	cation channel sperm associated auxiliary subunit zeta [Source:MGI Symbol;Acc:MGI:1914327]	-	20	79	7	978	1121	912	1.40242	5.11151	0.389873	62.0143	76.8704	61.9382
ENSMUSG00000050685	8.04796	43.0114	4.50946	1440.1	1085.13	444.363	-5.73173	1.23924e-11	7.88488e-10	Ccdc54	16	50589857	50591154	-	1298	protein_coding	coiled-coil domain containing 54 [Source:MGI Symbol;Acc:MGI:1916589]	-	8	58	6	743	863	675	0.337531	2.25801	0.201072	28.3477	35.6074	27.5832
ENSMUSG00000012126	23.1379	90.4723	27.8083	1928.53	1106.5	717.564	-4.72523	1.24588e-11	7.8867e-10	Ubxn11	4	134102570	134127593	+	4742	protein_coding	UBX domain protein 11 [Source:MGI Symbol;Acc:MGI:1914836]	-	23	122	37	995	880	1090	1.29055	6.3166	1.64903	50.4868	48.2878	59.2368
ENSMUSG00000037885	115.689	140.158	90.1892	1564.15	1220.92	861.735	-3.39678	1.24729e-11	7.8867e-10	Stk35	2	129800517	129832287	+	6195	protein_coding	serine/threonine kinase 35 [Source:MGI Symbol;Acc:MGI:1914583]	-	115	189	120	807	971	1309	1.51283	2.29419	1.25387	9.60001	12.4916	16.6782
ENSMUSG00000056018	19.1139	22.2473	1.50315	1038.89	882.687	318.625	-5.71184	1.29842e-11	8.18449e-10	Ccdc7b	8	129067134	129183732	+	2272	protein_coding	coiled-coil domain containing 7B [Source:MGI Symbol;Acc:MGI:1922703]	-	19	30	2	536	702	484	0.959007	1.39722	0.0801819	24.4647	34.6507	23.6609
ENSMUSG00000055602	26.1559	45.2361	3.75788	1666.87	1144.22	543.768	-5.47985	1.32751e-11	8.34196e-10	Tcp10b	17	13061104	13082481	+	3369	protein_coding	t-complex protein 10b [Source:MGI Symbol;Acc:MGI:98542]	-	26	61	5	860	910	826	0.910405	1.97091	0.139062	27.2312	31.1609	28.0129
ENSMUSG00000062773	12.0719	30.4046	2.25473	928.409	721.741	394.331	-5.50981	1.37991e-11	8.64446e-10	Tex101	7	24668007	24676675	-	1657	protein_coding	testis expressed gene 101 [Source:MGI Symbol;Acc:MGI:1930791]	-	12	41	3	479	574	599	0.573449	1.80789	0.113871	20.6993	26.8245	27.7241
ENSMUSG00000047518	30.1798	80.0902	6.01261	2500.31	2365.15	835.402	-5.61355	1.38984e-11	8.67989e-10	Slfnl1	4	120532231	120536661	+	1762	protein_coding	schlafen like 1 [Source:MGI Symbol;Acc:MGI:3045330]	-	30	108	8	1290	1881	1269	0.932424	3.09736	0.197497	36.2567	57.1726	38.2007
ENSMUSG00000099422	3.01798	10.3821	0.751576	467.112	734.315	99.4056	-6.50777	1.4353e-11	8.93627e-10	Gm4275	7	130523470	130529501	+	2006	transcribed_unitary_pseudogene	predicted gene 4275 [Source:MGI Symbol;Acc:MGI:3782452]	-	3	14	1	241	584	151	0.13154	0.56642	0.0348268	9.55562	25.0412	6.41253
ENSMUSG00000049387	9.05395	14.0899	1.50315	352.757	408.651	206.711	-5.29677	1.46317e-11	9.08192e-10	Cox7b2	5	71442824	71548205	-	542	protein_coding	cytochrome c oxidase subunit 7B2 [Source:MGI Symbol;Acc:MGI:1925424]	-	9	19	2	182	325	314	0.909372	1.77144	0.160512	16.6294	32.1136	30.7288
ENSMUSG00000038180	35.2098	57.8429	6.76419	2248.34	1506.35	522.702	-5.42095	1.50979e-11	9.34272e-10	Spag4	2	156065175	156070617	+	4831	protein_coding	sperm associated antigen 4 [Source:MGI Symbol;Acc:MGI:2444120]	-	35	78	9	1160	1198	794	1.29861	2.67043	0.265236	38.9203	43.4686	28.5331
ENSMUSG00000074771	16.0959	93.4386	9.77049	2122.35	2055.83	1143.49	-5.47487	1.53115e-11	9.44611e-10	Ankef1	2	136501910	136562091	+	7185	protein_coding	ankyrin repeat and EF-hand domain containing 1 [Source:MGI Symbol;Acc:MGI:2441685]	-	16	126	13	1095	1635	1737	0.47415	3.44542	0.305997	29.3438	47.3828	49.8555
ENSMUSG00000063129	48.2878	38.562	2.25473	2372.39	1708.79	854.493	-5.7959	1.54408e-11	9.497e-10	Aldoart2	12	55565239	55566896	+	1658	protein_coding	aldolase 1 A, retrogene 2 [Source:MGI Symbol;Acc:MGI:1931052]	-	48	52	3	1224	1359	1298	1.58546	1.58486	0.0787069	36.5596	43.8975	41.5246
ENSMUSG00000076433	62.3717	79.3486	6.76419	3008.12	3021.5	921.641	-5.54982	1.5561e-11	9.54202e-10	Cep295nl	11	118332360	118342500	-	1944	protein_coding	CEP295 N-terminal like [Source:MGI Symbol;Acc:MGI:1929713]	-	62	107	9	1552	2403	1400	1.91505	3.04964	0.220805	43.3498	72.5855	41.8827
ENSMUSG00000021997	2.01199	11.8652	0	358.571	388.533	377.215	-6.31826	1.69007e-11	1.03323e-09	Lrrc63	14	75084303	75130881	-	2517	protein_coding	leucine rich repeat containing 63 [Source:MGI Symbol;Acc:MGI:1918109]	-	2	16	0	185	309	573	0.0435156	0.321226	0	3.63993	6.57476	12.075
ENSMUSG00000049916	36.2158	119.394	5.26103	4979.3	4221.05	1449.61	-6.04721	1.7055e-11	1.03954e-09	2610318N02Rik	16	17113398	17125167	-	2277	protein_coding	RIKEN cDNA 2610318N02 gene [Source:MGI Symbol;Acc:MGI:1917708]	-	36	161	7	2569	3357	2202	2.55378	10.5386	0.394418	164.798	232.884	151.292
ENSMUSG00000053914	0	4.44946	0.751576	98.8494	255.25	213.294	-6.70076	1.75968e-11	1.06769e-09	Kdm4d	9	14462548	14500482	-	2861	protein_coding	lysine (K)-specific demethylase 4D [Source:MGI Symbol;Acc:MGI:3606484]	-	0	6	1	51	203	324	0	0.126017	0.0180792	1.04973	4.51861	7.14273
ENSMUSG00000036872	8.04796	6.67418	0	224.834	314.347	280.442	-5.82422	1.76221e-11	1.06769e-09	Abcc12	8	86482260	86580686	-	6651	protein_coding	ATP-binding cassette, sub-family C (CFTR/MRP), member 12 [Source:MGI Symbol;Acc:MGI:2441679]	-	8	9	0	116	250	426	0.103598	0.107542	0	1.35839	3.16597	5.34302
ENSMUSG00000048077	40.2398	109.012	7.51576	2973.23	3599.9	1178.38	-5.62638	1.78026e-11	1.0736e-09	H1fnt	15	98255986	98257293	-	1308	protein_coding	H1 histone family, member N, testis-specific [Source:MGI Symbol;Acc:MGI:1917319]	-	40	147	10	1534	2863	1790	1.67475	5.67914	0.332559	58.0794	117.224	72.5873
ENSMUSG00000019906	28.1679	13.3484	15.0315	478.741	451.402	202.761	-4.33253	1.78254e-11	1.0736e-09	Lin7a	10	107271686	107421474	+	3311	protein_coding	lin-7 homolog A (C. elegans) [Source:MGI Symbol;Acc:MGI:2135609]	-	28	18	20	247	359	308	0.797816	0.473252	0.45264	6.36426	10.0034	8.49987
ENSMUSG00000061298	0	2.9663	0	170.564	163.46	142.854	-7.23471	1.79211e-11	1.07617e-09	Agbl4	4	110397661	111664324	+	9599	protein_coding	ATP/GTP binding protein-like 4 [Source:MGI Symbol;Acc:MGI:1918244]	-	0	4	0	88	130	217	0	0.118413	0	2.55302	4.07863	6.74282
ENSMUSG00000045275	15.0899	37.0788	59.3745	812.116	642.525	569.443	-4.1743	1.84843e-11	1.10671e-09	Lca5l	16	96158407	96192271	-	6583	protein_coding	Leber congenital amaurosis 5-like [Source:MGI Symbol;Acc:MGI:3041157]	-	15	50	79	419	511	865	0.344141	1.0585	1.43963	8.69293	11.465	19.2211
ENSMUSG00000022322	2.01199	4.44946	0.751576	263.598	134.541	99.4056	-6.09109	1.98896e-11	1.18735e-09	Shcbp1	8	4735976	4779567	-	6295	protein_coding	Shc SH2-domain binding protein 1 [Source:MGI Symbol;Acc:MGI:1338802]	-	2	6	1	136	107	151	0.06837	0.189261	0.0271527	4.20417	3.57706	4.99953
ENSMUSG00000022938	0	0	0	323.683	133.283	48.7153	-10.1134	2.14777e-11	1.27839e-09	Fam3b	16	97470965	97514816	-	1813	protein_coding	family with sequence similarity 3, member B [Source:MGI Symbol;Acc:MGI:1270150]	-	0	0	0	167	106	74	0	0	0	9.54999	6.5553	4.53241
ENSMUSG00000073976	0	0	0	133.737	153.401	73.7313	-9.6288	2.32197e-11	1.37416e-09	1700026J12Rik	16	49210641	49255772	-	1155	lincRNA	RIKEN cDNA 1700026J12 gene [Source:MGI Symbol;Acc:MGI:1920505]	-	0	0	0	69	122	112	0	0	0	2.9948	5.72636	5.20652
ENSMUSG00000054385	0	0	0	147.305	238.904	52.6652	-9.91142	2.32221e-11	1.37416e-09	Ceacam2	7	25516042	25539857	-	3788	protein_coding	carcinoembryonic antigen-related cell adhesion molecule 2 [Source:MGI Symbol;Acc:MGI:1347246]	-	0	0	0	76	190	80	0	0	0	1.54822	4.18575	1.7455
ENSMUSG00000034371	47.2818	48.944	41.3367	699.699	779.581	335.741	-3.72077	2.3402e-11	1.38079e-09	Tkfc	19	10592200	10604258	-	2253	protein_coding	triokinase, FMN cyclase [Source:MGI Symbol;Acc:MGI:2385084]	-	47	66	55	361	620	510	1.14244	1.48032	1.06188	7.93506	14.7379	12.0067
ENSMUSG00000028637	67.4017	71.1913	9.01892	1971.17	2236.89	845.935	-5.0993	2.36377e-11	1.39065e-09	Ccdc30	4	119322893	119415521	-	6607	protein_coding	coiled-coil domain containing 30 [Source:MGI Symbol;Acc:MGI:1920582]	-	67	96	12	1017	1779	1285	3.28488	4.34302	0.467309	45.0892	85.2958	61.019
ENSMUSG00000073758	85.5096	139.416	23.2989	3087.59	3628.82	1007.88	-4.95947	2.40304e-11	1.40967e-09	Sh3d21	4	126150602	126163491	-	2717	protein_coding	SH3 domain containing 21 [Source:MGI Symbol;Acc:MGI:1914188]	-	85	188	31	1593	2886	1531	2.41942	4.93772	0.700862	41.0029	80.3334	42.2071
ENSMUSG00000007907	62.3717	73.416	5.26103	2829.81	2477.05	1058.57	-5.49733	2.43489e-11	1.42424e-09	Cabs1	5	87979439	87981544	+	1505	protein_coding	calcium binding protein, spermatid specific 1 [Source:MGI Symbol;Acc:MGI:1918227]	-	62	99	7	1460	1970	1608	2.25607	3.32408	0.202319	48.042	70.1027	56.6715
ENSMUSG00000035126	0	6.67418	0.751576	224.834	167.233	257.401	-6.39254	2.44587e-11	1.42655e-09	Wdr78	4	103038065	103114555	-	7307	protein_coding	WD repeat domain 78 [Source:MGI Symbol;Acc:MGI:2385328]	-	0	9	1	116	133	391	0	0.158025	0.0151142	1.99605	2.47495	7.20611
ENSMUSG00000079652	14.0839	88.2475	9.01892	3168.99	1830.76	909.133	-5.72528	2.47178e-11	1.43753e-09	Fam71f2	6	29279593	29290680	+	1276	protein_coding	family with sequence similarity 71, member F2 [Source:MGI Symbol;Acc:MGI:2141439]	-	14	119	12	1635	1456	1381	0.816508	6.40405	0.555894	86.2296	83.0425	78.0087
ENSMUSG00000048206	14.0839	5.93261	0	391.521	687.791	302.167	-6.13941	2.55e-11	1.47878e-09	Dnajb8	6	88222268	88254415	+	1411	protein_coding	DnaJ heat shock protein family (Hsp40) member B8 [Source:MGI Symbol;Acc:MGI:1922801]	-	14	8	0	202	547	459	0.932727	0.491803	0	12.1698	35.6386	29.618
ENSMUSG00000035504	110.659	263.259	49.604	4430.78	3252.86	2084.88	-4.52678	2.56852e-11	1.48528e-09	Reep6	10	80329953	80336441	+	2506	protein_coding	receptor accessory protein 6 [Source:MGI Symbol;Acc:MGI:1917585]	-	110	355	66	2286	2587	3167	3.40536	10.1408	1.6229	63.996	78.3201	94.9588
ENSMUSG00000042213	33.1978	54.8766	7.51576	1098.97	973.219	595.117	-4.80197	2.58224e-11	1.48897e-09	Zfand4	6	116264222	116330302	+	4181	protein_coding	zinc finger, AN1-type domain 4 [Source:MGI Symbol;Acc:MGI:1914742]	-	33	74	10	567	774	904	1.02683	2.12467	0.247152	15.9542	23.5523	27.244
ENSMUSG00000028845	26.1559	37.0788	3.00631	817.93	1322.77	525.336	-5.33239	2.83204e-11	1.62839e-09	Tekt2	4	126322121	126325688	-	1900	protein_coding	tektin 2 [Source:MGI Symbol;Acc:MGI:1346335]	-	26	50	4	422	1052	798	1.47858	2.62372	0.18068	21.7015	58.5052	43.9533
ENSMUSG00000028141	107.641	209.866	15.0315	6425.21	5889.61	2301.47	-5.45765	2.93293e-11	1.68163e-09	Oaz3	3	94432414	94443915	-	4326	protein_coding	ornithine decarboxylase antizyme 3 [Source:MGI Symbol;Acc:MGI:1858170]	-	107	283	20	3315	4684	3496	5.629	13.7375	0.835709	157.702	240.974	178.129
ENSMUSG00000045521	20.1199	65.2587	3.00631	2395.64	1945.18	805.778	-5.86075	2.96143e-11	1.69319e-09	Tssk2	16	17898637	17900024	+	1388	protein_coding	testis-specific serine kinase 2 [Source:MGI Symbol;Acc:MGI:1347559]	-	20	88	4	1236	1547	1224	0.789112	3.20381	0.125356	44.0995	59.6906	46.7743
ENSMUSG00000021534	1.00599	17.7978	2.25473	783.042	514.272	235.677	-6.16192	2.97367e-11	1.69541e-09	1700001L19Rik	13	68597421	68614231	+	1826	protein_coding	RIKEN cDNA 1700001L19 gene [Source:MGI Symbol;Acc:MGI:1916565]	-	1	24	3	404	409	358	0.0420295	0.930765	0.10015	15.3547	16.8106	14.5732
ENSMUSG00000096573	12.0719	22.9889	1.50315	1017.57	725.513	244.893	-5.76288	3.0581e-11	1.73866e-09	1700009J07Rik	10	77893417	77896114	+	1368	lincRNA	RIKEN cDNA 1700009J07 gene [Source:MGI Symbol;Acc:MGI:1914938]	-	12	31	2	525	577	372	0.676103	1.61164	0.0895034	26.7484	31.7917	20.2998
ENSMUSG00000050677	0	24.472	9.01892	674.502	670.188	715.589	-5.92474	3.2207e-11	1.82599e-09	Ccdc96	5	36484588	36488172	+	3585	protein_coding	coiled-coil domain containing 96 [Source:MGI Symbol;Acc:MGI:1913967]	-	0	33	12	348	533	1087	0	0.465155	0.145602	4.80722	7.96238	16.0826
ENSMUSG00000028287	25.1499	106.787	4.50946	4657.55	3298.13	1267.26	-6.07646	3.4336e-11	1.94128e-09	1700009N14Rik	4	39450295	39451776	+	1258	protein_coding	RIKEN cDNA 1700009N14 gene [Source:MGI Symbol;Acc:MGI:1922721]	-	25	144	6	2403	2623	1925	1.08832	5.78436	0.207466	94.597	111.666	81.1643
ENSMUSG00000041673	36.2158	101.596	7.51576	3380.26	2409.16	991.423	-5.54235	3.75106e-11	2.11487e-09	Lrrc18	14	32991382	33015291	+	3135	protein_coding	leucine rich repeat containing 18 [Source:MGI Symbol;Acc:MGI:1914830]	-	36	137	10	1744	1916	1506	1.7099	6.00433	0.377265	74.9068	88.9961	69.2805
ENSMUSG00000074734	9.05395	0	6.01261	213.205	373.444	264.643	-5.85258	3.95431e-11	2.22328e-09	4933416C03Rik	10	116111664	116113917	-	2254	protein_coding	RIKEN cDNA 4933416C03 gene [Source:MGI Symbol;Acc:MGI:3588269]	-	9	0	8	110	297	402	0.273822	0	0.193327	3.02639	8.83667	11.8459
ENSMUSG00000085486	0	2.9663	1.50315	267.475	246.448	55.2985	-6.91792	4.07125e-11	2.28271e-09	Gm11634	11	101593743	101599256	-	805	protein_coding	predicted gene 11634 [Source:MGI Symbol;Acc:MGI:3650266]	-	0	4	2	138	196	84	0	0.304414	0.13102	10.2924	15.8086	6.71006
ENSMUSG00000025500	7.04196	23.7304	2.25473	724.895	411.166	296.242	-5.42881	4.18782e-11	2.3416e-09	Lmntd2	7	141209992	141214080	-	2128	protein_coding	lamin tail domain containing 2 [Source:MGI Symbol;Acc:MGI:1919250]	-	7	32	3	374	327	450	0.183773	0.775191	0.062558	8.87895	8.39534	11.4423
ENSMUSG00000033987	24.1439	37.0788	2.25473	870.262	655.099	909.133	-5.26259	4.34861e-11	2.42483e-09	Dnah17	11	118021723	118130634	-	16126	protein_coding	dynein, axonemal, heavy chain 17 [Source:MGI Symbol;Acc:MGI:1917176]	-	24	50	3	449	521	1381	0.144133	0.277074	0.0143103	2.43839	3.05982	8.0327
ENSMUSG00000046192	5.02997	11.8652	0.751576	182.193	272.853	400.914	-5.59545	4.39104e-11	2.44178e-09	Iqub	6	24444865	24515067	-	3651	protein_coding	IQ motif and ubiquitin domain containing [Source:MGI Symbol;Acc:MGI:3041159]	-	5	16	1	94	217	609	0.0749991	0.221453	0.0119142	1.27503	3.18312	8.8475
ENSMUSG00000021364	18.1079	24.472	2.25473	383.768	504.213	595.117	-5.05185	4.71216e-11	2.61278e-09	Elovl2	13	41182381	41220405	-	3966	protein_coding	elongation of very long chain fatty acids (FEN1/Elo2, SUR4/Elo3, yeast)-like 2 [Source:MGI Symbol;Acc:MGI:1858960]	-	18	33	3	198	401	904	0.258187	0.436769	0.0341792	2.56823	5.62488	12.5588
ENSMUSG00000058816	1.00599	0	0	251.969	298.001	70.4397	-9.44863	4.72429e-11	2.61278e-09	Ppp1r2-ps3	19	30538928	30539554	-	627	processed_pseudogene	protein phosphatase 1, regulatory (inhibitor) subunit 2, pseudogene 3 [Source:MGI Symbol;Acc:MGI:3645534]	-	1	0	0	130	237	107	0.0873435	0	0	10.2679	20.2435	9.05172
ENSMUSG00000029182	24.1439	30.4046	10.5221	728.772	711.682	204.078	-4.65941	4.78473e-11	2.63902e-09	1700001C02Rik	5	30466047	30484088	+	1038	protein_coding	RIKEN cDNA 1700001C02 gene [Source:MGI Symbol;Acc:MGI:1922684]	-	24	41	14	376	566	310	1.86697	2.94296	0.86503	26.4496	43.0575	23.3563
ENSMUSG00000024430	52.3117	64.5171	8.26734	2310.36	1624.55	597.092	-5.18	4.81303e-11	2.64743e-09	Cabyr	18	12741324	12755146	+	2160	protein_coding	calcium-binding tyrosine-(Y)-phosphorylation regulated (fibrousheathin 2) [Source:MGI Symbol;Acc:MGI:1918382]	-	52	87	11	1192	1292	907	1.77762	2.74429	0.29868	36.8484	43.1921	30.0303
ENSMUSG00000084995	0	1.48315	1.50315	310.116	231.359	44.1071	-7.53072	4.94584e-11	2.71313e-09	Lyzl4os	9	121586997	121614255	+	819	antisense	lysozyme-like 4, opposite strand [Source:MGI Symbol;Acc:MGI:1922634]	-	0	2	2	160	184	67	0	0.213669	0.183927	16.7519	20.8335	7.51327
ENSMUSG00000039032	0	2.22473	0	356.633	241.419	61.2233	-8.11406	5.20583e-11	2.84803e-09	Tsga13	6	30896981	30915573	-	1674	protein_coding	testis specific gene A13 [Source:MGI Symbol;Acc:MGI:1891413]	-	0	3	0	184	192	93	0	0.192384	0	11.5637	13.0491	6.25996
ENSMUSG00000028938	22.1319	77.1239	8.26734	1930.47	1884.83	603.017	-5.35743	5.21982e-11	2.84803e-09	Galntl5	5	25181460	25220297	+	1627	protein_coding	UDP-N-acetyl-alpha-D-galactosamine:polypeptide N-acetylgalactosaminyltransferase-like 5 [Source:MGI Symbol;Acc:MGI:1915159]	-	22	104	11	996	1499	916	0.781333	3.40818	0.310302	31.9874	52.0621	31.5084
ENSMUSG00000050122	37.2218	94.1802	24.802	1697.88	1331.57	562.859	-4.52058	5.64016e-11	3.06813e-09	Vwa3b	1	37026596	37187613	+	5386	protein_coding	von Willebrand factor A domain containing 3B [Source:MGI Symbol;Acc:MGI:1918103]	-	37	127	33	876	1059	855	1.59049	5.03741	1.12673	34.0517	44.5176	35.5969
ENSMUSG00000031727	50.2997	54.135	1.50315	2715.45	2108.64	1325.19	-5.86131	5.65344e-11	3.06813e-09	Pmfbp1	8	109494027	109542640	+	3593	protein_coding	polyamine modulated factor 1 binding protein 1 [Source:MGI Symbol;Acc:MGI:1930136]	-	50	73	2	1401	1677	2013	0.799947	1.07768	0.0254155	20.2692	26.238	31.1926
ENSMUSG00000078161	14.0839	48.944	2.25473	1403.27	1741.48	554.301	-5.82021	6.02538e-11	3.25259e-09	Erich3	3	154663859	154767790	+	8963	protein_coding	glutamate rich 3 [Source:MGI Symbol;Acc:MGI:1919095]	-	14	66	3	724	1385	842	0.216643	0.942403	0.0368737	10.1312	20.9592	12.6196
ENSMUSG00000090369	35.2098	138.675	6.01261	4297.04	2622.91	2502.91	-5.70911	6.0254e-11	3.25259e-09	4933411K16Rik	19	42052248	42053627	+	1380	protein_coding	RIKEN cDNA 4933411K16 gene [Source:MGI Symbol;Acc:MGI:1914015]	-	35	187	8	2217	2086	3802	1.38895	6.84756	0.252166	79.5593	80.9543	146.133
ENSMUSG00000028813	0	8.15734	0	259.722	360.87	325.208	-6.80921	6.07482e-11	3.27057e-09	CK137956	4	127927592	127970951	-	2319	protein_coding	cDNA sequence CK137956 [Source:MGI Symbol;Acc:MGI:3616080]	-	0	11	0	134	287	494	0	0.239698	0	2.8616	6.62805	11.299
ENSMUSG00000043429	19.1139	51.9103	6.01261	1428.47	1874.77	329.158	-5.55617	6.11529e-11	3.28365e-09	Ccdc185	1	182747126	182749180	-	2055	protein_coding	coiled-coil domain containing 185 [Source:MGI Symbol;Acc:MGI:3618292]	-	19	70	8	737	1491	500	0.506337	1.72131	0.169338	17.7607	38.8571	12.9055
ENSMUSG00000001517	0	15.5731	5.26103	449.668	272.853	487.153	-5.83167	6.21113e-11	3.32632e-09	Foxm1	6	128362967	128376146	+	5754	protein_coding	forkhead box M1 [Source:MGI Symbol;Acc:MGI:1347487]	Fork	0	21	7	232	217	740	0	0.711252	0.204082	7.70058	7.78925	26.3074
ENSMUSG00000101801	0	0	0	240.34	77.9581	71.098	-9.73583	6.54854e-11	3.49778e-09	1700020G17Rik	10	110784585	110896550	-	1476	antisense	RIKEN cDNA 1700020G17 gene [Source:MGI Symbol;Acc:MGI:1922880]	-	0	0	0	124	62	108	0	0	0	9.80961	5.30423	9.15092
ENSMUSG00000105734	13.0779	12.6068	3.00631	395.398	345.782	144.171	-4.95502	6.83762e-11	3.6426e-09	4930558C23Rik	3	95386461	95402841	-	731	protein_coding	RIKEN cDNA 4930558C23 gene [Source:MGI Symbol;Acc:MGI:1914904]	-	13	17	4	204	275	219	0.973922	1.17518	0.238023	13.8203	20.1474	15.8907
ENSMUSG00000049008	24.1439	40.7867	3.00631	1095.1	857.539	539.818	-5.19705	6.88031e-11	3.65544e-09	BB014433	8	15041444	15046078	-	1780	protein_coding	expressed sequence BB014433 [Source:MGI Symbol;Acc:MGI:2142823]	-	24	55	4	565	682	820	0.981587	2.07566	0.129944	20.8964	27.2778	32.4824
ENSMUSG00000028937	244.457	258.81	322.426	3812.48	2754.94	1675.41	-3.31873	6.89774e-11	3.65544e-09	Acot7	4	152178134	152271855	+	2124	protein_coding	acyl-CoA thioesterase 7 [Source:MGI Symbol;Acc:MGI:1917275]	-	243	349	429	1967	2191	2545	12.1532	16.1059	17.0419	88.96	107.16	123.279
ENSMUSG00000020712	14.0839	20.7641	5.26103	360.51	242.676	260.034	-4.42722	6.92507e-11	3.66037e-09	Tcam1	11	106276672	106288745	+	3752	protein_coding	testicular cell adhesion molecule 1 [Source:MGI Symbol;Acc:MGI:1923120]	-	14	28	7	186	193	395	0.233395	0.430721	0.0926912	2.80403	3.14649	6.37789
ENSMUSG00000063447	12.0719	64.5171	8.26734	1100.91	1105.24	715.589	-5.09951	6.9565e-11	3.66743e-09	Ube2d2b	5	107830099	107831776	+	1678	protein_coding	ubiquitin-conjugating enzyme E2D 2B [Source:MGI Symbol;Acc:MGI:1920568]	-	12	87	11	568	879	1087	0.39164	2.62	0.285152	16.7633	28.0544	34.36
ENSMUSG00000054033	0	0	0	219.019	67.899	84.2643	-9.66722	7.18046e-11	3.7757e-09	Adam39	8	40822990	40827037	+	2636	protein_coding	a disintegrin and metallopeptidase domain 39 [Source:MGI Symbol;Acc:MGI:3045694]	-	0	0	0	113	54	128	0	0	0	2.12294	1.09712	2.57561
ENSMUSG00000034063	12.0719	9.64049	0	441.915	422.482	296.242	-5.75748	7.25818e-11	3.8067e-09	4930590J08Rik	6	91902809	91950725	+	5175	protein_coding	RIKEN cDNA 4930590J08 gene [Source:MGI Symbol;Acc:MGI:2685917]	-	12	13	0	228	336	450	0.314738	0.31462	0	5.40765	8.61814	11.4313
ENSMUSG00000050107	28.1679	86.0228	3.00631	1944.04	2147.62	1799.83	-5.64976	7.29795e-11	3.8177e-09	Haspin	11	73135485	73138294	-	2810	protein_coding	histone H3 associated protein kinase [Source:MGI Symbol;Acc:MGI:1194498]	-	28	116	4	1003	1708	2734	0.545695	2.08605	0.0619198	17.6766	32.5526	51.6068
ENSMUSG00000074817	14.0839	56.3598	0.751576	1748.28	1774.17	1539.14	-6.14805	7.34733e-11	3.83365e-09	Papolb	5	142525838	142530076	-	4239	protein_coding	poly (A) polymerase beta (testis specific) [Source:MGI Symbol;Acc:MGI:1932115]	-	14	76	1	902	1411	2338	0.180868	0.90599	0.0102615	10.5377	17.8266	29.2547
ENSMUSG00000027480	3.01798	15.5731	1.50315	484.556	553.251	146.804	-5.86375	7.40887e-11	3.85584e-09	Sun5	2	153856188	153871084	-	1232	protein_coding	Sad1 and UNC84 domain containing 5 [Source:MGI Symbol;Acc:MGI:1923657]	-	3	21	2	250	440	223	0.230749	1.49043	0.122187	17.3886	33.0961	16.6127
ENSMUSG00000057000	0	0	0	184.131	82.9876	75.0479	-9.54979	7.70885e-11	3.99714e-09	Nxf3	X	136072099	136085255	-	3048	protein_coding	nuclear RNA export factor 3 [Source:MGI Symbol;Acc:MGI:2685230]	-	0	0	0	95	66	114	0	0	0	2.6595	1.99812	3.41816
ENSMUSG00000090812	5.02997	2.9663	2.25473	116.293	169.747	97.4306	-5.25292	7.71975e-11	3.99714e-09	Samd15	12	87199723	87213541	+	2498	protein_coding	sterile alpha motif domain containing 15 [Source:MGI Symbol;Acc:MGI:2685109]	-	5	4	3	60	135	148	0.25307	0.186813	0.120606	2.74618	6.68207	7.2552
ENSMUSG00000036196	33.1978	17.7978	11.2736	478.741	250.22	384.456	-4.17082	7.75858e-11	4.00702e-09	Slc26a8	17	28637783	28690233	-	4756	protein_coding	solute carrier family 26, member 8 [Source:MGI Symbol;Acc:MGI:2385046]	-	33	24	15	247	199	584	1.01416	0.680576	0.36615	6.86426	5.98067	17.3828
ENSMUSG00000029165	56.3357	103.079	34.5725	658.996	968.189	1595.1	-4.05395	7.9026e-11	4.07104e-09	Agbl5	5	30888694	30906965	+	7053	protein_coding	ATP/GTP binding protein-like 5 [Source:MGI Symbol;Acc:MGI:2441745]	-	56	139	46	340	770	2423	1.41654	3.24437	0.924221	7.77724	19.0475	59.3623
ENSMUSG00000035805	0	3.70788	0	230.649	138.313	132.98	-6.9974	7.93795e-11	4.0789e-09	Mlc1	15	88955884	88979007	-	2801	protein_coding	megalencephalic leukoencephalopathy with subcortical cysts 1 homolog (human) [Source:MGI Symbol;Acc:MGI:2157910]	-	0	5	0	119	110	202	0	0.0904957	0	2.11075	2.11	3.83752
ENSMUSG00000085155	5.02997	26.6967	1.50315	773.351	807.243	308.75	-5.81801	8.06641e-11	4.12631e-09	Gm11780	4	4528204	4528719	-	516	processed_pseudogene	predicted gene 11780 [Source:MGI Symbol;Acc:MGI:3650485]	-	5	36	2	399	642	469	0.530663	3.52554	0.168599	38.2937	66.6331	48.2101
ENSMUSG00000110170	20.1199	8.15734	0	372.139	729.285	835.402	-6.12033	8.07088e-11	4.12631e-09	St6galnac2	11	116677483	116681290	-	1683	protein_coding	ST6 (alpha-N-acetyl-neuraminyl-2,3-beta-galactosyl-1,3)-N-acetylgalactosaminide alpha-2,6-sialyltransferase 2 [Source:MGI Symbol;Acc:MGI:107553]	-	20	11	0	192	580	1269	0.650795	0.33028	0	5.64965	18.4565	39.9938
ENSMUSG00000072663	0	0	0	62.0231	149.629	116.522	-9.49693	8.18729e-11	4.17531e-09	Spef2	15	9578193	9748868	-	9916	protein_coding	sperm flagellar 2 [Source:MGI Symbol;Acc:MGI:2443727]	-	0	0	0	32	119	177	0	0	0	0.440691	1.77228	2.61077
ENSMUSG00000041623	63.3777	103.079	96.9534	1255.97	1423.36	585.242	-3.62902	8.33029e-11	4.231e-09	D11Wsu47e	11	113684412	113694647	+	2382	protein_coding	DNA segment, Chr 11, Wayne State University 47, expressed [Source:MGI Symbol;Acc:MGI:106356]	-	63	139	129	648	1132	889	2.46792	5.02436	4.01383	22.9547	43.3655	33.7295
ENSMUSG00000068167	4.02398	31.8878	0.751576	860.571	1264.93	622.108	-6.21717	8.33817e-11	4.231e-09	Csnka2ip	16	64477810	64602408	-	2855	protein_coding	casein kinase 2, alpha prime interacting protein [Source:MGI Symbol;Acc:MGI:2676295]	-	4	43	1	444	1006	945	0.104562	1.03719	0.0207631	10.4955	25.7169	23.9256
ENSMUSG00000068506	0	0	0	139.552	109.393	68.4648	-9.44246	8.37702e-11	4.24011e-09	Gm5800	14	51711643	51717183	-	903	protein_coding	predicted gene 5800 [Source:MGI Symbol;Acc:MGI:3648769]	-	0	0	0	72	87	104	0	0	0	3.94865	5.15984	6.10887
ENSMUSG00000060260	96.5755	180.945	74.4061	2310.36	2084.75	905.183	-3.91142	8.45045e-11	4.26664e-09	Pwwp2b	7	139248482	139269903	+	5963	protein_coding	PWWP domain containing 2B [Source:MGI Symbol;Acc:MGI:2142008]	-	96	244	99	1192	1658	1375	1.62516	3.81144	1.33118	18.2476	27.4483	22.5447
ENSMUSG00000023930	121.725	208.383	9.77049	5744.89	5802.85	3435.75	-5.46224	8.55252e-11	4.30746e-09	Crisp2	17	40764020	40807003	-	2818	protein_coding	cysteine-rich secretory protein 2 [Source:MGI Symbol;Acc:MGI:98815]	-	121	281	13	2964	4615	5219	6.06821	13.0034	0.517841	134.419	226.336	253.501
ENSMUSG00000023467	33.1978	105.304	3.00631	3715.57	3891.62	1433.15	-5.99587	8.64553e-11	4.32205e-09	Tulp2	7	45481877	45523632	+	3150	protein_coding	tubby-like protein 2 [Source:MGI Symbol;Acc:MGI:1861600]	Tub	33	142	4	1917	3095	2177	1.38485	5.49859	0.133329	72.7471	127.015	88.4836
ENSMUSG00000016526	13.0779	22.9889	0.751576	455.482	640.011	542.452	-5.47605	8.64668e-11	4.32205e-09	Dyrk3	1	131127455	131138340	-	3178	protein_coding	dual-specificity tyrosine-(Y)-phosphorylation regulated kinase 3 [Source:MGI Symbol;Acc:MGI:1330300]	-	13	31	1	235	509	824	0.372157	0.81888	0.0227385	6.08355	14.2498	22.8469
ENSMUSG00000026649	31.1858	40.7867	21.7957	1015.63	589.715	252.793	-4.30643	8.66641e-11	4.32205e-09	Cfap126	1	171113918	171126967	+	1774	protein_coding	cilia and flagella associated protein 126 [Source:MGI Symbol;Acc:MGI:1922722]	-	31	55	29	524	469	384	2.6199	4.28905	1.9467	40.0461	38.7617	31.432
ENSMUSG00000092522	0	0	0	277.166	76.7007	61.2233	-9.82784	8.67727e-11	4.32205e-09	Gm20389	3	154708658	154711343	-	1006	antisense	predicted gene 20389 [Source:MGI Symbol;Acc:MGI:5141854]	-	0	0	0	143	61	93	0	0	0	7.03951	3.24741	4.90343
ENSMUSG00000042888	51.3057	73.416	5.26103	2093.28	1559.16	1050.67	-5.17787	8.68797e-11	4.32205e-09	Prr30	14	101197690	101200330	-	2123	protein_coding	proline rich 30 [Source:MGI Symbol;Acc:MGI:1923877]	-	51	99	7	1080	1240	1596	1.40846	2.52282	0.153551	26.9715	33.4891	42.6899
ENSMUSG00000034913	52.3117	174.27	18.0378	4849.43	3860.18	1221.17	-5.34186	8.71073e-11	4.32278e-09	Spert	14	75582877	75593116	-	1976	protein_coding	spermatid associated [Source:MGI Symbol;Acc:MGI:1915176]	-	52	235	24	2502	3070	1855	2.19734	9.16297	0.805531	95.6063	126.864	75.9196
ENSMUSG00000020562	8.04796	0	0.751576	505.876	343.267	116.522	-6.85825	9.0474e-11	4.4789e-09	Efcab10	12	33394854	33401267	+	673	protein_coding	EF-hand calcium binding domain 10 [Source:MGI Symbol;Acc:MGI:1922290]	-	8	0	1	261	273	177	0.650988	0	0.064634	19.2057	21.7246	13.95
ENSMUSG00000027867	5.02997	15.5731	0	282.981	471.521	714.272	-6.1487	9.14918e-11	4.51827e-09	Spag17	3	99885406	100143322	+	8489	protein_coding	sperm associated antigen 17 [Source:MGI Symbol;Acc:MGI:1921612]	-	5	21	0	146	375	1085	0.111039	0.430328	0	2.932	8.1441	23.3374
ENSMUSG00000039198	5.02997	2.22473	0	193.822	124.481	146.804	-6.07032	9.4785e-11	4.66954e-09	Ptchd3	11	121830247	121843423	+	3456	protein_coding	patched domain containing 3 [Source:MGI Symbol;Acc:MGI:1921925]	-	5	3	0	100	99	223	0.115634	0.0640196	0	2.09133	2.23902	4.99503
ENSMUSG00000021961	8.04796	40.0451	6.01261	1236.59	780.838	298.217	-5.41083	9.54297e-11	4.68992e-09	4930578I06Rik	14	63969339	63987790	-	1316	protein_coding	RIKEN cDNA 4930578I06 gene [Source:MGI Symbol;Acc:MGI:1915000]	-	8	54	8	638	621	453	0.436805	2.72061	0.346948	31.501	33.1585	23.9559
ENSMUSG00000070999	44.2638	5.93261	6.01261	940.038	1713.82	338.374	-5.74945	9.61007e-11	4.71149e-09	Ccin	4	43983483	43985423	+	1941	protein_coding	calicin [Source:MGI Symbol;Acc:MGI:3045316]	-	44	8	8	485	1363	514	1.24144	0.208275	0.179284	12.3743	37.6076	14.046
ENSMUSG00000068113	0	0	0	151.181	150.887	49.3736	-9.58926	9.63725e-11	4.71343e-09	Gm4907	X	23882553	23907607	+	1493	protein_coding	predicted gene 4907 [Source:MGI Symbol;Acc:MGI:3648288]	-	0	0	0	78	120	75	0	0	0	2.83194	4.71164	2.9165
ENSMUSG00000045378	0	0	0	143.429	124.481	58.59	-9.48293	9.82802e-11	4.79518e-09	Pxt1	17	28933984	28943840	-	1100	protein_coding	peroxisomal, testis specific 1 [Source:MGI Symbol;Acc:MGI:1916557]	-	0	0	0	74	99	89	0	0	0	4.68031	6.7714	6.02897
ENSMUSG00000100727	0	7.41576	1.50315	275.228	382.246	102.697	-6.36356	1.01753e-10	4.94687e-09	1700003P14Rik	13	118555360	118588704	+	1146	lincRNA	RIKEN cDNA 1700003P14 gene [Source:MGI Symbol;Acc:MGI:1916594]	-	0	10	2	142	304	156	0	0.518285	0.089228	7.21254	16.6984	8.48663
ENSMUSG00000109561	0	0	0	116.293	103.106	78.3395	-9.35156	1.01877e-10	4.94687e-09	Ankrd31	13	96748272	96910039	+	6208	protein_coding	ankyrin repeat domain 31 [Source:MGI Symbol;Acc:MGI:5006716]	-	0	0	0	60	82	119	0	0	0	0.766605	1.13301	1.62846
ENSMUSG00000028693	291.739	450.137	193.907	5512.31	3768.39	2371.91	-3.63791	1.04298e-10	5.05234e-09	Nasp	4	116601052	116627941	-	7518	protein_coding	nuclear autoantigenic sperm protein (histone-binding) [Source:MGI Symbol;Acc:MGI:1355328]	-	290	607	258	2844	2997	3603	9.81562	18.9576	6.93613	87.0473	99.2003	118.114
ENSMUSG00000070639	90.5395	277.349	81.1703	2548.76	2893.25	1844.6	-4.0189	1.07284e-10	5.18461e-09	Lrrc8b	5	105415775	105490074	+	6726	protein_coding	leucine rich repeat containing 8 family, member B [Source:MGI Symbol;Acc:MGI:2141353]	-	90	374	108	1315	2301	2802	0.732797	2.80988	0.698462	9.68218	18.3216	22.0966
ENSMUSG00000078632	0	6.67418	0	403.15	160.946	257.401	-6.88815	1.07556e-10	5.18541e-09	Lrrc37a	11	103451955	103504597	-	9647	protein_coding	leucine rich repeat containing 37A [Source:MGI Symbol;Acc:MGI:2685097]	-	0	9	0	208	128	391	0	0.0471437	0	1.06776	0.710596	2.14981
ENSMUSG00000010592	26.1559	18.5394	14.28	356.633	213.756	265.959	-3.83184	1.12627e-10	5.41613e-09	Dazl	17	50279395	50293636	-	3820	protein_coding	deleted in azoospermia-like [Source:MGI Symbol;Acc:MGI:1342328]	-	26	25	19	184	170	404	0.981305	0.870655	0.56959	6.27993	6.2746	14.7683
ENSMUSG00000023350	0	0	0	102.726	88.0172	98.7473	-9.31303	1.12875e-10	5.41613e-09	4921501E09Rik	17	33064143	33068058	-	3916	protein_coding	RIKEN cDNA 4921501E09 gene [Source:MGI Symbol;Acc:MGI:1921292]	-	0	0	0	53	70	150	0	0	0	0.670251	0.957327	2.03172
ENSMUSG00000079606	0	0	0	89.1583	130.768	78.9978	-9.35908	1.17187e-10	5.60976e-09	Gm595	X	48841466	48877713	-	2122	protein_coding	predicted gene 595 [Source:MGI Symbol;Acc:MGI:2685441]	-	0	0	0	46	104	120	0	0	0	1.07354	2.62478	2.99951
ENSMUSG00000086923	1.00599	7.41576	2.25473	486.494	194.895	80.3145	-6.12086	1.17651e-10	5.61126e-09	4930406D18Rik	3	100426405	100437754	+	819	processed_transcript	RIKEN cDNA 4930406D18 gene [Source:MGI Symbol;Acc:MGI:1921056]	-	1	10	3	251	155	122	0.0872044	0.804662	0.207796	19.7933	13.2183	10.3042
ENSMUSG00000021499	8.04796	10.3821	2.25473	366.324	238.904	115.205	-5.12378	1.17771e-10	5.61126e-09	Catsper3	13	55784568	55808998	+	1361	protein_coding	cation channel, sperm associated 3 [Source:MGI Symbol;Acc:MGI:1924106]	-	8	14	3	189	190	175	0.331905	0.535954	0.0988606	7.09075	7.70876	7.03201
ENSMUSG00000019945	9.05395	0	2.25473	203.513	403.622	181.037	-6.18515	1.18374e-10	5.62679e-09	Cabcoco1	10	68430953	68541896	-	1262	protein_coding	ciliary associated calcium binding coiled-coil 1 [Source:MGI Symbol;Acc:MGI:1920537]	-	9	0	3	105	321	275	0.43273	0	0.114571	4.56531	15.0934	12.8063
ENSMUSG00000033949	18.1079	97.1465	7.51576	2106.85	1966.56	1111.24	-5.39649	1.1956e-10	5.66987e-09	Trim36	18	46165302	46212607	-	4849	protein_coding	tripartite motif-containing 36 [Source:MGI Symbol;Acc:MGI:106264]	-	18	131	10	1087	1564	1688	0.216984	1.45714	0.0957488	11.8493	18.4374	19.7081
ENSMUSG00000046367	0	0	0	189.946	132.026	44.1071	-9.64712	1.21047e-10	5.727e-09	Mgat4e	1	134540941	134549682	-	1832	protein_coding	MGAT4 family, member E [Source:MGI Symbol;Acc:MGI:1918251]	-	0	0	0	98	105	67	0	0	0	3.2572	3.77405	2.38508
ENSMUSG00000038453	36.2158	16.3147	43.5914	856.695	510.5	324.549	-4.13752	1.21604e-10	5.73999e-09	Srcin1	11	97509340	97576186	-	9558	protein_coding	SRC kinase signaling inhibitor 1 [Source:MGI Symbol;Acc:MGI:1933179]	-	36	22	58	442	406	493	0.738396	0.416375	0.944915	8.19814	8.14366	9.79379
ENSMUSG00000089992	0	0	0.751576	135.676	209.984	106.647	-8.99446	1.23177e-10	5.80075e-09	G6pd2	5	61808816	61811163	+	2348	protein_coding	glucose-6-phosphate dehydrogenase 2 [Source:MGI Symbol;Acc:MGI:105977]	-	0	0	1	70	167	162	0	0	0.0185258	1.4764	3.80911	3.65959
ENSMUSG00000100282	0	0	0	269.413	71.6711	59.9067	-9.77787	1.26761e-10	5.95572e-09	1700041C23Rik	9	57175275	57186108	+	395	lincRNA	RIKEN cDNA 1700041C23 gene [Source:MGI Symbol;Acc:MGI:1914569]	-	0	0	0	139	57	91	0	0	0	17.427	7.72827	12.2197
ENSMUSG00000025519	0	0	0	93.0347	65.3842	157.337	-9.44168	1.29584e-10	6.07431e-09	Tktl2	8	66511756	66518335	+	5564	protein_coding	transketolase-like 2 [Source:MGI Symbol;Acc:MGI:1921669]	-	0	0	0	48	52	239	0	0	0	0.633384	0.742044	3.3778
ENSMUSG00000064225	35.2098	60.0677	22.5473	705.513	562.053	399.597	-3.81998	1.31237e-10	6.13758e-09	Paqr9	9	95559657	95568023	+	8367	protein_coding	progestin and adipoQ receptor family member IX [Source:MGI Symbol;Acc:MGI:1922802]	-	35	81	30	364	447	607	0.229085	0.489202	0.155965	2.15445	2.86116	3.84799
ENSMUSG00000038555	35.2098	25.9552	12.0252	505.876	353.326	301.508	-3.99308	1.33472e-10	6.22777e-09	Reep2	18	34840589	34847463	+	1926	protein_coding	receptor accessory protein 2 [Source:MGI Symbol;Acc:MGI:2385070]	-	35	35	16	261	281	458	0.995199	0.918301	0.36136	6.71102	7.81367	12.6132
ENSMUSG00000029867	18.1079	43.0114	2.25473	1515.69	1296.37	402.231	-5.66209	1.34575e-10	6.26485e-09	Llcfc1	6	41684431	41685717	+	741	protein_coding	LLLL and CFNLAS motif containing 1 [Source:MGI Symbol;Acc:MGI:1923856]	-	18	58	3	782	1031	611	1.33031	3.95533	0.176108	52.2628	74.5153	43.7359
ENSMUSG00000052221	0	11.1236	0	408.965	836.163	304.8	-7.08816	1.35813e-10	6.30801e-09	Ppp1r36	12	76417538	76439492	+	3347	protein_coding	protein phosphatase 1, regulatory subunit 36 [Source:MGI Symbol;Acc:MGI:2684916]	-	0	15	0	211	665	463	0	0.548872	0	7.56647	25.7889	17.7829
ENSMUSG00000034227	6.03597	10.3821	3.00631	98.8494	220.043	348.907	-5.10408	1.41755e-10	6.56895e-09	Foxj1	11	116330704	116335399	-	2623	protein_coding	forkhead box J1 [Source:MGI Symbol;Acc:MGI:1347474]	Fork	6	14	4	51	175	530	0.125271	0.269714	0.0663342	0.962889	3.57309	10.7175
ENSMUSG00000045942	29.1739	38.562	3.75788	1360.63	1097.7	346.274	-5.29509	1.4392e-10	6.65407e-09	BC049762	11	51253651	51263046	-	1224	protein_coding	cDNA sequence BC049762 [Source:MGI Symbol;Acc:MGI:3039622]	-	29	52	5	702	873	526	1.90885	3.1583	0.26141	41.7848	56.1947	33.5334
ENSMUSG00000022236	95.5695	220.248	12.7768	7115.22	6051.81	2019.71	-5.5299	1.49416e-10	6.89222e-09	Ropn1l	15	31441211	31453737	-	957	protein_coding	ropporin 1-like [Source:MGI Symbol;Acc:MGI:2182357]	-	95	297	17	3671	4813	3068	5.43638	15.6826	0.772704	189.966	269.345	170.043
ENSMUSG00000028610	49.2938	91.2138	2.25473	3744.65	2830.38	1591.15	-5.83782	1.4975e-10	6.89222e-09	Dmrtb1	4	107676290	107684230	-	2083	protein_coding	DMRT-like family B with proline-rich C-terminal, 1 [Source:MGI Symbol;Acc:MGI:1927125]	DM	49	123	3	1932	2251	2417	2.06897	4.79224	0.100614	73.7686	92.9481	98.8443
ENSMUSG00000079019	12.0719	31.8878	1.50315	505.876	729.285	625.399	-5.35139	1.50208e-10	6.89769e-09	Insl3	8	71689214	71690575	+	623	protein_coding	insulin-like 3 [Source:MGI Symbol;Acc:MGI:108427]	-	12	43	2	261	580	950	1.05485	3.48782	0.139643	20.7471	49.8591	80.8818
ENSMUSG00000032611	9.05395	0.741576	12.7768	416.718	470.263	158.654	-5.53888	1.51638e-10	6.94763e-09	1700102P08Rik	9	108392805	108410934	+	1236	protein_coding	RIKEN cDNA 1700102P08 gene [Source:MGI Symbol;Acc:MGI:2148248]	-	9	1	17	215	374	241	0.560727	0.057489	0.841271	12.1131	22.787	14.5426
ENSMUSG00000116210	10.0599	20.0226	2.25473	604.726	607.319	155.362	-5.39866	1.53152e-10	7.00118e-09	Spn-ps	15	90891402	90899022	-	1349	transcribed_processed_pseudogene	sialophorin, pseudogene [Source:MGI Symbol;Acc:MGI:104964]	-	10	27	3	312	483	236	0.588232	1.46551	0.140168	16.5962	27.7845	13.4455
ENSMUSG00000028753	7.04196	0	2.25473	201.575	186.093	158.654	-5.94669	1.54314e-10	7.03844e-09	Vwa5b1	4	138565360	138635884	-	7805	protein_coding	von Willebrand factor A domain containing 5B1 [Source:MGI Symbol;Acc:MGI:1922968]	-	7	0	3	104	148	241	0.164176	0	0.0558869	2.20572	3.39453	5.47451
ENSMUSG00000028337	8.04796	29.663	7.51576	364.386	550.736	252.793	-4.68031	1.5729e-10	7.15811e-09	Coro2a	4	46536937	46602202	-	6459	protein_coding	coronin, actin binding protein 2A [Source:MGI Symbol;Acc:MGI:1345966]	-	8	40	10	188	438	384	0.190485	0.878831	0.189125	4.04794	10.1988	8.85561
ENSMUSG00000050439	0	0	0	65.8996	103.106	126.397	-9.346	1.59051e-10	7.22206e-09	Enthd1	15	80452240	80565156	-	2236	protein_coding	ENTH domain containing 1 [Source:MGI Symbol;Acc:MGI:2686088]	-	0	0	0	34	82	192	0	0	0	0.774861	2.02097	4.68659
ENSMUSG00000116786	0	1.48315	0	244.216	216.271	77.0229	-8.38795	1.61007e-10	7.29454e-09	AC122375.2	16	78695034	78709083	+	2211	lincRNA	novel transcript	-	0	2	0	126	172	117	0	0.0457104	0	2.82219	4.16624	2.8068
ENSMUSG00000036013	7.04196	6.67418	1.50315	308.177	364.643	70.4397	-5.62143	1.63757e-10	7.40263e-09	Fam122c	X	53273424	53331185	+	995	protein_coding	family with sequence similarity 122, member C [Source:MGI Symbol;Acc:MGI:1921116]	-	7	9	2	159	290	107	0.451001	0.535053	0.10235	9.26366	18.2719	6.67698
ENSMUSG00000086046	8.04796	10.3821	1.50315	593.096	396.077	82.9477	-5.75208	1.68262e-10	7.58935e-09	1700095A21Rik	4	146519039	146546873	-	1069	antisense	RIKEN cDNA 1700095A21 gene [Source:MGI Symbol;Acc:MGI:1914774]	-	8	14	2	306	315	126	0.409836	0.661795	0.081382	14.1758	15.7811	6.25184
ENSMUSG00000030549	0	0	0	85.2818	103.106	90.8475	-9.2617	1.71106e-10	7.70053e-09	Rhcg	7	79593363	79617657	-	2232	protein_coding	Rhesus blood group-associated C glycoprotein [Source:MGI Symbol;Acc:MGI:1888517]	-	0	0	0	44	82	138	0	0	0	2.179	4.39156	7.31972
ENSMUSG00000116780	16.0959	14.0899	2.25473	759.783	418.71	152.729	-5.36659	1.73098e-10	7.76481e-09	Gm3417	17	14964242	14978790	-	749	protein_coding	predicted gene 3417 [Source:MGI Symbol;Acc:MGI:3781595]	-	16	19	3	392	333	232	1.49019	1.63286	0.221932	33.0151	30.3299	20.9279
ENSMUSG00000018548	123.737	253.619	94.6986	1589.34	1863.45	1856.45	-3.49076	1.73299e-10	7.76481e-09	Trim37	11	87127077	87220683	+	7214	protein_coding	tripartite motif-containing 37 [Source:MGI Symbol;Acc:MGI:2153072]	-	123	342	126	820	1482	2820	2.72162	6.98271	2.21448	16.4075	32.0684	60.4351
ENSMUSG00000067872	2.01199	0	0	135.676	138.313	159.971	-7.98866	1.74632e-10	7.8065e-09	Ccdc87	19	4839366	4842528	+	3163	protein_coding	coiled-coil domain containing 87 [Source:MGI Symbol;Acc:MGI:3026882]	-	2	0	0	70	110	243	0.0346281	0	0	1.09598	1.86251	4.07495
ENSMUSG00000046717	0	0	0	108.54	149.629	55.2985	-9.42564	1.74999e-10	7.8065e-09	Igbp1b	6	138657089	138658544	-	1456	protein_coding	immunoglobulin (CD79A) binding protein 1b [Source:MGI Symbol;Acc:MGI:1354380]	-	0	0	0	56	119	84	0	0	0	1.90472	4.37714	3.06008
ENSMUSG00000027482	11.0659	26.6967	4.50946	715.204	485.352	193.545	-5.03723	1.78635e-10	7.9512e-09	Bpifa3	2	154130336	154138356	+	1187	protein_coding	BPI fold containing family A, member 3 [Source:MGI Symbol;Acc:MGI:1920638]	-	11	36	6	369	386	294	0.681457	2.0579	0.29524	20.6718	23.3851	17.6405
ENSMUSG00000071265	7.04196	17.0562	0	657.058	753.176	256.085	-6.1074	1.82055e-10	8.08569e-09	1700086L19Rik	12	74284242	74295945	+	1075	transcribed_unitary_pseudogene	RIKEN cDNA 1700086L19 gene [Source:MGI Symbol;Acc:MGI:1921534]	-	7	23	0	339	599	389	0.454746	1.37871	0	19.9148	38.0543	24.4758
ENSMUSG00000009115	23.1379	9.64049	0.751576	808.239	538.162	302.825	-5.63894	1.85825e-10	8.23513e-09	Spatc1l	10	76562272	76570201	+	1332	protein_coding	spermatogenesis and centriole associated 1 like [Source:MGI Symbol;Acc:MGI:1923823]	-	23	13	1	417	428	460	1.05316	0.549269	0.0363701	17.2667	19.1654	20.4005
ENSMUSG00000039540	0	2.9663	0	323.683	207.469	61.2233	-7.55563	1.87849e-10	8.30671e-09	4921524L21Rik	18	6603633	6638966	+	1480	protein_coding	RIKEN cDNA 4921524L21 gene [Source:MGI Symbol;Acc:MGI:1918151]	-	0	4	0	167	165	93	0	0.136575	0	5.58803	5.97072	3.33301
ENSMUSG00000069041	0	3.70788	0	145.367	149.629	146.146	-6.81261	1.93609e-10	8.54278e-09	Slc25a31	3	40708855	40726096	+	2128	protein_coding	solute carrier family 25 (mitochondrial carrier; adenine nucleotide translocator), member 31 [Source:MGI Symbol;Acc:MGI:1920583]	-	0	5	0	75	119	222	0	0.118733	0	1.7454	2.99488	5.53346
ENSMUSG00000078554	7.04196	63.034	3.00631	3874.51	2184.08	461.479	-6.47387	1.97632e-10	8.70139e-09	Fam229a	4	129491190	129491956	+	637	protein_coding	family with sequence similarity 229, member A [Source:MGI Symbol;Acc:MGI:1915483]	-	7	85	4	1999	1737	701	0.670193	7.50924	0.304186	173.07	162.633	65.0036
ENSMUSG00000015980	87.5216	122.36	17.2863	2141.74	2153.91	1091.49	-4.56798	1.98337e-10	8.71352e-09	Lrrc27	7	139212988	139242979	+	3637	protein_coding	leucine rich repeat containing 27 [Source:MGI Symbol;Acc:MGI:1923862]	-	87	165	23	1105	1713	1658	5.32346	9.3161	1.11784	61.1426	102.504	98.26
ENSMUSG00000070473	13.0779	30.4046	4.50946	1851	539.42	192.886	-5.74635	2.08437e-10	9.13748e-09	Cldn3	5	134986214	134987472	+	1259	protein_coding	claudin 3 [Source:MGI Symbol;Acc:MGI:1329044]	-	13	41	6	955	429	293	0.565478	1.64563	0.207301	37.5649	18.2489	12.344
ENSMUSG00000027719	10.0599	40.0451	2.25473	899.336	656.357	609.6	-5.36348	2.09576e-10	9.1676e-09	Adad1	3	37063527	37121930	+	3270	protein_coding	adenosine deaminase domain containing 1 (testis specific) [Source:MGI Symbol;Acc:MGI:103258]	-	10	54	3	464	522	926	0.402976	2.00793	0.0960235	16.9084	20.571	36.1415
ENSMUSG00000027505	20.1199	51.1687	9.01892	1325.74	1135.42	269.251	-5.08387	2.12496e-10	9.27531e-09	Fam209	2	172472520	172474331	+	698	protein_coding	family with sequence similarity 209 [Source:MGI Symbol;Acc:MGI:1923676]	-	20	69	12	684	903	409	1.56918	4.99536	0.747828	48.5294	69.2847	31.0801
ENSMUSG00000057246	58.3477	97.1465	5.26103	2915.09	2698.36	1103.99	-5.385	2.20408e-10	9.60004e-09	BC051142	17	34398820	34460734	+	3418	protein_coding	cDNA sequence BC051142 [Source:MGI Symbol;Acc:MGI:3039565]	-	58	131	7	1504	2146	1677	3.37908	7.04234	0.323926	79.2363	122.266	94.6281
ENSMUSG00000086459	9.05395	25.9552	0.751576	1108.66	714.197	290.317	-5.87957	2.25118e-10	9.77155e-09	1700030C12Rik	11	23497753	23499661	+	1169	processed_transcript	RIKEN cDNA 1700030C12 gene [Source:MGI Symbol;Acc:MGI:1919496]	-	9	35	1	572	568	441	0.835389	2.99771	0.0737266	48.0118	51.5586	39.6462
ENSMUSG00000019027	45.2698	23.7304	18.0378	412.842	388.533	339.691	-3.72109	2.25308e-10	9.77155e-09	Dnah1	14	31260375	31323896	-	13043	protein_coding	dynein, axonemal, heavy chain 1 [Source:MGI Symbol;Acc:MGI:107721]	-	45	32	24	213	309	516	0.312582	0.205105	0.132416	1.33794	2.09902	3.47151
ENSMUSG00000071104	16.0959	0	4.50946	589.22	427.512	285.05	-6.01584	2.3117e-10	1.00019e-08	Ccdc110	8	45934619	45944145	+	2656	protein_coding	coiled-coil domain containing 110 [Source:MGI Symbol;Acc:MGI:2685018]	-	16	0	6	304	340	433	0.532987	0	0.158754	9.15748	11.076	13.9702
ENSMUSG00000075249	6.03597	20.0226	0	492.309	507.985	617.5	-5.9491	2.31606e-10	1.00019e-08	Fsip2	2	82943634	83008937	+	21147	protein_coding	fibrous sheath-interacting protein 2 [Source:MGI Symbol;Acc:MGI:2664111]	-	6	27	0	254	404	938	0.0382255	0.158723	0	1.46333	2.51704	5.78791
ENSMUSG00000068617	0	0	0	174.44	105.621	47.3987	-9.4858	2.36459e-10	1.01898e-08	Efcab1	16	14906606	14981371	+	4431	protein_coding	EF-hand calcium binding domain 1 [Source:MGI Symbol;Acc:MGI:1914043]	-	0	0	0	90	84	72	0	0	0	2.64513	2.66983	2.26646
ENSMUSG00000047619	9.05395	28.9215	0.751576	924.532	731.8	404.206	-5.72769	2.38295e-10	1.02472e-08	Ddi1	9	6262733	6269846	-	7114	protein_coding	DNA-damage inducible 1 [Source:MGI Symbol;Acc:MGI:1919079]	-	9	39	1	477	582	614	0.069283	0.277028	0.00611452	3.32054	4.38141	4.57793
ENSMUSG00000026523	2.01199	21.5057	1.50315	583.405	572.112	278.467	-5.82229	2.43754e-10	1.04598e-08	Wdr64	1	175698593	175815734	+	3997	protein_coding	WD repeat domain 64 [Source:MGI Symbol;Acc:MGI:1923070]	-	2	29	2	301	455	423	0.0379912	0.508308	0.030176	5.17042	8.45223	7.78235
ENSMUSG00000075302	24.1439	66.7418	6.76419	2062.27	1351.69	445.679	-5.30193	2.49026e-10	1.06635e-08	Erich2	2	70508819	70540884	+	2948	protein_coding	glutamate rich 2 [Source:MGI Symbol;Acc:MGI:1913998]	-	24	90	9	1064	1075	677	1.07999	3.73702	0.321683	43.2968	47.3067	29.5062
ENSMUSG00000029883	14.0839	61.5508	1.50315	2298.73	2118.7	718.88	-6.05335	2.51272e-10	1.0737e-08	1700074P13Rik	6	40920437	40940557	-	1844	protein_coding	RIKEN cDNA 1700074P13 gene [Source:MGI Symbol;Acc:MGI:1920731]	-	14	83	2	1186	1685	1092	0.578206	3.16306	0.0656088	44.2941	68.0552	43.6812
ENSMUSG00000062651	17.1019	43.0114	3.00631	1599.03	938.012	352.857	-5.51368	2.56799e-10	1.09501e-08	H2al2a	2	17996417	17996958	-	542	protein_coding	H2A histone family member L2A [Source:MGI Symbol;Acc:MGI:1915481]	-	17	58	4	825	746	536	1.7177	5.40757	0.321023	75.3805	73.713	52.4542
ENSMUSG00000074619	0	23.7304	5.26103	765.598	878.914	350.882	-6.08617	2.6426e-10	1.12446e-08	1700034I23Rik	3	40900196	40902543	-	2348	protein_coding	RIKEN cDNA 1700034I23 gene [Source:MGI Symbol;Acc:MGI:1920547]	-	0	32	7	395	699	533	0	0.688692	0.129681	8.33112	15.9435	12.0405
ENSMUSG00000025069	12.0719	54.8766	6.01261	1246.28	1026.03	434.488	-5.20723	2.64829e-10	1.12453e-08	Gsto2	19	47865545	47886324	+	1551	protein_coding	glutathione S-transferase omega 2 [Source:MGI Symbol;Acc:MGI:1915464]	-	12	74	8	643	816	660	0.574451	3.26873	0.304186	27.8349	38.2005	30.6008
ENSMUSG00000091415	6.03597	4.44946	0	137.614	197.41	192.228	-5.68876	2.66084e-10	1.1275e-08	Ak9	10	41303980	41434534	+	6968	protein_coding	adenylate kinase 9 [Source:MGI Symbol;Acc:MGI:2685080]	-	6	6	0	71	157	292	0.0471565	0.0435127	0	0.504608	1.20669	2.22275
ENSMUSG00000038057	166.995	228.405	15.7831	8596.02	7144.48	2028.27	-5.43363	2.72573e-10	1.1519e-08	Dbil5	11	76217608	76218666	+	581	protein_coding	diazepam binding inhibitor-like 5 [Source:MGI Symbol;Acc:MGI:108039]	-	166	308	21	4435	5682	3081	15.647	26.7885	1.57224	378.026	523.757	281.275
ENSMUSG00000021791	6.03597	8.15734	0.751576	389.583	329.436	81.6311	-5.74743	2.72978e-10	1.1519e-08	Dydc2	14	41049117	41069208	-	818	protein_coding	DPY30 domain containing 2 [Source:MGI Symbol;Acc:MGI:1918450]	-	6	11	1	201	262	124	0.401695	0.679536	0.0531769	12.1688	17.1535	8.04051
ENSMUSG00000031384	8.04796	2.9663	0	505.876	343.267	80.9728	-6.44483	2.80343e-10	1.18052e-08	Asb9	X	164506327	164539752	+	1139	protein_coding	ankyrin repeat and SOCS box-containing 9 [Source:MGI Symbol;Acc:MGI:1916549]	-	8	4	0	261	273	123	0.384649	0.177464	0	11.348	12.8364	5.72791
ENSMUSG00000070331	24.1439	88.9891	1.50315	2872.45	2018.11	2165.86	-5.94167	2.83578e-10	1.19167e-08	Qrich2	11	116441325	116466241	-	7513	protein_coding	glutamine rich 2 [Source:MGI Symbol;Acc:MGI:2684912]	-	24	120	2	1482	1605	3290	0.424942	1.96054	0.0281272	23.7286	27.7907	56.4197
ENSMUSG00000100937	14.0839	26.6967	0	1166.81	1015.97	525.994	-6.05319	2.84285e-10	1.19218e-08	1700020D05Rik	19	5502767	5503787	-	1021	protein_coding	RIKEN cDNA 1700020D05 gene [Source:MGI Symbol;Acc:MGI:1922805]	-	14	36	0	602	808	799	0.750932	1.78176	0	29.1995	42.3829	41.5084
ENSMUSG00000029678	12.0719	3.70788	0	527.197	436.314	145.488	-6.17383	2.87376e-10	1.20265e-08	Hyal5	6	24857997	24891958	+	2164	protein_coding	hyaluronoglucosaminidase 5 [Source:MGI Symbol;Acc:MGI:1921718]	-	12	5	0	272	347	221	0.440169	0.169232	0	9.02222	12.4473	7.85141
ENSMUSG00000041550	8.04796	6.67418	0.751576	197.699	225.073	137.588	-5.19983	2.97753e-10	1.24352e-08	Serpina5	12	104101113	104106137	+	2162	protein_coding	serine (or cysteine) peptidase inhibitor, clade A, member 5 [Source:MGI Symbol;Acc:MGI:107817]	-	8	9	1	102	179	209	0.202643	0.210359	0.0201196	2.33641	4.43407	5.1275
ENSMUSG00000030641	9.05395	12.6068	9.77049	170.564	148.372	176.428	-3.97338	3.02421e-10	1.26042e-08	Ddias	7	92857525	92874247	-	3702	protein_coding	DNA damage-induced apoptosis suppressor [Source:MGI Symbol;Acc:MGI:1921291]	-	9	17	13	88	118	268	0.3884	0.676956	0.445613	3.4342	4.97995	11.2018
ENSMUSG00000030206	100.599	355.956	20.2926	11536.3	6895.52	3309.35	-5.51009	3.0943e-10	1.28699e-08	Gsg1	6	135237326	135254351	-	1586	protein_coding	germ cell associated 1 [Source:MGI Symbol;Acc:MGI:1194499]	-	100	480	27	5952	5484	5027	4.20941	18.6439	0.902739	226.564	225.749	204.949
ENSMUSG00000070332	0	20.7641	1.50315	1005.94	925.438	310.066	-6.63291	3.27962e-10	1.35881e-08	Trim80	11	115440545	115448270	+	1934	protein_coding	tripartite motif-containing 80 [Source:MGI Symbol;Acc:MGI:3588186]	-	0	28	2	519	736	471	0	0.731602	0.0449831	13.2897	20.381	12.9175
ENSMUSG00000060499	44.2638	17.0562	3.75788	752.031	763.235	467.404	-4.94148	3.28038e-10	1.35881e-08	Rpl10l	12	66283379	66284401	-	1023	protein_coding	ribosomal protein L10-like [Source:MGI Symbol;Acc:MGI:3647985]	-	44	23	5	388	607	710	2.35546	1.13612	0.212603	18.7828	31.7774	36.8127
ENSMUSG00000031971	27.1619	40.7867	9.01892	1128.05	819.817	231.727	-4.82277	3.29344e-10	1.36145e-08	Ccsap	8	123840831	123860209	-	2767	protein_coding	centriole, cilia and spindle associated protein [Source:MGI Symbol;Acc:MGI:1920670]	-	27	55	12	582	652	352	0.584211	1.0981	0.206236	11.3877	13.7962	7.37676
ENSMUSG00000072487	0	0	0	67.8378	265.309	48.057	-9.71005	3.32623e-10	1.37221e-08	Mroh5	15	73761410	73839699	-	7497	protein_coding	maestro heat-like repeat family member 5 [Source:MGI Symbol;Acc:MGI:2685474]	-	0	0	0	35	211	73	0	0	0	0.745183	4.85822	1.66467
ENSMUSG00000028716	19.1139	13.3484	4.50946	901.274	377.216	127.055	-5.25632	3.35661e-10	1.38193e-08	Pdzk1ip1	4	115088708	115093899	+	1778	protein_coding	PDZK1 interacting protein 1 [Source:MGI Symbol;Acc:MGI:1914432]	-	19	18	6	465	300	193	1.34958	1.17975	0.338511	29.8678	20.8387	13.2776
ENSMUSG00000000365	11.0659	25.9552	4.50946	232.587	445.115	354.174	-4.63099	3.38575e-10	1.39102e-08	Rnf17	14	56402581	56525032	+	6241	protein_coding	ring finger protein 17 [Source:MGI Symbol;Acc:MGI:1353419]	-	11	35	6	120	354	538	0.290878	0.854007	0.126022	2.8695	9.15436	13.779
ENSMUSG00000062859	220.313	315.17	14.28	13528.8	7330.57	4440.99	-5.52434	3.39239e-10	1.39102e-08	Tcp11	17	28066745	28080639	-	3841	protein_coding	t-complex protein 11 [Source:MGI Symbol;Acc:MGI:98544]	-	219	425	19	6980	5830	6746	8.00627	14.3367	0.551719	230.753	208.431	238.863
ENSMUSG00000031756	30.1798	21.5057	6.01261	352.757	519.301	303.483	-4.35813	3.50156e-10	1.43289e-08	Cenpn	8	116921730	116941507	+	3294	protein_coding	centromere protein N [Source:MGI Symbol;Acc:MGI:1919405]	-	30	29	8	182	413	461	1.1465	1.02265	0.24284	6.28969	15.4351	17.0636
ENSMUSG00000015090	5.02997	32.6293	2.25473	1042.76	686.534	319.941	-5.6713	3.56068e-10	1.45142e-08	Ptgds	2	25466709	25470046	-	1649	protein_coding	prostaglandin D2 synthase (brain) [Source:MGI Symbol;Acc:MGI:99261]	-	5	44	3	538	546	486	0.305946	2.48429	0.145806	29.769	32.6719	28.8024
ENSMUSG00000017720	3.01798	24.472	4.50946	876.077	696.593	141.538	-5.72868	3.56114e-10	1.45142e-08	Trp53tg5	2	164470301	164473724	-	934	protein_coding	transformation related protein 53 target 5 [Source:MGI Symbol;Acc:MGI:1920853]	-	3	33	6	452	554	215	0.175903	1.78542	0.279435	23.966	31.7664	12.2097
ENSMUSG00000061533	46.2758	74.1576	15.7831	755.907	675.218	780.103	-4.02086	3.59049e-10	1.46045e-08	Cep128	12	90998492	91384409	-	14093	protein_coding	centrosomal protein 128 [Source:MGI Symbol;Acc:MGI:1922466]	-	46	100	21	390	537	1185	1.33713	2.68221	0.484858	10.2515	15.265	33.362
ENSMUSG00000029423	29.1739	48.2024	1.50315	1864.57	1291.34	671.481	-5.60076	3.63162e-10	1.47422e-08	Piwil1	5	128702524	128755474	+	4358	protein_coding	piwi-like RNA-mediated gene silencing 1 [Source:MGI Symbol;Acc:MGI:1928897]	-	29	65	2	962	1027	1020	0.546513	1.13029	0.0299371	16.394	18.9269	18.6174
ENSMUSG00000015443	0	0	0	226.772	67.899	52.6652	-9.57018	3.67074e-10	1.48712e-08	Gzmn	14	56165797	56174599	-	990	protein_coding	granzyme N [Source:MGI Symbol;Acc:MGI:2675494]	-	0	0	0	117	54	80	0	0	0	5.96107	2.97531	4.36555
ENSMUSG00000039543	60.3597	31.8878	24.0504	486.494	443.858	449.629	-3.57578	3.7209e-10	1.50445e-08	Cfap70	14	20394193	20452226	-	4289	protein_coding	cilia and flagella associated protein 70 [Source:MGI Symbol;Acc:MGI:1923920]	-	60	43	32	251	353	683	1.50383	0.994467	0.637051	5.68888	8.65223	16.58
ENSMUSG00000044276	3.01798	0	1.50315	395.398	110.65	61.8816	-7.04075	3.76683e-10	1.51999e-08	4933427E11Rik	15	74709161	74710374	+	1214	antisense	RIKEN cDNA 4933427E11 gene [Source:MGI Symbol;Acc:MGI:1914019]	-	3	0	2	204	88	94	0.135444	0	0.0717208	8.32863	3.88532	4.11038
ENSMUSG00000049160	5.02997	8.15734	0	298.486	294.229	132.321	-5.78331	3.82503e-10	1.5386e-08	Tex50	1	161154558	161159314	-	1192	protein_coding	testis expressed 50 [Source:MGI Symbol;Acc:MGI:1922183]	-	5	11	0	154	234	201	0.255193	0.518044	0	7.10764	11.6794	9.936
ENSMUSG00000052926	264.577	307.754	229.231	4223.39	2749.91	1499.64	-3.40145	3.82811e-10	1.5386e-08	Rnaseh2a	8	84956610	84969767	-	3509	protein_coding	ribonuclease H2, large subunit [Source:MGI Symbol;Acc:MGI:1916974]	-	263	415	305	2179	2187	2278	12.2579	17.8478	11.2911	91.8383	99.6818	102.833
ENSMUSG00000058252	0	0	0	93.0347	111.908	63.8566	-9.20443	3.84936e-10	1.54408e-08	Tcp11x2	X	135654698	135693790	-	1776	protein_coding	t-complex 11 family, X-linked 2 [Source:MGI Symbol;Acc:MGI:1919091]	-	0	0	0	48	89	97	0	0	0	1.33845	2.68381	2.89697
ENSMUSG00000020636	7.04196	63.034	2.25473	2180.5	2109.9	698.472	-6.10219	3.86794e-10	1.54847e-08	Allc	12	28553755	28582523	-	1500	protein_coding	allantoicase [Source:MGI Symbol;Acc:MGI:2136971]	-	7	85	3	1125	1678	1061	0.265846	2.9787	0.0904965	38.636	62.3206	39.027
ENSMUSG00000096141	5.02997	0	0.751576	81.4054	247.705	188.936	-6.59602	3.88918e-10	1.55361e-08	Dnah7a	1	53397006	53706784	-	12767	protein_coding	dynein, axonemal, heavy chain 7A [Source:MGI Symbol;Acc:MGI:2685838]	-	5	0	1	42	197	287	0.0422044	0	0.00670448	0.320585	1.62615	2.34631
ENSMUSG00000050089	111.665	155.731	4.50946	4471.48	4781.85	3527.25	-5.55515	3.89608e-10	1.55361e-08	Akap4	X	7067519	7078609	+	3027	protein_coding	A kinase (PRKA) anchor protein 4 [Source:MGI Symbol;Acc:MGI:102794]	-	111	210	6	2307	3803	5358	2.09399	3.65549	0.0899042	39.3555	70.1591	97.8973
ENSMUSG00000078320	0	0	0	102.726	84.245	74.3896	-9.16375	3.91641e-10	1.55865e-08	Tex13c1	X	43591160	43593532	+	2074	protein_coding	TEX13 family member C1 [Source:MGI Symbol;Acc:MGI:2685208]	-	0	0	0	53	67	113	0	0	0	1.26553	1.7301	2.88991
ENSMUSG00000021363	4.02398	22.9889	1.50315	360.51	641.268	318.625	-5.51981	3.96418e-10	1.57458e-08	Mak	13	41025008	41079706	-	7592	protein_coding	male germ cell-associated kinase [Source:MGI Symbol;Acc:MGI:96913]	-	4	31	2	186	510	484	0.0729462	0.521651	0.0289701	3.06734	9.09535	8.5488
ENSMUSG00000026567	35.2098	34.1125	3.00631	763.66	652.585	657.657	-4.84646	4.11967e-10	1.63314e-08	Adcy10	1	165485183	165576774	+	8739	protein_coding	adenylate cyclase 10 [Source:MGI Symbol;Acc:MGI:2660854]	-	35	46	4	394	519	999	0.594895	0.721449	0.0540021	6.05585	8.62674	16.4458
ENSMUSG00000070388	0	11.1236	3.00631	583.405	365.9	111.255	-6.19538	4.13138e-10	1.63459e-08	Fbxo39	11	72314444	72319416	+	1708	protein_coding	F-box protein 39 [Source:MGI Symbol;Acc:MGI:3505735]	-	0	15	4	301	291	169	0	0.443789	0.10187	8.72736	9.12452	5.24824
ENSMUSG00000101505	0	5.19103	0.751576	436.1	220.043	58.59	-6.85094	4.16147e-10	1.64021e-08	1700109G14Rik	14	61292980	61318146	-	1508	antisense	RIKEN cDNA 1700109G14 gene [Source:MGI Symbol;Acc:MGI:1914605]	-	0	7	1	225	175	89	0	0.520957	0.0640628	16.4103	13.803	6.95241
ENSMUSG00000044957	9.05395	3.70788	2.25473	197.699	134.541	119.813	-4.94672	4.16175e-10	1.64021e-08	Pp2d1	17	53507460	53539451	-	2476	protein_coding	protein phosphatase 2C-like domain containing 1 [Source:MGI Symbol;Acc:MGI:3612067]	-	9	5	3	102	107	182	0.199063	0.102045	0.0527044	2.04011	2.3144	3.89884
ENSMUSG00000081739	0	0	0	104.664	197.41	37.524	-9.54144	4.18911e-10	1.6478e-08	Mdm4-ps	X	128261411	128267924	+	6514	processed_pseudogene	transformed mouse 3T3 cell double minute 4, pseudogene [Source:MGI Symbol;Acc:MGI:2136991]	-	0	0	0	54	157	57	0	0	0	0.410535	1.29079	0.464133
ENSMUSG00000041009	28.1679	50.4272	3.75788	1664.93	1310.2	384.456	-5.34965	4.30216e-10	1.68899e-08	Iqcf4	9	106568319	106570996	-	756	protein_coding	IQ motif containing F4 [Source:MGI Symbol;Acc:MGI:1914570]	-	28	68	5	859	1042	584	2.02831	4.54528	0.28769	56.2698	73.816	40.9738
ENSMUSG00000059042	0	0	0	112.417	228.845	30.9408	-9.67383	4.33382e-10	1.69665e-08	Klk1b9	7	43976061	43980376	+	870	protein_coding	kallikrein 1-related peptidase b9 [Source:MGI Symbol;Acc:MGI:95293]	-	0	0	0	58	182	47	0	0	0	3.30151	11.2036	2.86546
ENSMUSG00000017832	73.4376	215.799	16.5347	7708.31	4126.75	1453.56	-5.44071	4.33839e-10	1.69665e-08	Hspb9	11	100713850	100714575	+	726	protein_coding	heat shock protein, alpha-crystallin-related, B9 [Source:MGI Symbol;Acc:MGI:1922732]	-	73	291	22	3977	3282	2208	5.80232	21.3426	1.38893	285.852	255.108	169.979
ENSMUSG00000107879	14.0839	37.0788	21.0441	610.54	378.474	238.31	-4.07815	4.50189e-10	1.75721e-08	9330102E08Rik	6	128169704	128183803	-	3843	lincRNA	RIKEN cDNA 9330102E08 gene [Source:MGI Symbol;Acc:MGI:3026973]	-	14	50	28	315	301	362	0.199506	0.657465	0.31693	4.05924	4.1947	4.99636
ENSMUSG00000053161	0	0	0	151.181	104.363	44.7654	-9.36106	4.54026e-10	1.76879e-08	Daw1	1	83159752	83210574	+	2140	protein_coding	dynein assembly factor with WDR repeat domains 1 [Source:MGI Symbol;Acc:MGI:1923089]	-	0	0	0	78	83	68	0	0	0	2.92191	3.36242	2.7283
ENSMUSG00000011350	20.1199	28.9215	0.751576	949.729	924.18	431.855	-5.53492	4.60849e-10	1.79193e-08	Gm5893	7	24818795	24840275	+	2087	processed_transcript	predicted gene 5893 [Source:MGI Symbol;Acc:MGI:3645761]	-	20	39	1	490	735	656	0.884009	1.59062	0.0351079	19.5852	31.7703	28.0833
ENSMUSG00000094152	0	4.44946	2.25473	224.834	93.0467	116.522	-5.95303	4.68084e-10	1.81658e-08	Slc6a16	7	45241085	45273367	+	3024	protein_coding	solute carrier family 6, member 16 [Source:MGI Symbol;Acc:MGI:2685930]	-	0	6	3	116	74	177	0	0.148845	0.0640628	2.82014	1.94556	4.6089
ENSMUSG00000084837	13.0779	5.19103	4.50946	418.656	304.288	78.9978	-5.15609	4.83081e-10	1.8712e-08	1700108N11Rik	2	144331459	144332639	+	917	antisense	RIKEN cDNA 1700108N11 gene [Source:MGI Symbol;Acc:MGI:1921551]	-	13	7	6	216	242	120	0.776376	0.385747	0.284615	11.6651	14.1335	6.94108
ENSMUSG00000028730	28.1679	17.7978	2.25473	422.533	499.183	441.071	-4.83325	4.8659e-10	1.8812e-08	Cfap57	4	118554551	118620777	-	4020	protein_coding	cilia and flagella associated protein 57 [Source:MGI Symbol;Acc:MGI:2686209]	-	28	24	3	218	397	670	0.394698	0.312172	0.0335897	2.77888	5.47273	9.14743
ENSMUSG00000013668	0	0	0	160.873	113.165	38.8406	-9.42017	5.04955e-10	1.94849e-08	4933402N03Rik	7	131137713	131146314	-	1826	protein_coding	RIKEN cDNA 4933402N03 gene [Source:MGI Symbol;Acc:MGI:1914681]	-	0	0	0	83	90	59	0	0	0	2.25103	2.63965	1.71382
ENSMUSG00000071322	42.2518	56.3598	3.75788	1880.08	1072.55	694.522	-5.15589	5.28028e-10	2.03366e-08	Tcp10a	17	7324646	7345974	+	3220	protein_coding	t-complex protein 10a [Source:MGI Symbol;Acc:MGI:98541]	-	42	76	5	970	853	1055	1.38979	2.32054	0.131416	29.0254	27.603	33.8119
ENSMUSG00000071937	0	2.9663	0.751576	139.552	144.6	75.0479	-6.50944	5.44063e-10	2.09145e-08	Adam25	8	40752208	40756176	+	2621	protein_coding	a disintegrin and metallopeptidase domain 25 (testase 2) [Source:MGI Symbol;Acc:MGI:1345157]	-	0	4	1	72	115	114	0	0.0771199	0.0165962	1.36041	2.34983	2.30703
ENSMUSG00000025885	12.0719	11.1236	0.751576	329.498	334.465	187.62	-5.16476	5.55526e-10	2.13148e-08	Myo5b	18	74440936	74771493	+	9766	protein_coding	myosin VB [Source:MGI Symbol;Acc:MGI:106598]	-	12	15	1	170	266	285	0.319792	0.368852	0.0211672	4.09677	6.93226	7.35611
ENSMUSG00000109750	8.04796	13.3484	0	711.328	682.762	141.538	-6.16634	5.57632e-10	2.13552e-08	Hmgb1-rs17	8	33484196	33485167	+	972	unprocessed_pseudogene	high mobility group box 1, related sequence 17 [Source:MGI Symbol;Acc:MGI:104764]	-	8	18	0	367	543	215	0.450736	0.935792	0	18.6984	29.9184	11.7324
ENSMUSG00000086786	0	0	0	79.4672	201.182	43.4488	-9.47505	5.79739e-10	2.21428e-08	Gm15908	13	34652923	34666774	+	1091	antisense	predicted gene 15908 [Source:MGI Symbol;Acc:MGI:3801931]	-	0	0	0	41	160	66	0	0	0	1.86107	7.85416	3.20874
ENSMUSG00000031553	48.2878	88.9891	2.25473	2221.2	2220.55	1876.86	-5.50091	5.80381e-10	2.21428e-08	Adam3	8	24677225	24725852	-	2942	protein_coding	a disintegrin and metallopeptidase domain 3 (cyritestin) [Source:MGI Symbol;Acc:MGI:102518]	-	48	120	3	1146	1766	2851	2.27987	5.25927	0.11318	49.222	82.0288	131.154
ENSMUSG00000114207	0	0	0	91.0965	74.1859	84.2643	-9.09854	5.91886e-10	2.25394e-08	Gm41109	14	24425164	24429822	-	4659	TEC	predicted gene, 41109 [Source:MGI Symbol;Acc:MGI:5623994]	-	0	0	0	47	59	128	0	0	0	0.499585	0.67821	1.45724
ENSMUSG00000032680	0	12.6068	1.50315	577.591	386.018	157.996	-6.27943	5.93155e-10	2.25454e-08	6820408C15Rik	2	152415587	152444330	+	1787	protein_coding	RIKEN cDNA 6820408C15 gene [Source:MGI Symbol;Acc:MGI:3045333]	-	0	17	2	298	307	240	0	0.693907	0.0702725	11.9207	13.2807	10.2827
ENSMUSG00000067702	67.4017	206.9	5.26103	6704.31	5586.58	2805.08	-5.75409	5.94618e-10	2.25588e-08	Tuba3a	6	125278274	125286042	-	1509	protein_coding	tubulin, alpha 3A [Source:MGI Symbol;Acc:MGI:1095406]	-	67	279	7	3459	4443	4261	2.43155	9.34304	0.201783	113.518	157.686	149.774
ENSMUSG00000094445	6.03597	29.663	2.25473	1004	677.732	217.244	-5.63507	5.99025e-10	2.26701e-08	1700015G11Rik	7	52011683	52015728	-	397	protein_coding	RIKEN cDNA 1700015G11 gene [Source:MGI Symbol;Acc:MGI:1922779]	-	6	40	3	518	539	330	0.995716	6.12519	0.395442	77.7356	87.4741	53.0414
ENSMUSG00000040812	0	10.3821	3.00631	186.069	355.841	182.353	-5.71904	5.99786e-10	2.26701e-08	Agbl2	2	90782727	90834437	+	6650	protein_coding	ATP/GTP binding protein-like 2 [Source:MGI Symbol;Acc:MGI:2443254]	-	0	14	4	96	283	277	0	0.229695	0.0564918	1.54356	4.92085	4.77028
ENSMUSG00000070529	0	0	0	118.232	191.123	30.9408	-9.54383	6.10345e-10	2.30263e-08	Wfdc10	2	164656046	164657368	+	459	protein_coding	WAP four-disulfide core domain 10 [Source:MGI Symbol;Acc:MGI:3616889]	-	0	0	0	61	152	47	0	0	0	6.58145	17.7352	5.43126
ENSMUSG00000074178	39.2338	115.686	81.9218	2424.72	1693.7	525.336	-4.2903	6.15318e-10	2.31709e-08	Gm10638	8	86745699	86746603	+	905	protein_coding	predicted gene 10638 [Source:MGI Symbol;Acc:MGI:3704316]	-	39	156	109	1251	1347	798	2.36001	8.71063	5.23907	68.4562	79.712	46.7702
ENSMUSG00000023577	38.2278	160.922	9.01892	4250.52	3598.65	1349.55	-5.46389	6.18823e-10	2.32192e-08	Iqcf3	9	106503225	106561631	-	2677	protein_coding	IQ motif containing F3 [Source:MGI Symbol;Acc:MGI:1915515]	-	38	217	12	2193	2862	2050	3.04692	16.0551	0.764252	159.009	224.416	159.202
ENSMUSG00000045004	102.611	199.484	10.5221	4979.3	4247.46	2240.9	-5.1968	6.18889e-10	2.32192e-08	Spata21	4	141088333	141112760	+	2629	protein_coding	spermatogenesis associated 21 [Source:MGI Symbol;Acc:MGI:3607787]	-	102	269	14	2569	3378	3404	3.49998	8.51712	0.381567	79.7142	113.353	113.128
ENSMUSG00000051736	119.713	267.709	49.604	5739.08	3353.45	1399.58	-4.58472	6.21399e-10	2.32703e-08	Fam229b	10	39118804	39133914	-	3331	protein_coding	family with sequence similarity 229, member B [Source:MGI Symbol;Acc:MGI:1913587]	-	119	361	66	2961	2667	2126	7.1615	20.0465	3.15485	161.139	156.959	123.919
ENSMUSG00000091129	0	2.9663	0	529.135	272.853	28.3076	-8.05329	6.27787e-10	2.34663e-08	Iqcf6	9	106626582	106627675	+	537	protein_coding	IQ motif containing F6 [Source:MGI Symbol;Acc:MGI:3781315]	-	0	4	0	273	217	43	0	0.376408	0	25.1763	21.6416	4.24726
ENSMUSG00000039632	15.0899	9.64049	5.26103	414.78	193.638	129.03	-4.62987	6.33027e-10	2.36187e-08	Ccdc151	9	21989871	22002634	-	2514	protein_coding	coiled-coil domain containing 151 [Source:MGI Symbol;Acc:MGI:1924859]	-	15	13	7	214	154	196	0.47374	0.37885	0.1756	6.1118	4.75638	5.99545
ENSMUSG00000056598	12.0719	10.3821	24.802	238.401	276.625	206.053	-3.92569	6.49366e-10	2.41838e-08	Drc3	11	60353329	60394341	+	4519	protein_coding	dynein regulatory complex subunit 3 [Source:MGI Symbol;Acc:MGI:1921915]	-	12	14	33	123	220	313	0.367546	0.395671	0.802828	3.40676	6.58961	9.28521
ENSMUSG00000078127	0	24.472	2.25473	955.544	739.344	450.288	-6.30835	6.56119e-10	2.43906e-08	Fam170b	14	32833962	32836789	+	2692	protein_coding	family with sequence similarity 170, member B [Source:MGI Symbol;Acc:MGI:2145650]	-	0	33	3	493	588	684	0	0.801722	0.0627385	11.7378	15.1398	17.4425
ENSMUSG00000038797	9.05395	23.7304	12.0252	281.042	281.655	178.403	-4.03601	6.75717e-10	2.50732e-08	Zscan2	7	80860920	80876537	+	2994	protein_coding	zinc finger and SCAN domain containing 2 [Source:MGI Symbol;Acc:MGI:99176]	zf-C2H2	9	32	16	145	224	271	0.396205	1.29988	0.559468	5.77234	9.64345	11.5548
ENSMUSG00000009093	20.1199	76.3823	5.26103	2420.84	1650.95	514.802	-5.49088	6.8043e-10	2.5202e-08	Gstt4	10	75814943	75822543	-	989	protein_coding	glutathione S-transferase, theta 4 [Source:MGI Symbol;Acc:MGI:1923136]	-	20	103	7	1249	1313	782	1.15051	5.46731	0.319843	64.9725	73.864	43.5697
ENSMUSG00000042293	341.032	276.608	149.564	7719.94	4061.36	1563.5	-4.12071	6.90172e-10	2.54828e-08	Gm5617	9	48495442	48495972	+	531	protein_coding	predicted gene 5617 [Source:MGI Symbol;Acc:MGI:3643566]	-	339	373	199	3983	3230	2375	34.9626	35.4967	16.3018	371.467	325.771	237.238
ENSMUSG00000028789	119.713	172.046	99.2081	2688.32	1535.27	806.436	-3.68429	6.90523e-10	2.54828e-08	Azin2	4	128930233	128962442	-	4024	protein_coding	antizyme inhibitor 2 [Source:MGI Symbol;Acc:MGI:2442093]	-	119	232	132	1387	1221	1225	4.12466	7.42	3.63407	43.4734	41.3869	41.1239
ENSMUSG00000021879	0	0	0.751576	63.9614	124.481	252.793	-8.96458	7.03793e-10	2.58973e-08	Dnah12	14	26693274	26891703	+	12009	protein_coding	dynein, axonemal, heavy chain 12 [Source:MGI Symbol;Acc:MGI:107720]	-	0	0	1	33	99	384	0	0	0.00689361	0.258994	0.840254	3.22788
ENSMUSG00000032101	31.1858	59.3261	2.25473	1620.35	1223.44	834.744	-5.30887	7.05085e-10	2.58973e-08	Ddx25	9	35536647	35558528	-	6934	protein_coding	DEAD (Asp-Glu-Ala-Asp) box polypeptide 25 [Source:MGI Symbol;Acc:MGI:1353582]	-	31	80	3	836	973	1268	0.244836	0.583015	0.0188197	5.97072	7.51508	9.69953
ENSMUSG00000100372	0	0	0	203.513	64.1268	50.032	-9.44117	7.06603e-10	2.58973e-08	1700003I22Rik	1	56018978	56020203	+	482	lincRNA	RIKEN cDNA 1700003I22 gene [Source:MGI Symbol;Acc:MGI:1916606]	-	0	0	0	105	51	76	0	0	0	13.0979	6.87994	10.154
ENSMUSG00000026679	52.3117	42.2698	58.623	819.868	656.357	314.016	-3.54505	7.06859e-10	2.58973e-08	Enkur	2	21180731	21205365	-	1561	protein_coding	enkurin, TRPC channel interacting protein [Source:MGI Symbol;Acc:MGI:1918483]	-	52	57	78	423	522	477	3.38212	3.42087	4.02957	24.879	33.2019	30.0484
ENSMUSG00000067795	6.03597	8.15734	2.25473	255.845	137.055	104.014	-4.91581	7.19659e-10	2.63188e-08	4930444P10Rik	1	16065979	16093325	-	2063	protein_coding	RIKEN cDNA 4930444P10 gene [Source:MGI Symbol;Acc:MGI:1923049]	-	6	11	3	132	109	158	0.265632	0.449362	0.105494	5.28456	4.71913	6.77489
ENSMUSG00000022487	18.1079	69.7081	6.01261	1670.75	1512.64	455.554	-5.27349	7.37805e-10	2.69338e-08	Gtsf1	15	103402405	103430470	-	1390	protein_coding	gametocyte specific factor 1 [Source:MGI Symbol;Acc:MGI:1921424]	-	18	94	8	862	1203	692	1.34483	6.48033	0.474747	58.2382	87.8955	50.0746
ENSMUSG00000026940	35.2098	16.3147	12.7768	616.355	882.687	154.046	-4.69156	7.60513e-10	2.7713e-08	Ccdc183	2	25608635	25617678	-	3035	protein_coding	coiled-coil domain containing 183 [Source:MGI Symbol;Acc:MGI:1924308]	-	35	22	17	318	702	234	0.819826	0.475501	0.316286	6.73577	16.0804	5.30868
ENSMUSG00000024352	164.983	245.462	153.322	4568.39	3803.6	913.741	-4.04119	7.8192e-10	2.8442e-08	Spata24	18	35656690	35662186	-	967	protein_coding	spermatogenesis associated 24 [Source:MGI Symbol;Acc:MGI:1918492]	-	164	331	204	2357	3025	1388	12.7395	23.7253	12.5868	165.567	229.795	104.428
ENSMUSG00000005483	75.4496	176.495	87.9344	1306.36	1200.81	936.124	-3.33851	7.84064e-10	2.8469e-08	Dnajb1	8	83608193	83612653	+	3204	protein_coding	DnaJ heat shock protein family (Hsp40) member B1 [Source:MGI Symbol;Acc:MGI:1931874]	-	75	238	117	674	955	1422	1.40421	4.11173	1.73995	11.4114	17.4857	25.7863
ENSMUSG00000017195	0	25.2136	2.25473	660.934	772.036	618.816	-6.20512	7.9932e-10	2.8971e-08	Zpbp2	11	98551097	98558665	+	1683	protein_coding	zona pellucida binding protein 2 [Source:MGI Symbol;Acc:MGI:1916626]	-	0	34	3	341	614	940	0	1.38446	0.105154	13.6078	26.4973	40.1764
ENSMUSG00000100315	6.03597	2.9663	0.751576	300.425	216.271	53.3235	-5.90596	8.06932e-10	2.91948e-08	1700031P21Rik	12	52599981	52602322	-	568	lincRNA	RIKEN cDNA 1700031P21 gene [Source:MGI Symbol;Acc:MGI:1920528]	-	6	4	1	155	172	81	0.809326	0.49786	0.10714	18.9065	22.6886	10.5822
ENSMUSG00000050612	17.1019	102.337	5.26103	2680.56	2658.12	871.609	-5.63484	8.29462e-10	2.99566e-08	Txndc2	17	65637507	65642168	-	1987	protein_coding	thioredoxin domain containing 2 (spermatozoa) [Source:MGI Symbol;Acc:MGI:2389312]	-	17	138	7	1383	2114	1324	0.510414	3.8232	0.166936	37.5493	62.0705	38.5016
ENSMUSG00000011154	11.0659	8.15734	0	331.436	349.554	202.761	-5.54282	8.35102e-10	3.01067e-08	Cfap161	7	83774101	83794880	-	3188	protein_coding	cilia and flagella associated protein 161 [Source:MGI Symbol;Acc:MGI:1922806]	-	11	11	0	171	278	308	0.421559	0.388986	0	5.92609	10.4188	11.4323
ENSMUSG00000085820	0	1.48315	0	207.39	196.153	61.8816	-8.18189	8.51195e-10	3.06324e-08	4933406K04Rik	12	106685607	106716362	-	2670	lincRNA	RIKEN cDNA 4933406K04 gene [Source:MGI Symbol;Acc:MGI:1918283]	-	0	2	0	107	156	94	0	0.0778625	0	4.08238	6.43657	3.84121
ENSMUSG00000074764	15.0899	9.64049	4.50946	248.093	179.807	150.754	-4.32134	8.60564e-10	3.09148e-08	Sel1l2	2	140229855	140389706	-	2739	protein_coding	sel-1 suppressor of lin-12-like 2 (C. elegans) [Source:MGI Symbol;Acc:MGI:2684964]	-	15	13	6	128	143	229	0.743408	0.594503	0.236192	5.73657	6.93072	10.9923
ENSMUSG00000026751	0	0	0	91.0965	72.9285	77.0229	-9.04793	8.76902e-10	3.14461e-08	Nr5a1	2	38692656	38714542	-	4241	protein_coding	nuclear receptor subfamily 5, group A, member 1 [Source:MGI Symbol;Acc:MGI:1346833]	SF-like	0	0	0	47	58	117	0	0	0	0.871748	1.16338	2.32429
ENSMUSG00000063568	10.0599	10.3821	7.51576	209.328	207.469	100.722	-4.2091	8.79155e-10	3.14713e-08	Jazf1	6	52768797	53068631	-	2536	protein_coding	JAZF zinc finger 1 [Source:MGI Symbol;Acc:MGI:2141450]	-	10	14	10	108	165	153	0.260287	0.336245	0.206743	2.54204	4.19994	3.8571
ENSMUSG00000035211	17.1019	126.068	21.7957	2467.36	1697.47	907.158	-4.93851	8.94357e-10	3.19591e-08	Xrra1	7	99859116	99917822	+	4398	protein_coding	X-ray radiation resistance associated 1 [Source:MGI Symbol;Acc:MGI:2181647]	-	17	170	29	1273	1350	1378	0.589984	5.44396	0.799405	39.9508	45.8175	46.3188
ENSMUSG00000029155	23.1379	103.079	3.00631	3027.5	2187.86	1356.79	-5.66591	9.25623e-10	3.30182e-08	Spata18	5	73651379	73679512	+	2107	protein_coding	spermatogenesis associated 18 [Source:MGI Symbol;Acc:MGI:1920722]	-	23	139	4	1562	1740	2061	0.75154	4.19097	0.103815	46.1542	55.6007	65.2258
ENSMUSG00000071724	12.0719	31.8878	1.50315	895.459	761.977	287.025	-5.41437	9.39309e-10	3.34476e-08	Smpd5	15	76294348	76296896	+	2149	protein_coding	sphingomyelin phosphodiesterase 5 [Source:MGI Symbol;Acc:MGI:3709877]	-	12	43	2	462	606	436	0.642397	2.12406	0.0850414	22.3651	31.725	22.6061
ENSMUSG00000106586	0	0	0	85.2818	150.887	44.1071	-9.26461	9.456e-10	3.36127e-08	1700013M08Rik	5	102474290	102483289	-	1481	antisense	RIKEN cDNA 1700013M08 gene [Source:MGI Symbol;Acc:MGI:1922755]	-	0	0	0	44	120	67	0	0	0	2.94459	8.68469	4.8024
ENSMUSG00000017049	11.0659	46.7193	2.25473	1573.84	1321.52	318.625	-5.73713	9.56352e-10	3.38954e-08	Ccdc70	8	21969775	21974041	+	1115	protein_coding	coiled-coil domain containing 70 [Source:MGI Symbol;Acc:MGI:1915179]	-	11	63	3	812	1051	484	0.598221	3.16144	0.129589	39.9329	55.8956	25.4936
ENSMUSG00000063971	0	14.8315	3.75788	703.575	358.356	164.579	-6.01617	9.56894e-10	3.38954e-08	Krt88	15	101447744	101453907	+	902	protein_coding	keratin 88 [Source:MGI Symbol;Acc:MGI:1913572]	-	0	20	5	363	285	250	0	1.12046	0.241123	19.9299	16.9217	14.7011
ENSMUSG00000107073	0	0	0	170.564	113.165	30.9408	-9.42819	9.61763e-10	3.40085e-08	4930428D20Rik	16	69796135	69800381	-	546	lincRNA	RIKEN cDNA 4930428D20 gene [Source:MGI Symbol;Acc:MGI:1925360]	-	0	0	0	88	90	47	0	0	0	7.98168	8.82784	4.56584
ENSMUSG00000056508	65.3897	115.686	37.5788	2874.38	1647.18	463.454	-4.50965	9.72289e-10	3.4321e-08	1700001K19Rik	12	110667688	110682619	-	955	protein_coding	RIKEN cDNA 1700001K19 gene [Source:MGI Symbol;Acc:MGI:1913573]	-	65	156	50	1483	1310	704	5.31296	11.7658	3.24617	109.615	104.713	55.7331
ENSMUSG00000024973	77.4616	152.765	6.01261	4547.07	3562.18	1722.81	-5.37888	1.01091e-09	3.56223e-08	Hrasls5	19	7612541	7639642	+	1408	protein_coding	HRAS-like suppressor family, member 5 [Source:MGI Symbol;Acc:MGI:1913977]	-	77	206	8	2346	2833	2617	4.71157	11.631	0.388815	129.81	169.523	155.094
ENSMUSG00000074127	24.1439	49.6856	3.75788	1494.37	1083.87	346.274	-5.23462	1.03055e-09	3.62513e-08	Cmtm2a	8	104281042	104293181	-	1272	protein_coding	CKLF-like MARVEL transmembrane domain containing 2A [Source:MGI Symbol;Acc:MGI:2447160]	-	24	67	5	771	862	526	1.68075	4.32954	0.278124	48.8261	59.0344	35.6775
ENSMUSG00000057240	9.05395	20.0226	0.751576	550.455	401.107	247.527	-5.32529	1.05949e-09	3.72049e-08	Ms4a13	19	11169418	11196737	-	1389	protein_coding	membrane-spanning 4-domains, subfamily A, member 13 [Source:MGI Symbol;Acc:MGI:1920716]	-	9	27	1	284	319	376	0.36837	1.01972	0.0325102	10.5115	12.7685	14.9055
ENSMUSG00000031682	11.0659	42.2698	5.26103	903.212	780.838	260.034	-5.04537	1.0975e-09	3.84599e-08	1700011L22Rik	8	79210431	79248570	-	1026	protein_coding	RIKEN cDNA 1700011L22 gene [Source:MGI Symbol;Acc:MGI:1914937]	-	11	57	7	466	621	395	0.844892	4.03979	0.427056	32.3669	46.6452	29.3848
ENSMUSG00000030041	28.1679	22.9889	10.5221	779.166	359.613	183.012	-4.42435	1.09902e-09	3.84599e-08	M1ap	6	82946902	83030309	+	2212	protein_coding	meiosis 1 associated protein [Source:MGI Symbol;Acc:MGI:1315200]	-	28	31	14	402	286	278	1.59397	1.6284	0.633037	20.6945	15.9219	15.328
ENSMUSG00000039330	18.1079	42.2698	4.50946	1149.37	740.602	272.542	-5.05535	1.11556e-09	3.89716e-08	Tsga10ip	19	5390049	5394401	-	487	protein_coding	testis specific 10 interacting protein [Source:MGI Symbol;Acc:MGI:1925556]	-	18	57	6	593	589	414	2.02415	5.91452	0.535918	60.3018	64.7726	45.0906
ENSMUSG00000025983	7.04196	33.3709	6.01261	360.51	469.006	329.158	-4.63093	1.13221e-09	3.94853e-08	Ccdc150	1	54250683	54368727	+	5021	protein_coding	coiled-coil domain containing 150 [Source:MGI Symbol;Acc:MGI:1925266]	-	7	45	8	186	373	500	0.150985	0.895619	0.137058	3.62789	7.86776	10.4453
ENSMUSG00000022518	9.05395	7.41576	0	228.71	218.786	244.235	-5.41436	1.1376e-09	3.96054e-08	4930562C15Rik	16	4835416	4867686	+	5312	protein_coding	RIKEN cDNA 4930562C15 gene [Source:MGI Symbol;Acc:MGI:1926059]	-	9	10	0	118	174	371	0.279094	0.286143	0	3.30899	5.27671	11.1429
ENSMUSG00000051378	0	0	0	94.9729	40.2364	138.904	-9.23685	1.15349e-09	4.00897e-08	Kif18b	11	102905529	102925124	-	3572	protein_coding	kinesin family member 18B [Source:MGI Symbol;Acc:MGI:2446979]	-	0	0	0	49	32	211	0	0	0	1.30885	0.924368	6.03654
ENSMUSG00000047720	66.3957	110.495	1.50315	4194.31	4520.31	1880.15	-5.89231	1.17316e-09	4.07035e-08	4922502D21Rik	6	129322164	129331796	-	1809	protein_coding	RIKEN cDNA 4922502D21 gene [Source:MGI Symbol;Acc:MGI:2685920]	-	66	149	2	2164	3595	2856	3.35292	6.98459	0.0807025	99.4129	178.601	140.525
ENSMUSG00000040919	3.01798	30.4046	4.50946	1031.13	793.412	166.554	-5.70136	1.17788e-09	4.07977e-08	4930505A04Rik	11	30426006	30471827	-	990	protein_coding	RIKEN cDNA 4930505A04 gene [Source:MGI Symbol;Acc:MGI:1922337]	-	3	41	6	532	631	253	0.173488	2.1878	0.275599	27.8206	35.6849	14.1705
ENSMUSG00000104705	0	2.9663	0	246.154	272.853	41.4739	-7.48037	1.18082e-09	4.08298e-08	4930405N21Rik	5	113320454	113321653	-	1200	TEC	RIKEN cDNA 4930405N21 gene [Source:MGI Symbol;Acc:MGI:1921047]	-	0	4	0	127	217	63	0	0.168443	0	5.24115	9.68463	2.78467
ENSMUSG00000020865	13.0779	16.3147	2.25473	459.359	309.318	156.021	-4.87148	1.19175e-09	4.11377e-08	Abcc3	11	94343295	94392997	-	5698	protein_coding	ATP-binding cassette, sub-family C (CFTR/MRP), member 3 [Source:MGI Symbol;Acc:MGI:1923658]	-	13	22	3	237	246	237	0.306078	0.477954	0.0561032	5.04595	5.66409	5.40448
ENSMUSG00000068876	3.01798	0	1.50315	292.672	70.4137	86.2393	-6.70476	1.20642e-09	4.15732e-08	Cgn	3	94760069	94786492	-	6021	protein_coding	cingulin [Source:MGI Symbol;Acc:MGI:1927237]	-	3	0	2	151	56	131	0.0451727	0	0.0239201	2.05607	0.824612	1.91048
ENSMUSG00000055882	7.04196	9.64049	0.751576	269.413	275.368	112.572	-5.24085	1.22054e-09	4.19887e-08	Abhd16b	2	181493206	181494980	+	1775	protein_coding	abhydrolase domain containing 16B [Source:MGI Symbol;Acc:MGI:3607711]	-	7	13	1	139	219	171	0.215972	0.370099	0.0245063	3.87812	6.6077	5.10991
ENSMUSG00000097169	0	3.70788	0	164.749	173.52	86.2393	-6.75919	1.25882e-09	4.32323e-08	Gm26661	14	7791587	7792057	+	471	protein_coding	predicted gene, 26661 [Source:MGI Symbol;Acc:MGI:5477155]	-	0	5	0	85	138	131	0	0.536442	0	8.93722	15.6914	14.7525
ENSMUSG00000027355	64.3837	65.2587	6.01261	2213.45	1920.03	549.693	-5.11117	1.27411e-09	4.36833e-08	Tmco5	2	116878691	116892494	+	1228	protein_coding	transmembrane and coiled-coil domains 5 [Source:MGI Symbol;Acc:MGI:1914606]	-	64	88	8	1142	1527	835	4.26389	5.40984	0.423345	68.8016	99.4883	53.8803
ENSMUSG00000036223	0	0	0	174.44	80.4729	38.1823	-9.32489	1.28885e-09	4.41143e-08	Ska1	18	74195299	74207818	-	2669	protein_coding	spindle and kinetochore associated complex subunit 1 [Source:MGI Symbol;Acc:MGI:1913718]	-	0	0	0	90	64	58	0	0	0	1.69019	1.29979	1.16663
ENSMUSG00000043648	0	0	1.50315	118.232	124.481	115.205	-7.79772	1.30141e-09	4.44691e-08	Pld6	11	59783897	59787645	-	1757	protein_coding	phospholipase D family, member 6 [Source:MGI Symbol;Acc:MGI:2687283]	-	0	0	2	61	99	175	0	0	0.0644425	2.23769	3.92741	6.87574
ENSMUSG00000051804	0	5.93261	0.751576	279.104	225.073	71.7564	-6.37126	1.31102e-09	4.47223e-08	Adam6b	12	113489511	113492057	+	2547	protein_coding	a disintegrin and metallopeptidase domain 6B [Source:MGI Symbol;Acc:MGI:2444636]	-	0	8	1	144	179	109	0	0.158721	0.0170784	2.79987	3.76382	2.26993
ENSMUSG00000030292	21.1259	20.0226	0.751576	1004	589.715	276.492	-5.48605	1.35336e-09	4.60892e-08	Smco2	6	146850104	146871406	+	1832	protein_coding	single-pass membrane protein with coiled-coil domains 2 [Source:MGI Symbol;Acc:MGI:1916621]	-	21	27	1	518	469	420	1.78579	2.11861	0.0675445	39.8335	39.0024	34.5922
ENSMUSG00000034151	20.1199	38.562	0.751576	1058.27	988.307	589.192	-5.47025	1.36876e-09	4.65355e-08	Zbbx	3	75037907	75165034	-	3034	protein_coding	zinc finger, B-box domain containing [Source:MGI Symbol;Acc:MGI:2674085]	-	20	52	1	546	786	895	0.608155	1.45903	0.0241525	15.0135	23.373	26.3587
ENSMUSG00000024180	19.1139	68.225	19.541	1219.14	613.605	400.914	-4.37971	1.39523e-09	4.73563e-08	Tmem8	17	26113316	26123254	+	3464	protein_coding	transmembrane protein 8 (five membrane-spanning domains) [Source:MGI Symbol;Acc:MGI:1926283]	-	19	92	26	629	488	609	0.400201	1.78808	0.434987	11.9807	10.052	12.4239
ENSMUSG00000026831	10.0599	5.93261	3.00631	242.278	116.937	123.105	-4.68502	1.42563e-09	4.8307e-08	1700007K13Rik	2	28462001	28466332	-	965	protein_coding	RIKEN cDNA 1700007K13 gene [Source:MGI Symbol;Acc:MGI:1916577]	-	10	8	4	125	93	187	0.854358	0.630674	0.271443	9.65731	7.77016	15.4739
ENSMUSG00000073761	3.01798	4.44946	0	108.54	204.954	106.647	-5.82429	1.44354e-09	4.88326e-08	4933427I04Rik	4	123859679	123863165	+	2183	protein_coding	Riken cDNA 4933427I04 gene [Source:MGI Symbol;Acc:MGI:3613760]	-	3	6	0	56	163	162	0.0752602	0.13889	0	1.27039	3.99888	3.93619
ENSMUSG00000031452	72.4316	106.787	5.26103	2932.53	2793.92	1118.48	-5.21385	1.45197e-09	4.9036e-08	1700029H14Rik	8	13550733	13562461	-	1421	protein_coding	RIKEN cDNA 1700029H14 gene [Source:MGI Symbol;Acc:MGI:1913751]	-	72	144	7	1513	2222	1699	3.50804	6.47395	0.270899	66.6618	105.872	80.1756
ENSMUSG00000060985	12.0719	2.22473	0.751576	193.822	321.891	156.021	-5.53203	1.4715e-09	4.96132e-08	Tdrd5	1	156255296	156303664	-	6937	protein_coding	tudor domain containing 5 [Source:MGI Symbol;Acc:MGI:2684949]	-	12	3	1	100	256	237	0.285107	0.0657694	0.0188714	2.14849	5.94804	5.45372
ENSMUSG00000041431	6.03597	7.41576	0	250.031	167.233	172.479	-5.4655	1.48194e-09	4.98823e-08	Ccnb1	13	100778650	100786570	-	4217	protein_coding	cyclin B1 [Source:MGI Symbol;Acc:MGI:88302]	-	6	10	0	129	133	262	0.217751	0.334876	0	4.23355	4.72027	9.20931
ENSMUSG00000056458	17.1019	35.5956	23.2989	757.845	412.423	189.595	-4.15418	1.50015e-09	5.04114e-08	Mok	12	110807798	110840939	-	3405	protein_coding	MOK protein kinase [Source:MGI Symbol;Acc:MGI:1336881]	-	17	48	31	391	328	288	0.600254	1.56388	0.869412	12.4844	11.3257	9.84908
ENSMUSG00000042800	19.1139	37.8204	2.25473	1135.8	975.733	269.251	-5.32847	1.62611e-09	5.45541e-08	Spata46	1	170308803	170312125	+	771	protein_coding	spermatogenesis associated 46 [Source:MGI Symbol;Acc:MGI:1924175]	-	19	51	3	586	776	409	1.34958	3.34264	0.169256	37.6398	53.9029	28.1374
ENSMUSG00000096001	1.00599	0	0	571.776	99.3337	28.3076	-9.62041	1.64883e-09	5.5225e-08	2610528A11Rik	14	37102140	37114022	-	828	protein_coding	RIKEN cDNA 2610528A11 gene [Source:MGI Symbol;Acc:MGI:1917295]	-	1	0	0	295	79	43	0.0751226	0	0	20.0401	5.80369	3.12864
ENSMUSG00000078721	0	0	0	127.923	69.1564	52.0069	-9.09113	1.6626e-09	5.55944e-08	Fam205a1	4	42848071	42853888	-	4146	protein_coding	family with sequence similarity 205, member A1 [Source:MGI Symbol;Acc:MGI:3651059]	-	0	0	0	66	55	79	0	0	0	0.78835	0.710458	1.01068
ENSMUSG00000020164	6.03597	5.93261	0	641.552	279.14	61.2233	-6.37234	1.67677e-09	5.59759e-08	Kcnmb4os1	10	116418052	116421237	+	824	antisense	potassium large conductance calcium-activated channel, subfamily M, beta member 4, opposite strand 1 [Source:MGI Symbol;Acc:MGI:1914592]	-	6	8	0	331	222	93	0.39877	0.49061	0	19.8932	14.4288	5.98647
ENSMUSG00000086379	0	0	0.751576	135.676	148.372	67.1481	-8.62717	1.68171e-09	5.60487e-08	1700026D11Rik	2	132490634	132524057	+	2929	antisense	RIKEN cDNA 1700026D11 gene [Source:MGI Symbol;Acc:MGI:1917621]	-	0	0	1	70	118	102	0	0	0.0502875	4.00762	7.30585	6.25459
ENSMUSG00000033409	0	4.44946	1.50315	325.621	154.659	51.3486	-6.4187	1.69595e-09	5.63571e-08	Syce1l	8	113643213	113655533	+	1164	protein_coding	synaptonemal complex central element protein 1 like [Source:MGI Symbol;Acc:MGI:1922247]	-	0	6	2	168	123	78	0	0.384767	0.110403	10.5581	8.35956	5.25029
ENSMUSG00000032489	12.0719	67.4834	9.77049	633.799	934.24	720.855	-4.67369	1.69652e-09	5.63571e-08	Kif9	9	110476958	110525179	+	4298	protein_coding	kinesin family member 9 [Source:MGI Symbol;Acc:MGI:1098237]	-	12	91	13	327	743	1095	0.28486	1.99327	0.245116	7.01947	17.2483	25.1757
ENSMUSG00000089982	0	0	0	195.761	181.064	13.8246	-9.74201	1.72955e-09	5.73606e-08	Gm7568	1	16253592	16267921	+	1003	antisense	predicted gene 7568 [Source:MGI Symbol;Acc:MGI:3649156]	-	0	0	0	101	144	21	0	0	0	11.0905	17.0998	2.46978
ENSMUSG00000005474	29.1739	41.5283	30.8146	451.606	465.234	223.169	-3.48511	1.7755e-09	5.87884e-08	Myl10	5	136693146	136701094	+	1203	protein_coding	myosin, light chain 10, regulatory [Source:MGI Symbol;Acc:MGI:1891705]	-	29	56	41	233	370	339	2.4932	4.44244	2.79976	18.1143	31.1076	28.2277
ENSMUSG00000095789	37.2218	106.787	8.26734	2889.89	2143.85	610.916	-5.21039	1.78714e-09	5.90774e-08	Nupr1l	5	129908540	129913789	+	2489	protein_coding	nuclear protein transcriptional regulator 1 like [Source:MGI Symbol;Acc:MGI:1923099]	-	37	144	11	1491	1705	928	2.25393	8.09424	0.532242	82.1339	101.571	54.7524
ENSMUSG00000026331	22.1319	5.19103	3.00631	259.722	232.617	335.741	-4.80139	1.79789e-09	5.92982e-08	Slco6c1	1	97059038	97128301	-	2842	protein_coding	solute carrier organic anion transporter family, member 6c1 [Source:MGI Symbol;Acc:MGI:1921691]	-	22	7	4	134	185	510	0.476024	0.139759	0.0687454	2.62191	3.91457	10.6879
ENSMUSG00000045330	0	0	0	50.3938	181.064	52.6652	-9.28665	1.79966e-09	5.92982e-08	4933402E13Rik	X	62283499	62292078	+	2025	protein_coding	RIKEN cDNA 4933402E13 gene [Source:MGI Symbol;Acc:MGI:1921687]	-	0	0	0	26	144	80	0	0	0	0.660303	3.95487	2.17606
ENSMUSG00000024112	35.2098	42.2698	20.2926	265.537	372.187	650.415	-3.723	1.83084e-09	6.02279e-08	Cacna1h	17	25374285	25433783	-	9763	protein_coding	calcium channel, voltage-dependent, T type, alpha 1H subunit [Source:MGI Symbol;Acc:MGI:1928842]	-	35	57	27	137	296	988	0.614738	0.923787	0.376672	2.17595	5.08417	16.8072
ENSMUSG00000026969	32.1918	26.6967	0.751576	1699.82	1224.7	328.499	-5.77423	1.84061e-09	6.04512e-08	Fam166a	2	25218745	25222280	+	1125	protein_coding	family with sequence similarity 166, member A [Source:MGI Symbol;Acc:MGI:3605773]	-	32	36	1	877	974	499	2.54348	2.64032	0.063133	63.0354	75.7085	38.4146
ENSMUSG00000084768	0	0	0	71.7143	189.866	35.549	-9.34959	1.85998e-09	6.09887e-08	Gm13605	2	35224533	35226685	+	1091	lincRNA	predicted gene 13605 [Source:MGI Symbol;Acc:MGI:3652204]	-	0	0	0	37	151	54	0	0	0	1.67951	7.41237	2.62533
ENSMUSG00000022783	4.02398	40.0451	1.50315	783.042	812.273	702.422	-5.64629	1.86318e-09	6.0995e-08	Spag6l	16	16753016	16829456	-	4559	protein_coding	sperm associated antigen 6-like [Source:MGI Symbol;Acc:MGI:1354388]	-	4	54	2	404	646	1067	0.196817	2.45173	0.0781647	17.9759	31.0844	50.8492
ENSMUSG00000020214	0	0	0	42.6409	125.739	82.9477	-9.11216	1.90084e-09	6.21277e-08	Glipr1l2	10	112083354	112108098	+	1904	protein_coding	GLI pathogenesis-related 1 like 2 [Source:MGI Symbol;Acc:MGI:1914787]	-	0	0	0	22	100	126	0	0	0	0.727303	3.57514	4.46143
ENSMUSG00000114384	0	0	0.751576	122.108	128.254	78.3395	-8.5324	1.90893e-09	6.2292e-08	4930455J16Rik	13	58736408	58762360	-	8153	lincRNA	RIKEN cDNA 4930455J16 gene [Source:MGI Symbol;Acc:MGI:1914835]	-	0	0	1	63	102	119	0	0	0.0176322	1.26467	2.2143	2.55854
ENSMUSG00000026650	147.881	225.439	9.01892	7845.93	6876.66	2071.72	-5.45709	1.93683e-09	6.3101e-08	Meig1	2	3409043	3422648	-	1102	protein_coding	meiosis expressed gene 1 [Source:MGI Symbol;Acc:MGI:1202878]	-	147	304	12	4048	5469	3147	13.7613	26.2598	0.89228	342.68	500.676	285.336
ENSMUSG00000046196	2.01199	31.1462	0.751576	810.177	692.821	653.707	-5.97826	1.94598e-09	6.32973e-08	Ttc39d	17	80207460	80217936	+	2438	protein_coding	tetratricopeptide repeat domain 39D [Source:MGI Symbol;Acc:MGI:1914987]	-	2	42	1	418	551	993	0.049116	0.951739	0.0195061	9.28273	13.2328	23.6189
ENSMUSG00000056509	17.1019	100.113	10.5221	3070.15	1859.68	496.37	-5.40514	1.96031e-09	6.36615e-08	Gm9999	7	46983580	46987803	+	683	protein_coding	predicted gene 9999 [Source:MGI Symbol;Acc:MGI:3642801]	-	17	135	14	1584	1479	754	2.28185	16.7204	1.4926	192.265	194.139	98.0226
ENSMUSG00000044854	31.1858	24.472	22.5473	812.116	694.078	132.321	-4.38943	1.98236e-09	6.42746e-08	1700056E22Rik	1	184033030	184034301	-	1272	protein_coding	RIKEN cDNA 1700056E22 gene [Source:MGI Symbol;Acc:MGI:1920613]	-	31	33	30	419	552	201	1.51715	1.49024	1.16618	18.5434	26.4188	9.52755
ENSMUSG00000048029	0	11.1236	3.75788	279.104	294.229	136.93	-5.5402	1.98867e-09	6.43764e-08	Eno4	19	58943425	58971421	+	2570	protein_coding	enolase 4 [Source:MGI Symbol;Acc:MGI:2441717]	-	0	15	5	144	234	208	0	0.367957	0.105579	3.46178	6.0835	5.35564
ENSMUSG00000038782	18.1079	81.5734	7.51576	1147.43	1268.7	699.789	-4.85724	2.03829e-09	6.58776e-08	1700028J19Rik	7	44229930	44236122	-	2177	protein_coding	RIKEN cDNA 1700028J19 gene [Source:MGI Symbol;Acc:MGI:1917254]	-	18	110	10	592	1009	1063	0.885677	4.99426	0.390824	26.3409	48.5513	50.6586
ENSMUSG00000040829	75.4496	24.472	11.2736	794.672	711.682	656.999	-4.29101	2.08419e-09	6.7254e-08	Zmynd15	11	70459433	70466202	+	4409	protein_coding	zinc finger, MYND-type containing 15 [Source:MGI Symbol;Acc:MGI:3603821]	-	75	33	15	410	566	998	2.03032	0.824311	0.322531	10.0367	14.9839	26.1667
ENSMUSG00000042200	28.1679	54.135	3.00631	1122.23	1212.12	501.636	-5.05422	2.14144e-09	6.89917e-08	Cdrt4	11	62951193	62993095	+	723	protein_coding	CMT1A duplicated region transcript 4 [Source:MGI Symbol;Acc:MGI:1913588]	-	28	73	4	579	964	762	2.12089	5.1022	0.240657	39.6593	71.4074	55.9026
ENSMUSG00000110447	0	0	0	147.305	59.0973	50.032	-9.13232	2.23236e-09	7.18069e-08	Gm31518	8	95593422	95621509	+	3207	lincRNA	predicted gene, 31518 [Source:MGI Symbol;Acc:MGI:5590677]	-	0	0	0	76	47	76	0	0	0	1.91052	1.27772	2.04627
ENSMUSG00000033486	62.3717	134.225	65.3871	1255.97	842.45	667.532	-3.39748	2.24518e-09	7.21052e-08	Catsper2	2	121392631	121413792	-	3695	protein_coding	cation channel, sperm associated 2 [Source:MGI Symbol;Acc:MGI:2387404]	-	62	181	87	648	670	1014	2.40808	6.48683	2.68396	22.7594	25.4484	38.1447
ENSMUSG00000026931	17.1019	74.1576	2.25473	3201.94	2014.34	487.153	-5.92743	2.27056e-09	7.2805e-08	1700019N19Rik	19	58785803	58794461	-	1257	protein_coding	RIKEN cDNA 1700019N19 gene [Source:MGI Symbol;Acc:MGI:1914757]	-	17	100	3	1652	1602	740	0.953888	5.17754	0.133705	83.8233	87.9058	40.2158
ENSMUSG00000085416	9.05395	2.9663	0	331.436	286.685	94.1391	-5.93532	2.30233e-09	7.37072e-08	1700019G24Rik	6	5963909	5977393	-	503	antisense	RIKEN cDNA 1700019G24 gene [Source:MGI Symbol;Acc:MGI:1919499]	-	9	4	0	171	228	143	0.979879	0.401851	0	16.8357	24.2757	15.0794
ENSMUSG00000053030	59.3537	40.7867	3.00631	1643.61	1274.99	620.791	-5.10505	2.33662e-09	7.46871e-08	Spink2	5	77205107	77211471	-	788	protein_coding	serine peptidase inhibitor, Kazal type 2 [Source:MGI Symbol;Acc:MGI:1917232]	-	59	55	4	848	1014	943	5.19469	4.46833	0.279734	67.5165	87.3077	80.4149
ENSMUSG00000022993	19.1139	12.6068	4.50946	598.911	365.9	103.355	-4.89049	2.34955e-09	7.49824e-08	4930415O20Rik	15	98571004	98589580	+	558	protein_coding	RIKEN cDNA 4930415O20 gene [Source:MGI Symbol;Acc:MGI:1921113]	-	19	17	6	309	291	157	1.86474	1.53953	0.467728	27.4239	27.9295	14.9238
ENSMUSG00000040140	10.0599	68.9666	2.25473	959.42	1217.15	1724.79	-5.58035	2.38555e-09	7.59347e-08	Tdrd6	17	43615335	43630299	-	7062	protein_coding	tudor domain containing 6 [Source:MGI Symbol;Acc:MGI:2679727]	-	10	93	3	495	968	2620	0.109158	0.936725	0.0260108	4.88613	10.3332	27.6995
ENSMUSG00000050050	8.04796	32.6293	6.01261	364.386	331.951	325.866	-4.44259	2.38773e-09	7.59347e-08	Ccdc158	5	92607954	92675271	-	6207	protein_coding	coiled-coil domain containing 158 [Source:MGI Symbol;Acc:MGI:2444555]	-	8	44	8	188	264	495	0.189414	0.961281	0.150449	4.02519	6.1127	11.3513
ENSMUSG00000105975	0	10.3821	2.25473	215.143	227.587	173.795	-5.568	2.39061e-09	7.59347e-08	Gm42609	3	55377457	55403122	-	3942	antisense	predicted gene 42609 [Source:MGI Symbol;Acc:MGI:5662746]	-	0	14	3	111	181	264	0	0.299517	0.0552481	2.32727	4.10396	5.92842
ENSMUSG00000090457	46.2758	195.034	9.77049	4463.73	3557.15	1675.41	-5.26978	2.40844e-09	7.63815e-08	4930571K23Rik	7	125368861	125371013	+	2153	lincRNA	RIKEN cDNA 4930571K23 gene [Source:MGI Symbol;Acc:MGI:1923111]	-	46	263	13	2303	2829	2545	1.21464	6.40797	0.272653	54.9907	73.0515	65.087
ENSMUSG00000082398	0	0	0	174.44	125.739	20.4078	-9.45544	2.42884e-09	7.69082e-08	Gm11927	4	32051738	32052914	+	759	processed_pseudogene	predicted gene 11927 [Source:MGI Symbol;Acc:MGI:3651638]	-	0	0	0	90	100	31	0	0	0	5.87226	7.05607	2.16638
ENSMUSG00000086315	0	0	0	85.2818	82.9876	55.2985	-8.9379	2.43374e-09	7.69434e-08	Arl4aos	12	40038099	40040027	+	748	antisense	ADP-ribosylation factor-like 4A, opposite strand [Source:MGI Symbol;Acc:MGI:2151103]	-	0	0	0	44	66	84	0	0	0	2.9131	4.72549	5.95652
ENSMUSG00000039099	6.03597	14.0899	0.751576	370.201	280.398	146.146	-5.24727	2.48695e-09	7.85033e-08	Wdr93	7	79743163	79785950	+	2285	protein_coding	WD repeat domain 93 [Source:MGI Symbol;Acc:MGI:3646885]	-	6	19	1	191	223	222	0.143801	0.420185	0.0190366	4.13953	5.22665	5.15326
ENSMUSG00000075511	68.4077	62.2924	9.01892	1120.29	1062.49	677.406	-4.35815	2.53048e-09	7.97534e-08	1700001L05Rik	15	83353847	83367282	-	6112	lincRNA	RIKEN cDNA 1700001L05 gene [Source:MGI Symbol;Acc:MGI:1916541]	-	68	84	12	578	845	1029	1.66546	1.89837	0.233445	12.8015	20.239	24.4095
ENSMUSG00000051113	126.755	258.81	77.4124	3820.24	3047.91	982.206	-4.08289	2.5477e-09	8.01716e-08	Fam71e1	7	44496581	44501486	+	2154	protein_coding	family with sequence similarity 71, member E1 [Source:MGI Symbol;Acc:MGI:1922788]	-	126	349	103	1971	2424	1492	9.87169	25.2302	6.40967	139.641	185.721	113.216
ENSMUSG00000112913	0	0	0	108.54	120.709	32.2574	-9.16241	2.60888e-09	8.19697e-08	Gm30853	10	65875605	65908250	-	1017	lincRNA	predicted gene, 30853 [Source:MGI Symbol;Acc:MGI:5590012]	-	0	0	0	56	96	49	0	0	0	3.18036	5.89603	2.98054
ENSMUSG00000043629	29.1739	113.461	23.2989	1659.12	1828.24	495.711	-4.58213	2.65506e-09	8.32917e-08	1700019D03Rik	1	52922324	53020179	-	4330	protein_coding	RIKEN cDNA 1700019D03 gene [Source:MGI Symbol;Acc:MGI:1914330]	-	29	153	31	856	1454	753	0.82717	4.02683	0.702322	22.0789	40.5572	20.8022
ENSMUSG00000113218	0	0	0	85.2818	105.621	44.1071	-9.00949	2.67258e-09	8.37121e-08	4933409F18Rik	12	26814371	26834873	-	2152	lincRNA	RIKEN cDNA 4933409F18 gene [Source:MGI Symbol;Acc:MGI:1918376]	-	0	0	0	44	84	67	0	0	0	1.52912	3.15696	2.49388
ENSMUSG00000087213	6.03597	6.67418	14.28	374.077	236.389	85.581	-4.67598	2.73673e-09	8.55894e-08	2810408I11Rik	1	64679871	64690659	-	2341	processed_transcript	RIKEN cDNA 2810408I11 gene [Source:MGI Symbol;Acc:MGI:1917191]	-	6	9	19	193	188	130	0.372125	0.515057	0.935985	10.8243	11.4025	7.80904
ENSMUSG00000040312	108.647	220.248	24.0504	3570.21	2947.32	1501.62	-4.50544	2.74695e-09	8.57765e-08	Cchcr1	17	35517100	35531015	+	5508	protein_coding	coiled-coil alpha-helical rod protein 1 [Source:MGI Symbol;Acc:MGI:2385321]	-	108	297	32	1842	2344	2281	3.37012	8.5517	0.793138	51.9777	71.5295	68.9387
ENSMUSG00000037913	0	0	0	94.9729	115.68	36.8656	-9.08364	2.78295e-09	8.67672e-08	Tmem156	5	65054346	65092132	-	3309	protein_coding	transmembrane protein 156 [Source:MGI Symbol;Acc:MGI:2685292]	-	0	0	0	49	92	56	0	0	0	2.04432	4.1509	2.50238
ENSMUSG00000035539	7.04196	8.89891	1.50315	238.401	104.363	162.604	-4.8615	2.82217e-09	8.78551e-08	Ccdc180	4	45890303	45950774	+	5292	protein_coding	coiled-coil domain containing 180 [Source:MGI Symbol;Acc:MGI:2685871]	-	7	12	2	123	83	247	0.122047	0.193057	0.0276973	1.93928	1.41519	4.17104
ENSMUSG00000037278	90.5395	212.832	69.8966	2719.33	1319	1127.69	-3.7892	2.84747e-09	8.84281e-08	Tmem97	11	78541817	78550777	-	1375	protein_coding	transmembrane protein 97 [Source:MGI Symbol;Acc:MGI:1916321]	-	90	287	93	1403	1049	1713	3.58458	10.5476	2.94209	50.5312	40.858	66.08
ENSMUSG00000022832	28.1679	57.8429	3.00631	1624.23	1337.86	423.955	-5.24822	2.84929e-09	8.84281e-08	Ropn1	16	34649921	34678618	+	1343	protein_coding	ropporin, rhophilin associated protein 1 [Source:MGI Symbol;Acc:MGI:1923628]	-	28	78	4	838	1064	644	1.77272	4.55671	0.20115	47.9769	65.8765	39.4898
ENSMUSG00000101605	4.02398	6.67418	0	139.552	179.807	154.046	-5.47217	2.8662e-09	8.88171e-08	Ace3	11	105994675	106005443	+	2214	protein_coding	angiotensin I converting enzyme (peptidyl-dipeptidase A) 3 [Source:MGI Symbol;Acc:MGI:3644400]	-	4	9	0	72	143	234	0.098942	0.205418	0	1.61049	3.4591	5.606
ENSMUSG00000050114	53.3177	65.2587	1.50315	2924.78	1883.57	899.259	-5.572	2.9575e-09	9.15065e-08	Prdx6b	2	80292472	80295356	+	2885	protein_coding	peroxiredoxin 6B [Source:MGI Symbol;Acc:MGI:1336888]	-	53	88	2	1509	1498	1366	1.00607	1.54138	0.0301551	25.9029	27.8081	25.1142
ENSMUSG00000089984	8.04796	19.281	1.50315	465.174	500.441	131.005	-5.24359	2.96848e-09	9.17066e-08	Fbxo24	5	137612503	137629002	-	2512	protein_coding	F-box protein 24 [Source:MGI Symbol;Acc:MGI:1918426]	-	8	26	2	240	398	199	0.214973	0.644677	0.0426876	5.83192	10.4588	5.17922
ENSMUSG00000027442	7.04196	45.9777	2.25473	1538.95	1175.66	283.076	-5.75417	3.05992e-09	9.43878e-08	Cst8	2	148798785	148805595	+	853	protein_coding	cystatin 8 (cystatin-related epididymal spermatogenic) [Source:MGI Symbol;Acc:MGI:107161]	-	7	62	3	794	935	430	0.553176	4.52097	0.188306	56.7403	72.2575	32.9117
ENSMUSG00000062248	10.0599	1.48315	14.28	238.401	593.487	129.688	-5.22283	3.098e-09	9.54173e-08	Cks2	13	51645232	51650660	+	692	protein_coding	CDC28 protein kinase regulatory subunit 2 [Source:MGI Symbol;Acc:MGI:1913447]	-	10	2	19	123	472	197	0.791393	0.146049	1.19433	8.80245	36.5292	15.0999
ENSMUSG00000091685	19.1139	34.8541	1.50315	546.579	696.593	501.636	-4.97509	3.1561e-09	9.70597e-08	Gm17359	3	79336661	79464129	+	2241	protein_coding	predicted gene, 17359 [Source:MGI Symbol;Acc:MGI:4936993]	-	19	47	2	282	554	762	1.00924	2.30363	0.0843815	13.5455	28.7777	39.2023
ENSMUSG00000062296	1.00599	4.44946	6.01261	155.058	85.5024	131.663	-4.98318	3.23419e-09	9.93108e-08	Trank1	9	111311739	111395775	+	13123	protein_coding	tetratricopeptide repeat and ankyrin repeat containing 1 [Source:MGI Symbol;Acc:MGI:1341834]	-	1	6	8	80	68	200	0.0172813	0.0956758	0.10981	1.25018	1.14919	3.34752
ENSMUSG00000018428	439.62	439.013	418.628	3184.5	2438.08	2167.17	-2.5858	3.2616e-09	1.00001e-07	Akap1	11	88830792	88864586	-	4390	protein_coding	A kinase (PRKA) anchor protein 1 [Source:MGI Symbol;Acc:MGI:104729]	-	437	592	557	1643	1939	3292	9.24017	11.5504	9.35473	31.4154	40.0943	67.4179
ENSMUSG00000052616	0	0	0	54.2702	104.363	64.5149	-8.93881	3.27512e-09	1.00264e-07	Terb1	8	104446719	104509910	-	3749	protein_coding	telomere repeat binding bouquet formation protein 1 [Source:MGI Symbol;Acc:MGI:2443187]	-	0	0	0	28	83	98	0	0	0	0.491192	1.57461	1.84132
ENSMUSG00000037627	31.1858	48.2024	2.25473	953.606	1102.73	561.543	-5.00359	3.31341e-09	1.01284e-07	Rgs22	15	36009479	36140400	-	5664	protein_coding	regulator of G-protein signalling 22 [Source:MGI Symbol;Acc:MGI:3613651]	-	31	65	3	492	877	853	0.932288	1.80375	0.0716617	13.3801	25.7926	24.8459
ENSMUSG00000079579	25.1499	17.0562	1.50315	1310.24	623.665	157.337	-5.58808	3.32416e-09	1.01459e-07	Gm6760	X	64151405	64152198	-	604	protein_coding	predicted gene 6760 [Source:MGI Symbol;Acc:MGI:3643199]	-	25	23	2	676	496	239	2.26674	1.92426	0.144035	55.4261	43.9794	20.9882
ENSMUSG00000045915	8.04796	21.5057	0.751576	463.235	485.352	224.485	-5.26885	3.33707e-09	1.01701e-07	Ccdc42	11	68587021	68597966	+	1483	protein_coding	coiled-coil domain containing 42 [Source:MGI Symbol;Acc:MGI:3045254]	-	8	29	1	239	386	341	0.41099	1.37472	0.0408055	11.1031	19.3925	16.9673
ENSMUSG00000029814	7.04196	33.3709	3.75788	546.579	428.769	290.975	-4.83126	3.34996e-09	1.0194e-07	Igf2bp3	6	49085223	49214957	-	8159	protein_coding	insulin-like growth factor 2 mRNA binding protein 3 [Source:MGI Symbol;Acc:MGI:1890359]	-	7	45	5	282	341	442	0.186093	1.10387	0.105579	6.77932	8.86527	11.3807
ENSMUSG00000085488	0	0	0	118.232	104.363	31.5991	-9.12063	3.36476e-09	1.02237e-07	4930557F10Rik	13	23276204	23313400	-	630	lincRNA	RIKEN cDNA 4930557F10 gene [Source:MGI Symbol;Acc:MGI:1922572]	-	0	0	0	61	83	48	0	0	0	4.79506	7.05574	4.04125
ENSMUSG00000035560	16.0959	13.3484	1.50315	420.594	242.676	201.444	-4.81499	3.37087e-09	1.0227e-07	Wdr20rt	12	65225517	65233359	+	2932	protein_coding	WD repeat domain 20, retrogene [Source:MGI Symbol;Acc:MGI:1918198]	-	16	18	2	217	193	306	0.454005	0.47129	0.0450763	5.5681	5.35556	8.40968
ENSMUSG00000114532	0	4.44946	0	209.328	182.321	77.0229	-6.64848	3.39105e-09	1.02729e-07	2610318M16Rik	14	8367440	8371010	+	578	antisense	RIKEN cDNA 2610318M16 gene [Source:MGI Symbol;Acc:MGI:1925643]	-	0	6	0	108	145	117	0	0.524562	0	9.25338	13.4352	10.7368
ENSMUSG00000025665	0	0	1.50315	131.799	153.401	70.4397	-7.78859	3.56012e-09	1.0769e-07	Rps6ka6	X	111388192	111537959	-	5013	protein_coding	ribosomal protein S6 kinase polypeptide 6 [Source:MGI Symbol;Acc:MGI:1914321]	-	0	0	2	68	122	107	0	0	0.0455007	1.76127	3.41725	2.96832
ENSMUSG00000115726	0	0	0	174.44	106.878	21.0661	-9.37051	3.56585e-09	1.07702e-07	Gm30083	14	33988417	34015182	-	2555	protein_coding	predicted gene, 30083 [Source:MGI Symbol;Acc:MGI:5589242]	-	0	0	0	90	85	32	0	0	0	3.33861	3.40991	1.2714
ENSMUSG00000035420	13.0779	14.8315	0.751576	529.135	326.921	177.745	-5.1783	3.57122e-09	1.07704e-07	Fam170a	18	50278369	50283019	+	1342	protein_coding	family with sequence similarity 170, member A [Source:MGI Symbol;Acc:MGI:2684939]	-	13	20	1	273	260	270	0.530504	0.753097	0.0324133	10.0743	10.3759	10.6715
ENSMUSG00000028873	19.1139	9.64049	10.5221	312.054	319.377	103.355	-4.23343	3.6272e-09	1.0923e-07	Cdca8	4	124918465	124939311	-	5177	protein_coding	cell division cycle associated 8 [Source:MGI Symbol;Acc:MGI:1196274]	-	19	13	14	161	254	157	0.74536	0.470578	0.436233	5.71143	9.74435	5.96526
ENSMUSG00000021270	651.885	871.352	502.805	5082.02	4101.6	4111.18	-2.71397	3.63346e-09	1.09257e-07	Hsp90aa1	12	110690605	110702728	-	3931	protein_coding	heat shock protein 90, alpha (cytosolic), class A member 1 [Source:MGI Symbol;Acc:MGI:96250]	-	648	1175	669	2622	3262	6245	29.9219	50.0641	24.5368	109.484	147.3	279.295
ENSMUSG00000027518	15.0899	33.3709	1.50315	1029.2	808.501	236.335	-5.37295	3.69585e-09	1.10896e-07	1700021F07Rik	2	173522586	173528501	+	646	protein_coding	RIKEN cDNA 1700021F07 gene [Source:MGI Symbol;Acc:MGI:1919471]	-	15	45	2	531	643	359	1.27162	3.52009	0.134671	40.7067	53.3069	29.4766
ENSMUSG00000029790	6.03597	26.6967	8.26734	407.027	379.731	157.337	-4.51172	3.69889e-09	1.10896e-07	Cep41	6	30653457	30693749	-	4979	protein_coding	centrosomal protein 41 [Source:MGI Symbol;Acc:MGI:1891414]	-	6	36	11	210	302	239	0.223833	1.23922	0.325944	7.08431	11.0176	8.63549
ENSMUSG00000058925	52.3117	39.3035	34.5725	1120.29	618.635	233.702	-3.96661	3.71041e-09	1.11077e-07	Ccdc192	18	57533780	57731065	+	1352	protein_coding	coiled-coil domain containing 192 [Source:MGI Symbol;Acc:MGI:1922694]	-	52	53	46	578	492	355	3.63697	3.42048	2.55548	36.557	33.6518	24.0482
ENSMUSG00000115177	0	0	0	89.1583	164.718	26.3326	-9.26365	3.72151e-09	1.11245e-07	4930523O13Rik	15	46435866	46496181	-	1663	lincRNA	RIKEN cDNA 4930523O13 gene [Source:MGI Symbol;Acc:MGI:1921976]	-	0	0	0	46	131	40	0	0	0	1.7728	5.45975	1.65109
ENSMUSG00000073991	0	0	0	75.5907	100.591	46.7404	-8.93403	3.7336e-09	1.11442e-07	Cnbd1	4	18860454	19122526	-	1331	protein_coding	cyclic nucleotide binding domain containing 1 [Source:MGI Symbol;Acc:MGI:3650508]	-	0	0	0	39	80	71	0	0	0	1.45108	3.21897	2.82941
ENSMUSG00000106013	9.05395	5.93261	0	292.672	394.82	98.7473	-5.73764	3.74774e-09	1.117e-07	4933402J10Rik	5	59963119	59986004	-	1178	lincRNA	RIKEN cDNA 4933402J10 gene [Source:MGI Symbol;Acc:MGI:1918307]	-	9	8	0	151	314	150	0.464981	0.38138	0	7.05465	15.8646	7.50586
ENSMUSG00000029235	27.1619	133.484	6.76419	2711.57	2800.2	1041.45	-5.28845	3.76346e-09	1.12004e-07	Pdcl2	5	76312115	76331156	-	1193	protein_coding	phosducin-like 2 [Source:MGI Symbol;Acc:MGI:1890655]	-	27	180	9	1399	2227	1582	1.32613	8.15776	0.35111	62.1366	106.967	75.257
ENSMUSG00000045036	31.1858	27.4383	13.5284	213.205	367.157	298.217	-3.61242	3.87024e-09	1.15014e-07	Tmem232	17	65255999	65540782	-	3134	protein_coding	transmembrane protein 232 [Source:MGI Symbol;Acc:MGI:2685786]	-	31	37	18	110	292	453	0.795174	0.875744	0.366733	2.55152	7.3247	11.2542
ENSMUSG00000059343	0	9.64049	0	195.761	418.71	275.176	-6.48976	3.89506e-09	1.15582e-07	Aldoart1	4	72850583	72852634	-	2052	protein_coding	aldolase 1 A, retrogene 1 [Source:MGI Symbol;Acc:MGI:2447811]	-	0	13	0	101	333	418	0	0.320296	0	2.43871	8.69528	10.81
ENSMUSG00000078451	0	0	0.751576	124.046	130.768	62.5399	-8.48079	3.90865e-09	1.15816e-07	Ppil6	10	41490439	41514286	+	1169	protein_coding	peptidylprolyl isomerase (cyclophilin)-like 6 [Source:MGI Symbol;Acc:MGI:1920325]	-	0	0	1	64	104	95	0	0	0.0617002	4.49568	7.9004	7.14742
ENSMUSG00000036964	27.1619	68.9666	3.00631	1872.32	1793.04	458.187	-5.37664	3.93429e-09	1.16406e-07	Trim17	11	58954685	58973098	+	3736	protein_coding	tripartite motif-containing 17 [Source:MGI Symbol;Acc:MGI:1861440]	-	27	93	4	966	1426	696	0.441912	1.40453	0.0520008	14.2973	22.8243	11.0331
ENSMUSG00000029660	0	3.70788	0	176.378	206.212	60.565	-6.825	3.98762e-09	1.17812e-07	Tex26	5	149439660	149470979	+	2065	protein_coding	testis expressed 26 [Source:MGI Symbol;Acc:MGI:1923110]	-	0	5	0	91	164	92	0	0.242946	0	4.33324	8.4453	4.69213
ENSMUSG00000041358	5.02997	6.67418	0	197.699	115.68	194.203	-5.4494	4.00151e-09	1.1805e-07	Nutm1	2	112247948	112259291	-	3731	protein_coding	NUT midline carcinoma, family member 1 [Source:MGI Symbol;Acc:MGI:2661384]	-	5	9	0	102	92	295	0.073391	0.121896	0	1.35388	1.32059	4.19384
ENSMUSG00000040875	63.3777	59.3261	62.3808	734.587	515.529	354.832	-3.11445	4.04207e-09	1.19074e-07	Osbpl10	9	114978569	115232225	+	5139	protein_coding	oxysterol binding protein-like 10 [Source:MGI Symbol;Acc:MGI:1921736]	-	63	80	83	379	410	539	1.99546	2.33813	2.08814	10.8555	12.6997	16.5352
ENSMUSG00000041399	20.1199	100.854	5.26103	2591.4	1912.49	710.322	-5.3652	4.06975e-09	1.19715e-07	1700013G24Rik	4	137453284	137455461	+	1048	protein_coding	RIKEN cDNA 1700013G24 gene [Source:MGI Symbol;Acc:MGI:1916630]	-	20	136	7	1337	1521	1079	1.04512	6.55769	0.290545	63.1792	77.7271	54.6104
ENSMUSG00000081984	78.4676	184.652	4.50946	5996.86	4643.54	1862.37	-5.54541	4.08428e-09	1.19967e-07	Dnajb3	1	88204732	88205782	-	1051	protein_coding	DnaJ heat shock protein family (Hsp40) member B3 [Source:MGI Symbol;Acc:MGI:1306822]	-	78	249	6	3094	3693	2829	4.06434	11.9721	0.248327	145.788	188.183	142.773
ENSMUSG00000099923	0	0	0	145.367	111.908	23.041	-9.26144	4.09014e-09	1.19967e-07	1700105P06Rik	19	7382537	7384308	+	1772	antisense	RIKEN cDNA 1700105P06 gene [Source:MGI Symbol;Acc:MGI:1915479]	-	0	0	0	75	89	35	0	0	0	2.09605	2.68987	1.04766
ENSMUSG00000054523	16.0959	17.7978	0	771.413	622.407	278.467	-5.63009	4.11784e-09	1.20542e-07	Ms4a5	19	11273238	11283873	-	1518	protein_coding	membrane-spanning 4-domains, subfamily A, member 5 [Source:MGI Symbol;Acc:MGI:2670985]	-	16	24	0	398	495	423	1.12916	1.56287	0	25.3995	34.1624	28.913
ENSMUSG00000047383	19.1139	11.1236	0	647.367	628.694	238.968	-5.66141	4.1216e-09	1.20542e-07	C2cd6b	1	58997123	59003539	-	878	lincRNA	C2 calcium dependent domain containing 6B [Source:MGI Symbol;Acc:MGI:5592748]	-	19	15	0	334	500	363	1.18511	0.863317	0	18.8389	30.4986	21.9294
ENSMUSG00000048038	0	17.7978	0.751576	965.235	463.976	250.818	-6.47827	4.12806e-09	1.20557e-07	Ccdc187	2	26243469	26294557	-	9827	protein_coding	coiled-coil domain containing 187 [Source:MGI Symbol;Acc:MGI:3045295]	-	0	24	1	498	369	381	0	0.164736	0.00590854	3.34995	2.68433	2.74501
ENSMUSG00000024116	9.05395	0.741576	0	389.583	198.667	129.688	-6.26801	4.15685e-09	1.21223e-07	Prss21	17	23868056	23873114	+	1094	protein_coding	protease, serine 21 [Source:MGI Symbol;Acc:MGI:1916698]	-	9	1	0	201	158	197	0.45053	0.0461909	0	9.09878	7.73472	9.55133
ENSMUSG00000115007	13.0779	12.6068	11.2736	224.834	246.448	101.381	-3.95191	4.18836e-09	1.21967e-07	5830448L01Rik	14	34672465	34673763	-	1299	bidirectional_promoter_lncRNA	RIKEN cDNA 5830448L01 gene [Source:MGI Symbol;Acc:MGI:1923281]	-	13	17	15	116	196	154	0.548065	0.661322	0.502294	4.42235	8.08075	6.2882
ENSMUSG00000108448	0	14.8315	2.25473	370.201	629.952	140.879	-6.03435	4.20743e-09	1.22207e-07	Gm21269	7	73816546	73838898	+	12456	lincRNA	predicted gene, 21269 [Source:MGI Symbol;Acc:MGI:5434624]	-	0	20	3	191	501	214	0	0.0811381	0.0104766	0.75938	2.15409	0.911277
ENSMUSG00000071015	25.1499	11.8652	2.25473	610.54	568.34	146.804	-5.09093	4.20862e-09	1.22207e-07	Gm136	4	34743784	34756263	-	1311	protein_coding	predicted gene 136 [Source:MGI Symbol;Acc:MGI:2684982]	-	25	16	3	315	452	223	1.04432	0.616724	0.0995393	11.899	18.4646	9.0223
ENSMUSG00000092499	0	0	0	188.008	72.9285	26.9909	-9.29879	4.26757e-09	1.2364e-07	1700092C10Rik	14	69164797	69171857	-	585	antisense	RIKEN cDNA 1700092C10 gene [Source:MGI Symbol;Acc:MGI:1920804]	-	0	0	0	97	58	41	0	0	0	8.21146	5.30978	3.71743
ENSMUSG00000047674	1.00599	29.663	4.50946	521.382	785.868	304.8	-5.50282	4.27019e-09	1.2364e-07	Pdha2	3	141210004	141212355	-	2352	protein_coding	pyruvate dehydrogenase E1 alpha 2 [Source:MGI Symbol;Acc:MGI:97533]	-	1	40	6	269	625	463	0.0232842	0.859401	0.110966	5.66395	14.2314	10.4414
ENSMUSG00000028801	18.1079	8.89891	0.751576	339.189	315.604	228.435	-5.01339	4.27811e-09	1.23694e-07	Stpg1	4	135494790	135537803	+	3054	protein_coding	sperm tail PG rich repeat containing 1 [Source:MGI Symbol;Acc:MGI:1926056]	-	18	12	1	175	251	347	0.665603	0.409449	0.0293711	5.85177	9.0766	12.4277
ENSMUSG00000030867	9.05395	22.9889	4.50946	228.71	242.676	240.943	-4.27776	4.31802e-09	1.2453e-07	Plk1	7	122159439	122169873	+	2199	protein_coding	polo like kinase 1 [Source:MGI Symbol;Acc:MGI:97621]	-	9	31	6	118	193	366	0.422347	1.34234	0.223644	5.00744	8.85709	16.6351
ENSMUSG00000074435	223.331	434.564	16.5347	12061.6	10877.7	3716.19	-5.30452	4.31931e-09	1.2453e-07	Smcp	3	92583867	92588997	-	913	protein_coding	sperm mitochondria-associated cysteine-rich protein [Source:MGI Symbol;Acc:MGI:96945]	-	222	586	22	6223	8651	5645	15.1592	36.923	1.19323	384.264	577.692	373.34
ENSMUSG00000029784	25.1499	52.6519	3.75788	788.857	1070.04	441.071	-4.81624	4.35701e-09	1.25439e-07	Ssmem1	6	30509849	30520254	+	1807	protein_coding	serine-rich single-pass membrane protein 1 [Source:MGI Symbol;Acc:MGI:1922897]	-	25	71	5	407	851	670	1.42024	3.72181	0.225615	20.9084	47.2778	36.8649
ENSMUSG00000021940	5.02997	0	0	98.8494	204.954	155.362	-6.65012	4.49791e-09	1.29284e-07	Ptpn20	14	33589207	33640754	+	3338	protein_coding	protein tyrosine phosphatase, non-receptor type 20 [Source:MGI Symbol;Acc:MGI:1196295]	-	5	0	0	51	163	236	0.151786	0	0	1.40003	4.839	6.9389
ENSMUSG00000026809	33.1978	55.6182	2.25473	2133.98	1707.53	351.54	-5.5248	4.50333e-09	1.29284e-07	Spaca9	2	28692080	28699727	-	747	protein_coding	sperm acrosome associated 9 [Source:MGI Symbol;Acc:MGI:1917237]	-	33	75	3	1101	1358	534	3.12669	6.55702	0.225772	94.333	125.828	49.0037
ENSMUSG00000044084	79.4736	121.618	5.26103	4033.44	2421.73	1181.68	-5.20993	4.55816e-09	1.30674e-07	Spem2	11	69816566	69818465	-	1640	protein_coding	SPEM family member 2 [Source:MGI Symbol;Acc:MGI:1918293]	-	79	164	7	2081	1926	1795	2.63804	5.05328	0.185665	62.8395	62.8952	58.0545
ENSMUSG00000101051	0	0	2.25473	282.981	235.132	25.016	-7.8348	4.58841e-09	1.31355e-07	1700100L14Rik	13	70573241	70576110	+	806	antisense	RIKEN cDNA 1700100L14 gene [Source:MGI Symbol;Acc:MGI:1920834]	-	0	0	3	146	187	38	0	0	0.179994	9.97285	13.8136	2.7801
ENSMUSG00000109858	0	0	0.751576	209.328	145.857	36.2073	-8.7816	4.60663e-09	1.31691e-07	Pfn5	X	95558104	95558803	+	700	protein_coding	profilin 5 [Source:MGI Symbol;Acc:MGI:5804915]	-	0	0	1	108	116	55	0	0	0.062141	7.64065	8.87493	4.16754
ENSMUSG00000038994	70.4196	123.102	8.26734	2736.77	2861.82	816.969	-4.99046	4.63391e-09	1.32285e-07	Hils1	11	94967593	94968456	+	864	protein_coding	histone H1-like protein in spermatids 1 [Source:MGI Symbol;Acc:MGI:2136691]	-	70	166	11	1412	2276	1241	4.43693	9.70885	0.553802	80.9329	141.079	76.1856
ENSMUSG00000059455	3.01798	12.6068	0	682.255	333.208	111.914	-6.15879	4.75368e-09	1.35513e-07	Plac8l1	18	42178675	42196709	-	763	protein_coding	PLAC8-like 1 [Source:MGI Symbol;Acc:MGI:1916651]	-	3	17	0	352	265	170	0.215325	1.12589	0	22.8466	18.6006	11.8179
ENSMUSG00000027528	47.2818	126.068	6.01261	4227.26	2595.25	754.429	-5.39956	4.77709e-09	1.3599e-07	Fabp9	3	10193621	10197283	-	649	protein_coding	fatty acid binding protein 9, testis [Source:MGI Symbol;Acc:MGI:1194881]	-	47	170	8	2181	2064	1146	4.49987	15.0185	0.608373	188.827	193.25	106.268
ENSMUSG00000044042	17.1019	40.0451	12.0252	721.019	560.795	167.87	-4.38395	4.86607e-09	1.38329e-07	Fmn1	2	113327736	113716767	+	15397	protein_coding	formin 1 [Source:MGI Symbol;Acc:MGI:101815]	-	17	54	16	372	446	255	0.267373	0.783679	0.199879	5.29077	6.85979	3.88442
ENSMUSG00000031620	0	14.8315	2.25473	267.475	569.597	187.62	-5.87856	4.89509e-09	1.38959e-07	Iqcm	8	75448694	75984503	+	2183	protein_coding	IQ motif containing M [Source:MGI Symbol;Acc:MGI:1919081]	-	0	20	3	138	453	285	0	0.510175	0.0658738	3.44984	12.2467	7.6309
ENSMUSG00000044526	68.4077	230.63	9.77049	7568.76	4585.7	1460.14	-5.46143	4.99101e-09	1.41162e-07	Znrf4	17	56511248	56512431	-	1184	protein_coding	zinc and ring finger 4 [Source:MGI Symbol;Acc:MGI:1341258]	-	68	311	13	3905	3647	2218	3.14525	13.2734	0.477604	163.333	164.964	99.3631
ENSMUSG00000024154	27.1619	22.2473	0	1077.65	769.522	574.051	-5.62126	4.99184e-09	1.41162e-07	Gtf2a1l	17	88668660	88715152	+	1621	protein_coding	general transcription factor IIA, 1-like [Source:MGI Symbol;Acc:MGI:1919078]	-	27	30	0	556	612	872	1.25096	1.28256	0	23.2949	27.7293	39.1304
ENSMUSG00000019320	0	1.48315	4.50946	96.9112	179.807	83.606	-5.85039	4.99355e-09	1.41162e-07	Noxo1	17	24696234	24700529	+	3013	protein_coding	NADPH oxidase organizer 1 [Source:MGI Symbol;Acc:MGI:1919143]	-	0	2	6	50	143	127	0	0.106161	0.274151	2.60098	8.04459	7.0759
ENSMUSG00000038997	21.1259	31.8878	3.00631	812.116	828.619	184.987	-5.02659	5.0975e-09	1.439e-07	Asb17	3	153844209	153855082	+	2580	protein_coding	ankyrin repeat and SOCS box-containing 17 [Source:MGI Symbol;Acc:MGI:1914022]	-	21	43	4	419	659	281	0.638209	1.20583	0.0965564	11.515	19.5855	8.27116
ENSMUSG00000047995	29.1739	76.3823	5.26103	2025.44	1707.53	380.506	-5.21221	5.16094e-09	1.45488e-07	Cypt4	9	24625196	24625824	+	629	protein_coding	cysteine-rich perinuclear theca 4 [Source:MGI Symbol;Acc:MGI:1916573]	-	29	103	7	1045	1358	578	2.52491	8.27485	0.484087	82.2754	115.626	48.7408
ENSMUSG00000104529	8.04796	132.001	15.7831	3062.39	2246.95	1061.86	-5.34981	5.1842e-09	1.45941e-07	Rbakdn	5	143164779	143165751	-	636	lincRNA	RB-associated KRAB zinc finger downstream neighbor (non-protein coding) [Source:MGI Symbol;Acc:MGI:3782099]	-	8	178	21	1580	1787	1613	0.790821	16.2362	1.64887	141.238	172.751	154.433
ENSMUSG00000101968	17.1019	106.045	6.76419	3672.93	1828.24	582.609	-5.54618	5.22261e-09	1.46819e-07	1700027A15Rik	1	72984844	73025507	+	1396	antisense	RIKEN cDNA 1700027A15 gene [Source:MGI Symbol;Acc:MGI:1916699]	-	17	143	9	1895	1454	885	2.19057	17.0028	0.921148	220.813	183.223	110.451
ENSMUSG00000050526	0	2.22473	0.751576	207.39	188.608	26.9909	-7.06878	5.24265e-09	1.47179e-07	4933406M09Rik	1	134385940	134390981	+	1768	protein_coding	RIKEN cDNA 4933406M09 gene [Source:MGI Symbol;Acc:MGI:3045320]	-	0	3	1	107	150	41	0	0.0857457	0.0246033	2.99713	4.54374	1.23003
ENSMUSG00000049811	67.4017	104.562	66.1387	1133.86	789.64	448.313	-3.31379	5.31795e-09	1.49086e-07	Fam161a	11	23007531	23030788	+	4396	protein_coding	family with sequence similarity 161, member A [Source:MGI Symbol;Acc:MGI:1921123]	-	67	141	88	585	628	681	2.13575	4.14734	2.2281	16.8631	19.5768	21.0251
ENSMUSG00000053293	55.3297	82.3149	75.9092	575.652	452.66	534.552	-2.86904	5.43176e-09	1.52067e-07	Pom121	5	135376141	135394546	-	5580	protein_coding	nuclear pore membrane protein 121 [Source:MGI Symbol;Acc:MGI:2137624]	-	55	111	101	297	360	812	0.539792	1.00522	0.787341	2.63589	3.4552	7.71857
ENSMUSG00000050996	15.0899	122.36	10.5221	2389.83	2516.03	745.213	-5.25175	5.47361e-09	1.53027e-07	Cetn1	18	9615524	9619478	-	1247	protein_coding	centrin 1 [Source:MGI Symbol;Acc:MGI:1347086]	-	15	165	14	1233	2001	1132	0.658754	6.68638	0.488357	48.9667	85.938	48.1499
ENSMUSG00000054115	24.1439	40.7867	5.26103	616.355	787.125	256.743	-4.56314	5.56876e-09	1.55473e-07	Skp2	15	9111985	9155425	-	7875	protein_coding	S-phase kinase-associated protein 2 (p45) [Source:MGI Symbol;Acc:MGI:1351663]	-	24	55	7	318	626	390	0.491712	1.03977	0.113913	5.89159	12.5424	7.73893
ENSMUSG00000029386	12.0719	37.0788	38.3304	358.571	375.959	341.666	-3.61219	5.64999e-09	1.57524e-07	Tctn2	5	124598749	124627738	+	8318	processed_transcript	tectonic family member 2 [Source:MGI Symbol;Acc:MGI:1915228]	-	12	50	51	185	299	519	0.277171	1.06564	0.935652	3.86407	6.75374	11.6105
ENSMUSG00000032110	30.1798	31.1462	1.50315	1054.39	1014.71	290.317	-5.23427	5.85322e-09	1.62967e-07	Acrv1	9	36693220	36698843	+	3647	protein_coding	acrosomal vesicle protein 1 [Source:MGI Symbol;Acc:MGI:104590]	-	30	42	2	544	807	441	0.752602	0.97223	0.0398522	12.341	19.7981	10.7152
ENSMUSG00000075480	0	4.44946	1.50315	306.239	138.313	45.4237	-6.30204	5.9274e-09	1.64806e-07	Gm10840	11	106160850	106161158	+	309	protein_coding	predicted gene 10840 [Source:MGI Symbol;Acc:MGI:3642918]	-	0	6	2	158	110	69	0	0.981219	0.281545	25.3223	19.0651	11.8442
ENSMUSG00000110902	0	0	2.25473	201.575	121.967	51.3486	-7.29222	5.9932e-09	1.66408e-07	Gm33104	10	19486715	19507311	+	1159	lincRNA	predicted gene, 33104 [Source:MGI Symbol;Acc:MGI:5592263]	-	0	0	3	104	97	78	0	0	0.148968	5.87941	5.93024	4.72287
ENSMUSG00000097962	0	0	0	87.22	111.908	32.9158	-8.99049	6.03987e-09	1.67474e-07	1700034G24Rik	5	112582936	112589996	-	1081	lincRNA	RIKEN cDNA 1700034G24 gene [Source:MGI Symbol;Acc:MGI:1914575]	-	0	0	0	45	89	50	0	0	0	2.17629	4.65473	2.58991
ENSMUSG00000108505	0	0	0	120.17	95.5615	28.3076	-9.0613	6.09014e-09	1.68638e-07	1700095K22Rik	7	3981150	3982877	+	282	lincRNA	RIKEN cDNA 1700095K22 gene [Source:MGI Symbol;Acc:MGI:1915478]	-	0	0	0	62	76	43	0	0	0	10.888	14.4334	8.08788
ENSMUSG00000109803	0	0	0	155.058	99.3337	21.0661	-9.23571	6.27619e-09	1.73553e-07	Gm45604	10	125308912	125310679	+	550	antisense	predicted gene 45604 [Source:MGI Symbol;Acc:MGI:5791440]	-	0	0	0	80	79	32	0	0	0	7.2033	7.69253	3.08605
ENSMUSG00000035785	34.2038	87.506	3.75788	2616.6	1564.19	645.807	-5.26412	6.31125e-09	1.74285e-07	Cmtm2b	8	104322230	104330764	+	880	protein_coding	CKLF-like MARVEL transmembrane domain containing 2B [Source:MGI Symbol;Acc:MGI:2447311]	-	34	118	5	1350	1244	981	2.69853	8.64184	0.315208	96.8922	96.5553	75.4111
ENSMUSG00000087574	22.1319	17.0562	51.1072	577.591	496.668	246.868	-3.86629	6.33577e-09	1.74724e-07	C030037D09Rik	11	88718645	88728893	+	4199	lincRNA	RIKEN cDNA C030037D09 gene [Source:MGI Symbol;Acc:MGI:1924865]	-	22	23	68	298	395	375	0.75254	0.725955	1.84754	9.21784	13.2133	12.4238
ENSMUSG00000021257	134.803	116.427	137.538	1023.38	680.247	839.352	-2.70926	6.34787e-09	1.74821e-07	Angel1	12	86700502	86726460	-	4463	protein_coding	angel homolog 1 [Source:MGI Symbol;Acc:MGI:1915987]	-	134	157	183	528	541	1275	6.56976	7.10264	7.12646	23.4091	25.9387	60.5441
ENSMUSG00000079479	0	0	0	110.479	89.2746	31.5991	-8.98439	6.71093e-09	1.84518e-07	Gm9112	X	102706890	102707635	-	420	protein_coding	predicted gene 9112 [Source:MGI Symbol;Acc:MGI:3645559]	-	0	0	0	57	71	48	0	0	0	6.72094	9.05344	6.06188
ENSMUSG00000025783	0	3.70788	0.751576	230.649	241.419	28.9659	-6.74563	6.71817e-09	1.84518e-07	4930412O13Rik	2	9881252	9883921	+	1381	protein_coding	RIKEN cDNA 4930412O13 gene [Source:MGI Symbol;Acc:MGI:1921185]	-	0	5	1	119	192	44	0	0.289752	0.0498838	6.75826	11.7921	2.6764
ENSMUSG00000029503	0	4.44946	0.751576	158.934	201.182	53.9818	-6.24895	6.74426e-09	1.84984e-07	P2rx2	5	110339812	110343212	-	2574	protein_coding	purinergic receptor P2X, ligand-gated ion channel, 2 [Source:MGI Symbol;Acc:MGI:2665170]	-	0	6	1	82	160	82	0	0.168912	0.0242332	2.26232	4.77376	2.42306
ENSMUSG00000049676	23.1379	25.2136	0.751576	815.992	467.748	423.297	-5.12379	6.79286e-09	1.86066e-07	Catsperg1	7	29181321	29214035	-	7044	protein_coding	cation channel sperm associated auxiliary subunit gamma 1 [Source:MGI Symbol;Acc:MGI:2443617]	-	23	34	1	421	372	643	0.531244	0.724637	0.0183461	8.79336	8.40265	14.3845
ENSMUSG00000048686	104.623	156.473	18.7894	4696.31	3247.83	639.224	-4.93858	6.8088e-09	1.86196e-07	Hmgb4	4	128260212	128260957	-	746	protein_coding	high-mobility group box 4 [Source:MGI Symbol;Acc:MGI:1916567]	HMG	104	211	25	2423	2583	971	7.63471	14.2928	1.45773	160.849	185.434	69.0392
ENSMUSG00000021643	101.605	150.54	85.6797	2353	1828.24	508.219	-3.79394	6.81595e-09	1.86196e-07	Serf1	13	100108012	100114571	+	1300	protein_coding	small EDRK-rich factor 1 [Source:MGI Symbol;Acc:MGI:1337114]	-	101	203	114	1214	1454	772	10.262	19.0318	9.20009	111.541	144.471	75.9703
ENSMUSG00000027562	94.5635	104.562	69.8966	2804.61	993.337	499.003	-3.99667	6.96904e-09	1.90122e-07	Car2	3	14886273	14900770	+	2422	protein_coding	carbonic anhydrase 2 [Source:MGI Symbol;Acc:MGI:88269]	-	94	141	93	1447	790	758	4.74456	6.56693	3.72846	66.0455	38.9944	37.0557
ENSMUSG00000038637	42.2518	22.9889	25.5536	240.34	311.832	333.766	-3.29468	7.25204e-09	1.97577e-07	Lrrc56	7	141194157	141210055	+	6068	protein_coding	leucine rich repeat containing 56 [Source:MGI Symbol;Acc:MGI:1917802]	-	42	31	34	124	248	507	1.2521	0.852758	0.805092	3.34285	7.23015	14.6391
ENSMUSG00000020226	0	0	0	131.799	114.422	20.4078	-9.18943	7.34695e-09	1.99894e-07	Slc5a4b	10	76057494	76110961	-	3202	protein_coding	solute carrier family 5 (neutral amino acid transporters, system A), member 4b [Source:MGI Symbol;Acc:MGI:1890478]	-	0	0	0	68	91	31	0	0	0	1.0517	1.52204	0.513518
ENSMUSG00000112641	5.02997	0	0	250.031	171.005	74.3896	-6.7493	7.3798e-09	2.00519e-07	Gm40709	10	78352474	78355709	+	1497	bidirectional_promoter_lncRNA	predicted gene, 40709 [Source:MGI Symbol;Acc:MGI:5623594]	-	5	0	0	129	136	113	0.367053	0	0	8.56358	9.76348	8.03442
ENSMUSG00000106947	0	0	0	139.552	69.1564	31.5991	-9.03788	7.45586e-09	2.02315e-07	1700025A08Rik	5	67607218	67607826	-	609	TEC	RIKEN cDNA 1700025A08 gene [Source:MGI Symbol;Acc:MGI:1916650]	-	0	0	0	72	55	48	0	0	0	5.8549	4.83671	4.1806
ENSMUSG00000022602	42.2518	9.64049	4.50946	331.436	426.255	748.504	-4.75641	7.48345e-09	2.02792e-07	Arc	15	74669083	74672570	-	3057	protein_coding	activity regulated cytoskeletal-associated protein [Source:MGI Symbol;Acc:MGI:88067]	-	42	13	6	171	339	1137	0.753145	0.215104	0.0854591	2.77288	5.94478	19.7472
ENSMUSG00000022033	0	8.89891	3.00631	188.008	245.191	104.672	-5.45546	7.59106e-09	2.05434e-07	Pbk	14	65805837	65817822	+	1791	protein_coding	PDZ binding kinase [Source:MGI Symbol;Acc:MGI:1289156]	-	0	12	4	97	195	159	0	0.703473	0.20185	5.57274	12.1152	9.78374
ENSMUSG00000086808	0	0	0	40.7027	65.3842	109.28	-8.89225	7.65094e-09	2.0663e-07	Gm11981	11	6716001	6720037	-	664	processed_transcript	predicted gene 11981 [Source:MGI Symbol;Acc:MGI:3650697]	-	0	0	0	21	52	166	0	0	0	1.56623	4.19411	13.2604
ENSMUSG00000087202	0	0	0	147.305	163.46	11.8497	-9.46586	7.65559e-09	2.0663e-07	Gm15813	13	43117673	43125717	-	2541	antisense	predicted gene 15813 [Source:MGI Symbol;Acc:MGI:3801815]	-	0	0	0	76	130	18	0	0	0	1.4812	2.73996	0.375736
ENSMUSG00000051276	7.04196	117.169	6.01261	3054.64	3104.49	958.507	-5.7687	7.68818e-09	2.07234e-07	Actrt2	4	154666433	154667867	-	1435	protein_coding	actin-related protein T2 [Source:MGI Symbol;Acc:MGI:1920603]	-	7	158	8	1576	2469	1456	0.267143	5.56389	0.242501	54.3887	92.1455	53.8176
ENSMUSG00000038587	125.749	600.677	87.1829	4126.48	5458.32	6296.78	-4.28628	7.72782e-09	2.08026e-07	Akap12	10	4266380	4359470	+	6461	protein_coding	A kinase (PRKA) anchor protein (gravin) 12 [Source:MGI Symbol;Acc:MGI:1932576]	-	125	810	116	2129	4341	9565	1.13827	6.80605	0.839017	17.5314	38.6573	84.36
ENSMUSG00000020545	0	1.48315	0	170.564	128.254	55.2985	-7.78774	7.78858e-09	2.09384e-07	Lrrc72	12	36208345	36253398	-	1982	protein_coding	leucine rich repeat containing 72 [Source:MGI Symbol;Acc:MGI:1920830]	-	0	2	0	88	102	84	0	0.109854	0	4.73695	5.93768	4.84291
ENSMUSG00000020299	5.02997	8.15734	0	149.243	301.773	135.613	-5.47907	7.8458e-09	2.10643e-07	4930524B15Rik	11	31965592	31979651	+	2000	protein_coding	RIKEN cDNA 4930524B15 gene [Source:MGI Symbol;Acc:MGI:1914842]	-	5	11	0	77	240	206	0.136911	0.27793	0	1.90662	6.42667	5.46327
ENSMUSG00000043468	0	8.15734	0	300.425	199.925	172.479	-6.32018	7.86077e-09	2.10766e-07	Adam30	3	98160630	98164169	+	3531	protein_coding	a disintegrin and metallopeptidase domain 30 [Source:MGI Symbol;Acc:MGI:1918328]	-	0	11	0	155	159	262	0	0.244227	0	3.37259	3.74136	6.10582
ENSMUSG00000022615	12.0719	11.8652	9.77049	122.108	208.726	134.296	-3.7894	7.97132e-09	2.13339e-07	Tymp	15	89371931	89377039	-	2037	protein_coding	thymidine phosphorylase [Source:MGI Symbol;Acc:MGI:1920212]	-	12	16	13	63	166	204	0.322618	0.396919	0.277606	1.53163	4.36437	5.31195
ENSMUSG00000026594	57.3417	77.1239	10.5221	870.262	1063.75	637.907	-4.14967	7.97773e-09	2.13339e-07	Ralgps2	1	156804166	156939626	-	12085	protein_coding	Ral GEF with PH domain and SH3 binding motif 2 [Source:MGI Symbol;Acc:MGI:1925505]	-	57	104	14	449	846	969	1.18556	1.99598	0.231288	8.445	17.2078	19.5204
ENSMUSG00000084234	6.03597	0	0	164.749	289.199	99.4056	-6.63203	8.01389e-09	2.14024e-07	4933405O20Rik	7	50599190	50600530	+	1341	protein_coding	RIKEN cDNA 4933405O20 gene [Source:MGI Symbol;Acc:MGI:2142174]	-	6	0	0	85	230	151	0.245031	0	0	3.13902	9.18552	5.9726
ENSMUSG00000040298	4.02398	36.3372	1.50315	643.49	660.129	461.479	-5.3875	8.41368e-09	2.24115e-07	Btbd16	7	130774069	130825899	+	3722	protein_coding	BTB (POZ) domain containing 16 [Source:MGI Symbol;Acc:MGI:3045247]	-	4	49	2	332	525	701	0.104562	1.18191	0.0415262	7.84799	13.4209	17.748
ENSMUSG00000045328	0	14.0899	3.00631	209.328	266.566	271.226	-5.41959	8.41385e-09	2.24115e-07	Cenpe	3	135212537	135273611	+	8620	protein_coding	centromere protein E [Source:MGI Symbol;Acc:MGI:1098230]	-	0	19	4	108	212	412	0	0.470188	0.085208	2.61922	5.56013	10.7018
ENSMUSG00000047841	6.03597	42.2698	2.25473	806.301	985.792	315.991	-5.37358	8.45758e-09	2.24985e-07	Fndc11	2	181220013	181222854	+	1475	protein_coding	fibronectin type III domain containing 11 [Source:MGI Symbol;Acc:MGI:3051572]	-	6	57	3	416	784	480	0.258729	2.26801	0.102753	16.2216	33.0611	20.0471
ENSMUSG00000069805	48.2878	103.079	5.26103	1560.27	1810.64	1028.29	-4.81116	8.513e-09	2.26163e-07	Fbp1	13	62864753	62888282	-	1702	protein_coding	fructose bisphosphatase 1 [Source:MGI Symbol;Acc:MGI:95492]	-	48	139	7	805	1440	1562	2.82351	7.54464	0.327058	42.8204	82.8357	88.9911
ENSMUSG00000031552	13.0779	14.8315	0	645.428	353.326	240.285	-5.47827	8.52476e-09	2.26179e-07	Adam18	8	24602246	24674755	-	2361	protein_coding	a disintegrin and metallopeptidase domain 18 [Source:MGI Symbol;Acc:MGI:105986]	-	13	20	0	333	281	365	0.441101	0.626181	0	10.2175	9.32411	11.9951
ENSMUSG00000074849	0	3.70788	0.751576	112.417	208.726	53.3235	-6.32148	8.71862e-09	2.31021e-07	Spata31d1c	13	65033058	65038004	+	3390	protein_coding	spermatogenesis associated 31 subfamily D, member 1C [Source:MGI Symbol;Acc:MGI:3588241]	-	0	5	1	58	166	81	0	0.0745321	0.0128315	0.847291	2.62249	1.26736
ENSMUSG00000027985	0	0	0.751576	145.367	95.5615	56.6151	-8.38593	8.92153e-09	2.36089e-07	Lef1	3	131110471	131224356	+	8788	protein_coding	lymphoid enhancer binding factor 1 [Source:MGI Symbol;Acc:MGI:96770]	HMG	0	0	1	75	76	86	0	0	0.0178273	1.52221	1.66812	1.86949
ENSMUSG00000022753	7.04196	4.44946	0.751576	145.367	255.25	69.1231	-5.29051	8.98829e-09	2.37546e-07	Tmem30c	16	57266139	57292865	-	3948	protein_coding	transmembrane protein 30C [Source:MGI Symbol;Acc:MGI:1918277]	-	7	6	1	75	203	105	0.146597	0.115945	0.0166343	1.42035	4.15747	2.12977
ENSMUSG00000061923	161.965	394.518	13.5284	12730.2	7335.6	3059.85	-5.34208	9.01815e-09	2.38025e-07	Odf1	15	38219203	38226735	+	1105	protein_coding	outer dense fiber of sperm tails 1 [Source:MGI Symbol;Acc:MGI:97424]	-	161	532	18	6568	5834	4648	7.97924	24.3289	0.708576	294.358	282.754	223.11
ENSMUSG00000109745	0	0	0	199.637	62.8694	22.3827	-9.28327	9.16369e-09	2.41552e-07	1700018G05Rik	X	102928372	102929094	+	386	protein_coding	RIKEN cDNA 1700018G05 gene [Source:MGI Symbol;Acc:MGI:1916638]	-	0	0	0	103	50	34	0	0	0	13.2146	6.93725	4.67204
ENSMUSG00000048752	0	0	0.751576	158.934	91.7893	53.9818	-8.41974	9.44523e-09	2.48372e-07	Prss50	9	110857967	110864629	+	1456	protein_coding	protease, serine 50 [Source:MGI Symbol;Acc:MGI:2447303]	-	0	0	1	82	73	82	0	0	0.0405771	3.78812	3.64698	4.05727
ENSMUSG00000043445	659.933	547.283	1015.38	9501.17	6855.28	3647.72	-3.16973	9.44686e-09	2.48372e-07	Pgp	17	24470473	24471591	+	1027	protein_coding	phosphoglycolate phosphatase [Source:MGI Symbol;Acc:MGI:1914328]	-	656	738	1351	4902	5452	5541	34.9809	36.3128	57.2217	236.378	284.309	286.176
ENSMUSG00000051648	13.0779	37.0788	0.751576	469.05	637.496	834.744	-5.25028	9.68456e-09	2.54292e-07	Kctd19	8	105382807	105413502	-	3048	protein_coding	potassium channel tetramerisation domain containing 19 [Source:MGI Symbol;Acc:MGI:3045294]	-	13	50	1	242	507	1268	0.401091	1.42346	0.0245063	6.75183	15.2973	37.891
ENSMUSG00000087204	8.04796	2.22473	0	222.896	199.925	92.8224	-5.70721	9.73069e-09	2.55173e-07	1700073E17Rik	6	145387596	145402179	+	1265	transcribed_processed_pseudogene	RIKEN cDNA 1700073E17 gene [Source:MGI Symbol;Acc:MGI:1920734]	-	8	3	0	115	159	141	0.597701	0.206819	0	7.76959	11.6171	10.2031
ENSMUSG00000112957	0	2.9663	0	203.513	134.541	49.3736	-6.94429	1.00046e-08	2.62017e-07	4930547H16Rik	13	69771518	69772632	-	907	lincRNA	RIKEN cDNA 4930547H16 gene [Source:MGI Symbol;Acc:MGI:1922528]	-	0	4	0	105	107	75	0	0.222857	0	5.73306	6.31802	4.386
ENSMUSG00000038523	109.653	251.394	12.7768	11042.1	4757.96	1145.47	-5.50201	1.0143e-08	2.65301e-07	1700003F12Rik	2	154547085	154550003	+	976	protein_coding	RIKEN cDNA 1700003F12 gene [Source:MGI Symbol;Acc:MGI:1922730]	-	109	339	17	5697	3784	1740	8.5643	24.5776	1.06094	404.779	290.752	132.413
ENSMUSG00000045217	5.02997	6.67418	0.751576	244.216	215.013	54.6402	-5.37016	1.04318e-08	2.72503e-07	Ppp1r2-ps9	X	15110585	15111466	-	882	transcribed_processed_pseudogene	protein phosphatase 1, regulatory (inhibitor) subunit 2, pseudogene 9 [Source:MGI Symbol;Acc:MGI:1914645]	-	5	9	1	126	171	83	0.382968	0.636077	0.0608373	8.72708	12.8084	6.15726
ENSMUSG00000075070	4.02398	5.93261	0	253.907	198.667	66.4898	-5.70853	1.05053e-08	2.74071e-07	4932412D23Rik	16	42725702	42875762	-	5091	lincRNA	RIKEN cDNA 4932412D23 gene [Source:MGI Symbol;Acc:MGI:1922972]	-	4	8	0	131	158	101	0.152018	0.280543	0	4.50206	5.87216	3.71768
ENSMUSG00000095384	11.0659	2.22473	0.751576	312.054	158.431	107.964	-5.41179	1.09967e-08	2.86522e-07	1700001F09Rik	14	43342383	43347811	-	884	protein_coding	RIKEN cDNA 1700001F09 gene [Source:MGI Symbol;Acc:MGI:1919076]	-	11	3	1	161	126	164	0.681457	0.171491	0.0492066	9.01941	7.63349	9.84026
ENSMUSG00000030617	20.1199	9.64049	0	721.019	518.044	213.294	-5.62509	1.11122e-08	2.89159e-07	Ccdc83	7	90223873	90265777	-	3250	protein_coding	coiled-coil domain containing 83 [Source:MGI Symbol;Acc:MGI:1918255]	-	20	13	0	372	412	324	0.885439	0.531064	0	14.8928	17.8374	13.8928
ENSMUSG00000069441	0	0	0	81.4054	60.3546	51.3486	-8.72596	1.11909e-08	2.90834e-07	Dsg1a	18	20310811	20343350	+	5686	protein_coding	desmoglein 1 alpha [Source:MGI Symbol;Acc:MGI:94930]	-	0	0	0	42	48	78	0	0	0	0.365803	0.452105	0.727617
ENSMUSG00000027431	27.1619	76.3823	5.26103	2290.98	1689.93	294.267	-5.2941	1.13077e-08	2.93494e-07	Scp2d1	2	144823656	144824415	+	760	protein_coding	SCP2 sterol-binding domain containing 1 [Source:MGI Symbol;Acc:MGI:1913578]	-	27	103	7	1182	1344	447	1.94558	6.84852	0.400646	77.0208	94.7088	31.1967
ENSMUSG00000022501	648.867	1446.81	69.8966	51231.1	26812.5	7727.96	-5.30761	1.13363e-08	2.93861e-07	Prm1	16	10796326	10805839	-	571	protein_coding	protamine 1 [Source:MGI Symbol;Acc:MGI:97765]	-	645	1951	93	26432	21324	11739	76.1272	212.477	8.71848	2821.09	2461.25	1341.92
ENSMUSG00000031847	1.00599	62.2924	3.75788	1699.82	1955.24	743.896	-6.02872	1.15444e-08	2.98874e-07	1700030J22Rik	8	116969594	116978959	-	2996	protein_coding	RIKEN cDNA 1700030J22 gene [Source:MGI Symbol;Acc:MGI:1916778]	-	1	84	5	877	1555	1130	0.024569	1.90433	0.0975744	19.4847	37.3616	26.8895
ENSMUSG00000028441	57.3417	100.113	6.76419	2661.18	1757.83	597.092	-4.93251	1.20032e-08	3.10355e-07	1110017D15Rik	4	41505009	41517333	-	1421	protein_coding	RIKEN cDNA 1110017D15 gene [Source:MGI Symbol;Acc:MGI:1920971]	-	57	135	9	1373	1398	907	4.49147	9.81572	0.563292	97.8341	107.728	69.221
ENSMUSG00000039977	55.3297	25.9552	1.50315	1021.44	1052.43	672.798	-5.05958	1.20192e-08	3.10375e-07	Deup1	9	15559864	15627933	-	3311	protein_coding	deuterosome assembly protein 1 [Source:MGI Symbol;Acc:MGI:2443026]	-	55	35	2	527	837	1022	1.45932	0.856903	0.0421499	12.6446	21.718	26.2637
ENSMUSG00000091396	2.01199	24.472	1.50315	655.119	763.235	136.93	-5.78161	1.22274e-08	3.15348e-07	Spanxn4	12	62687822	62688245	+	424	processed_pseudogene	SPANX family, member N4 [Source:MGI Symbol;Acc:MGI:1920559]	-	2	33	2	338	607	208	0.258323	3.93298	0.205182	39.478	76.6704	26.0203
ENSMUSG00000052584	3.01798	0	3.75788	201.575	130.768	55.9568	-5.85735	1.23752e-08	3.18755e-07	Serp2	14	76532814	76556889	-	1388	protein_coding	stress-associated endoplasmic reticulum protein family member 2 [Source:MGI Symbol;Acc:MGI:1919911]	-	3	0	5	104	104	85	0.25237	0	0.334091	7.91146	8.55573	6.92553
ENSMUSG00000079871	6.03597	11.1236	2.25473	288.795	310.575	56.6151	-5.07277	1.24681e-08	3.20743e-07	Gm4984	X	12652303	12652662	+	360	processed_pseudogene	predicted pseudogene 4984 [Source:MGI Symbol;Acc:MGI:3644533]	-	6	15	3	149	247	86	0.91274	2.10553	0.362489	20.4969	36.7451	12.671
ENSMUSG00000004341	0	0	0	67.8378	121.967	30.9408	-8.91967	1.2701e-08	3.26319e-07	Gpx6	13	21312125	21319624	+	1368	protein_coding	glutathione peroxidase 6 [Source:MGI Symbol;Acc:MGI:1922762]	-	0	0	0	35	97	47	0	0	0	1.91102	5.72755	2.74856
ENSMUSG00000070708	30.1798	56.3598	0.751576	1903.34	2451.91	417.372	-5.77256	1.27855e-08	3.28075e-07	Gtsf1l	2	163087034	163087855	-	822	protein_coding	gametocyte specific factor 1-like [Source:MGI Symbol;Acc:MGI:1915486]	-	30	76	1	982	1950	634	1.9987	4.67213	0.0529181	59.1622	127.048	40.9103
ENSMUSG00000028793	180.073	274.383	318.668	1705.64	1635.86	1545.72	-2.65922	1.29259e-08	3.3121e-07	Rnf19b	4	129058271	129085886	+	2872	protein_coding	ring finger protein 19B [Source:MGI Symbol;Acc:MGI:1922484]	-	179	370	424	880	1301	2348	5.94831	11.3453	11.1914	26.4442	42.279	75.5711
ENSMUSG00000051036	14.0839	24.472	0.751576	874.139	502.955	196.836	-5.32271	1.29403e-08	3.3121e-07	Ttc24	3	88069410	88078304	-	2351	protein_coding	tetratricopeptide repeat domain 24 [Source:MGI Symbol;Acc:MGI:2443841]	-	14	33	1	451	400	299	0.524778	1.1414	0.0297732	15.2873	14.6627	10.8552
ENSMUSG00000043319	9.05395	68.225	3.75788	1546.7	1005.91	542.452	-5.2496	1.3197e-08	3.37355e-07	Cox8c	12	102899316	102900526	+	458	protein_coding	cytochrome c oxidase subunit 8C [Source:MGI Symbol;Acc:MGI:1922733]	-	9	92	5	798	800	824	1.07616	10.1507	0.474876	86.2863	93.5469	95.4282
ENSMUSG00000046750	20.1199	50.4272	0.751576	1936.28	1281.28	390.381	-5.6593	1.3217e-08	3.3744e-07	Selenov	7	28284652	28291186	-	1452	protein_coding	selenoprotein V [Source:MGI Symbol;Acc:MGI:3608324]	-	20	68	1	999	1019	593	1.32762	4.16513	0.0527257	59.9675	66.1493	38.1255
ENSMUSG00000023873	28.1679	136.45	6.01261	1930.47	2327.43	1338.35	-5.03333	1.33358e-08	3.39979e-07	1700010I14Rik	17	8988333	9011949	+	2292	protein_coding	RIKEN cDNA 1700010I14 gene [Source:MGI Symbol;Acc:MGI:1914181]	-	28	184	8	996	1851	2033	0.870262	5.27698	0.197497	27.9935	56.2607	61.1993
ENSMUSG00000032566	13.0779	54.135	2.25473	1761.84	729.285	396.306	-5.3727	1.33499e-08	3.39979e-07	1700080E11Rik	9	105143342	105145092	-	1006	protein_coding	RIKEN cDNA 1700080E11 gene [Source:MGI Symbol;Acc:MGI:1920782]	-	13	73	3	909	580	602	0.910405	4.71726	0.166875	57.5654	39.7215	40.8324
ENSMUSG00000034401	192.145	390.811	70.6482	4428.84	3488	1884.1	-3.90597	1.3412e-08	3.41132e-07	Spata6	4	111719984	111829184	+	5616	protein_coding	spermatogenesis associated 6 [Source:MGI Symbol;Acc:MGI:1915196]	-	191	527	94	2285	2774	2862	9.13537	23.2583	3.57107	98.8291	129.75	132.58
ENSMUSG00000102880	0	0	0	46.5174	160.946	33.5741	-9.04857	1.34434e-08	3.41503e-07	4930517J16Rik	4	44669330	44670897	+	1568	TEC	RIKEN cDNA 4930517J16 gene [Source:MGI Symbol;Acc:MGI:1921972]	-	0	0	0	24	128	51	0	0	0	0.758001	4.37188	1.7252
ENSMUSG00000032514	24.1439	21.5057	0	887.706	545.707	531.919	-5.43428	1.35533e-08	3.43863e-07	Ttc21a	9	119937606	119967793	+	5388	protein_coding	tetratricopeptide repeat domain 21A [Source:MGI Symbol;Acc:MGI:1921302]	-	24	29	0	458	434	808	0.424804	0.473643	0	7.33077	7.51232	13.8518
ENSMUSG00000056815	0	8.89891	0.751576	345.004	246.448	84.2643	-6.08738	1.35946e-08	3.44482e-07	Gm6812	X	68892375	68893053	-	525	protein_coding	predicted gene 6812 [Source:MGI Symbol;Acc:MGI:3704138]	-	0	12	1	178	196	128	0	1.15504	0.0828546	16.7906	19.9941	12.932
ENSMUSG00000024207	9.05395	67.4834	3.00631	1217.2	1102.73	667.532	-5.22549	1.37055e-08	3.46859e-07	Acsbg2	17	56843103	56874447	-	2609	protein_coding	acyl-CoA synthetase bubblegum family member 2 [Source:MGI Symbol;Acc:MGI:3587728]	-	9	91	4	628	877	1014	0.188915	1.76255	0.0666902	11.9204	18.0024	20.6148
ENSMUSG00000063409	3.01798	34.1125	1.50315	918.718	634.981	294.925	-5.569	1.38637e-08	3.50424e-07	Lrrc43	5	123489305	123508205	+	2066	protein_coding	leucine rich repeat containing 43 [Source:MGI Symbol;Acc:MGI:2685907]	-	3	46	2	474	505	448	0.0808927	1.14451	0.0428347	11.5577	13.3164	11.6999
ENSMUSG00000101012	38.2278	86.0228	3.00631	2653.43	1873.51	548.377	-5.31669	1.39088e-08	3.51127e-07	1700008K24Rik	17	49112263	49113535	-	950	lincRNA	RIKEN cDNA 1700008K24 gene [Source:MGI Symbol;Acc:MGI:1916561]	-	38	116	4	1369	1490	833	2.68522	7.56362	0.224509	87.4795	102.965	57.011
ENSMUSG00000025480	43.2578	53.3935	1.50315	1531.2	1119.08	712.955	-5.10016	1.40034e-08	3.53077e-07	Syce1	7	140777229	140787852	-	1460	protein_coding	synaptonemal complex central element protein 1 [Source:MGI Symbol;Acc:MGI:1921325]	-	43	72	2	790	890	1083	2.70674	4.18202	0.0999969	44.9689	54.7867	66.0274
ENSMUSG00000036411	7.04196	26.6967	9.01892	350.818	301.773	148.121	-4.21401	1.4039e-08	3.53129e-07	9530077C05Rik	9	22411513	22444681	+	4856	protein_coding	RIKEN cDNA 9530077C05 gene [Source:MGI Symbol;Acc:MGI:1915533]	-	7	36	12	181	240	225	0.187458	0.889575	0.255249	4.38318	6.28525	5.83585
ENSMUSG00000086211	0	0	0	34.888	59.0973	118.497	-8.87369	1.40403e-08	3.53129e-07	Gm12462	4	44664415	44685347	+	3056	antisense	predicted gene 12462 [Source:MGI Symbol;Acc:MGI:3650646]	-	0	0	0	18	47	180	0	0	0	0.291691	0.823662	3.12417
ENSMUSG00000029044	0	6.67418	0.751576	352.757	124.481	79.6561	-6.17711	1.40678e-08	3.53385e-07	4930584F24Rik	5	26460070	26493314	-	1725	lincRNA	RIKEN cDNA 4930584F24 gene [Source:MGI Symbol;Acc:MGI:1923192]	-	0	9	1	182	99	121	0	0.492203	0.0470765	9.75447	5.7381	6.9459
ENSMUSG00000044566	30.1798	80.0902	7.51576	629.923	899.033	927.566	-4.38079	1.41353e-08	3.5464e-07	Cage1	13	38006052	38037069	-	4523	protein_coding	cancer antigen 1 [Source:MGI Symbol;Acc:MGI:1918463]	-	30	108	10	325	715	1409	0.631654	2.09825	0.167238	6.18796	14.7221	28.7333
ENSMUSG00000071550	0	6.67418	0	160.873	148.372	198.811	-6.19832	1.42092e-08	3.56054e-07	Cfap44	16	44394796	44482428	+	8405	protein_coding	cilia and flagella associated protein 44 [Source:MGI Symbol;Acc:MGI:1277238]	-	0	9	0	83	118	302	0	0.16647	0	1.50453	2.31316	5.86329
ENSMUSG00000025496	0	0	0	69.776	128.254	27.6492	-8.95141	1.42759e-08	3.57284e-07	Drd4	7	141292006	141296464	+	3381	protein_coding	dopamine receptor D4 [Source:MGI Symbol;Acc:MGI:94926]	-	0	0	0	36	102	42	0	0	0	0.970505	2.97369	1.21271
ENSMUSG00000032493	0	0	0	114.355	57.8399	36.8656	-8.83717	1.43656e-08	3.59086e-07	Prss44	9	110813994	110824523	+	3530	protein_coding	protease, serine 44 [Source:MGI Symbol;Acc:MGI:1920586]	-	0	0	0	59	46	56	0	0	0	2.14526	1.80878	2.18085
ENSMUSG00000073085	0	0	0	79.4672	74.1859	40.1572	-8.73046	1.46339e-08	3.65343e-07	Cldn34b4	X	76393350	76397979	+	1141	protein_coding	claudin 34B4 [Source:MGI Symbol;Acc:MGI:3588232]	-	0	0	0	41	59	61	0	0	0	2.04681	3.18526	3.26162
ENSMUSG00000048411	0	0	0	63.9614	120.709	31.5991	-8.89038	1.47411e-08	3.67568e-07	Gm597	1	28776117	28780252	-	2887	protein_coding	predicted gene 597 [Source:MGI Symbol;Acc:MGI:2685443]	-	0	0	0	33	96	48	0	0	0	0.566072	1.78086	0.88188
ENSMUSG00000067367	580.459	602.16	690.699	5132.41	5235.76	2569.4	-2.78759	1.48873e-08	3.70757e-07	Lyar	5	38220470	38234306	+	2401	protein_coding	Ly1 antibody reactive clone [Source:MGI Symbol;Acc:MGI:107470]	-	577	812	919	2648	4164	3903	36.7004	47.6569	46.4289	152.307	259.007	240.442
ENSMUSG00000090843	0	0	0	54.2702	26.4052	167.212	-9.09516	1.49286e-08	3.7133e-07	Heatr4	12	83954499	83984852	-	3038	protein_coding	HEAT repeat containing 4 [Source:MGI Symbol;Acc:MGI:4937307]	-	0	0	0	28	21	254	0	0	0	0.45643	0.3702	4.43467
ENSMUSG00000110629	0	0	0	81.4054	85.5024	34.2324	-8.78374	1.50795e-08	3.74625e-07	4930567H12Rik	8	125584632	125625605	+	2010	lincRNA	RIKEN cDNA 4930567H12 gene [Source:MGI Symbol;Acc:MGI:1923181]	-	0	0	0	42	68	52	0	0	0	2.653	4.64513	3.51805
ENSMUSG00000112657	51.3057	67.4834	0	2895.71	2742.36	1559.55	-5.92198	1.52935e-08	3.79478e-07	BC106175	12	8478874	8482157	-	2064	transcribed_processed_pseudogene	cDNA sequence BC106175 [Source:MGI Symbol;Acc:MGI:3628444]	-	51	91	0	1494	2181	2369	2.31783	3.81617	0	61.3999	96.9334	104.278
ENSMUSG00000097276	0	0	0	27.1351	150.887	57.9317	-9.02035	1.54261e-08	3.82301e-07	4930525G20Rik	13	67796594	67830985	-	2987	antisense	RIKEN cDNA 4930525G20 gene [Source:MGI Symbol;Acc:MGI:2443505]	-	0	0	0	14	120	88	0	0	0	0.232112	2.15155	1.56265
ENSMUSG00000025043	0	0	0	73.6525	118.195	27.6492	-8.91084	1.5507e-08	3.83836e-07	Dusp21	X	18145857	18146701	+	845	protein_coding	dual specificity phosphatase 21 [Source:MGI Symbol;Acc:MGI:1920797]	-	0	0	0	38	94	42	0	0	0	2.22706	5.95766	2.63638
ENSMUSG00000037884	0	5.19103	0.751576	102.726	163.46	92.8224	-5.85526	1.56488e-08	3.86874e-07	1700017G19Rik	3	40504867	40522912	-	2904	lincRNA	RIKEN cDNA 1700017G19 gene [Source:MGI Symbol;Acc:MGI:1919477]	-	0	7	1	53	130	141	0	0.22459	0.0276182	1.66648	4.42046	4.74847
ENSMUSG00000026125	31.1858	93.4386	6.01261	1612.6	1428.39	599.725	-4.79844	1.5747e-08	3.88829e-07	Prss39	1	34498410	34503063	+	1333	protein_coding	protease, serine 39 [Source:MGI Symbol;Acc:MGI:1270856]	-	31	126	8	832	1136	911	1.8656	6.99685	0.382406	45.2779	66.8562	53.0997
ENSMUSG00000038015	757.514	2322.62	69.8966	86043.5	42506	14544.8	-5.50539	1.62019e-08	3.99575e-07	Prm2	16	10791380	10796134	-	894	protein_coding	protamine 2 [Source:MGI Symbol;Acc:MGI:97766]	-	753	3132	93	44393	33805	22094	63.7366	244.619	6.25251	3397.93	2798.22	1811.28
ENSMUSG00000054383	0	1.48315	0	100.788	104.363	79.6561	-7.47446	1.62538e-08	4.00368e-07	Pnma1	12	84146131	84148489	-	2359	protein_coding	paraneoplastic antigen MA1 [Source:MGI Symbol;Acc:MGI:2180564]	-	0	2	0	52	83	121	0	0.0428426	0	1.09164	1.88432	2.72065
ENSMUSG00000074579	0	0	3.75788	193.822	105.621	72.4147	-6.56085	1.64787e-08	4.05415e-07	Lekr1	3	65666228	65831159	+	7113	protein_coding	leucine, glutamate and lysine rich 1 [Source:MGI Symbol;Acc:MGI:3645902]	-	0	0	5	100	84	110	0	0	0.145675	3.31699	3.01317	3.90794
ENSMUSG00000024500	4.02398	20.0226	0	587.282	487.867	218.561	-5.7382	1.67453e-08	4.11477e-07	Ppp2r2b	18	42637432	43059471	-	3985	protein_coding	protein phosphatase 2, regulatory subunit B, beta [Source:MGI Symbol;Acc:MGI:1920180]	-	4	27	0	303	388	332	0.13882	0.86463	0	9.50911	13.1683	11.1595
ENSMUSG00000019996	91.5455	115.686	55.6167	1069.9	951.843	470.695	-3.24432	1.73523e-08	4.25832e-07	Map7	10	20148471	20281590	+	7935	protein_coding	microtubule-associated protein 7 [Source:MGI Symbol;Acc:MGI:1328328]	-	91	156	74	552	757	715	3.84237	6.07796	2.48181	21.0767	31.258	29.2403
ENSMUSG00000031849	27.1619	100.113	9.01892	1750.22	958.13	674.115	-4.6303	1.73715e-08	4.25832e-07	Comp	8	70373558	70382066	+	2967	protein_coding	cartilage oligomeric matrix protein [Source:MGI Symbol;Acc:MGI:88469]	-	27	135	12	903	762	1024	1.47569	6.80831	0.520942	44.6297	40.7279	54.206
ENSMUSG00000020697	54.3237	99.3712	98.4565	631.861	568.34	640.541	-2.86521	1.7409e-08	4.26109e-07	Lig3	11	82781108	82804274	+	7284	protein_coding	ligase III, DNA, ATP-dependent [Source:MGI Symbol;Acc:MGI:109152]	-	54	134	131	326	452	973	1.00793	2.30791	1.94217	5.50252	8.25055	17.5901
ENSMUSG00000027938	46.2758	57.8429	3.00631	1265.66	1648.44	452.921	-4.97537	1.74248e-08	4.26109e-07	Creb3l4	3	90237500	90243512	-	1679	protein_coding	cAMP responsive element binding protein 3-like 4 [Source:MGI Symbol;Acc:MGI:1916603]	TF_bZIP	46	78	4	653	1311	688	1.70444	2.66682	0.117723	21.8798	47.5043	24.6905
ENSMUSG00000079173	0	5.19103	0.751576	145.367	77.9581	134.955	-5.85241	1.75801e-08	4.29365e-07	Zan	5	137378637	137477064	-	19813	protein_coding	zonadhesin [Source:MGI Symbol;Acc:MGI:106656]	-	0	7	1	75	62	205	0	0.0455309	0.005599	0.47808	0.427397	1.3996
ENSMUSG00000037681	0	0	0.751576	176.378	62.8694	58.59	-8.3863	1.76002e-08	4.29365e-07	Esyt3	9	99309963	99358557	-	7138	protein_coding	extended synaptotagmin-like protein 3 [Source:MGI Symbol;Acc:MGI:1098699]	-	0	0	1	91	50	89	0	0	0.0243009	2.51763	1.49597	2.63725
ENSMUSG00000070568	20.1199	57.1014	0.751576	1052.46	1061.24	947.316	-5.29288	1.78542e-08	4.35038e-07	Slc6a21	7	45277513	45288998	+	3872	protein_coding	solute carrier family 6 member 21 [Source:MGI Symbol;Acc:MGI:1923963]	-	20	77	1	543	844	1439	0.737071	2.61846	0.0292723	18.0961	30.4178	51.3638
ENSMUSG00000020698	0	34.8541	6.01261	672.563	860.054	508.878	-5.62995	1.79119e-08	4.35617e-07	Cct6b	11	82719250	82764321	-	1871	protein_coding	chaperonin containing Tcp1, subunit 6b (zeta) [Source:MGI Symbol;Acc:MGI:1329013]	-	0	47	8	347	684	773	0	1.29855	0.190262	9.3955	20.0284	22.4172
ENSMUSG00000039742	39.2338	70.4497	1.50315	2469.3	1682.39	588.534	-5.41365	1.79209e-08	4.35617e-07	Fam71f1	6	29319140	29336019	+	1625	protein_coding	family with sequence similarity 71, member F1 [Source:MGI Symbol;Acc:MGI:3032524]	-	39	95	2	1274	1338	894	1.64927	3.70704	0.0671794	48.7196	55.3339	36.617
ENSMUSG00000030792	34.2038	254.361	13.5284	5361.13	4207.22	1685.95	-5.21781	1.80064e-08	4.37173e-07	Dkkl1	7	45207519	45212147	-	1576	protein_coding	dickkopf-like 1 [Source:MGI Symbol;Acc:MGI:1354963]	-	34	343	18	2766	3346	2561	2.1183	19.7187	0.890758	155.836	203.865	154.538
ENSMUSG00000083695	0	1.48315	0.751576	201.575	82.9876	37.524	-7.076	1.80613e-08	4.37982e-07	Rnf138rt1	X	163760139	163761329	-	1191	protein_coding	ring finger protein 138, retrogene 1 [Source:MGI Symbol;Acc:MGI:1921514]	zf-MIZ	0	2	1	104	66	57	0	0.0848578	0.0365228	4.3244	2.96782	2.53851
ENSMUSG00000037661	12.0719	45.2361	9.77049	577.591	339.495	292.292	-4.16425	1.80836e-08	4.37999e-07	Gpr160	3	30855950	30897192	+	4227	protein_coding	G protein-coupled receptor 160 [Source:MGI Symbol;Acc:MGI:1919112]	-	12	61	13	298	270	444	0.387941	1.81966	0.333815	8.71179	8.53601	13.9022
ENSMUSG00000047844	0	0	0	71.7143	120.709	26.3326	-8.90607	1.83561e-08	4.4407e-07	Bex4	X	136138996	136140443	+	837	protein_coding	brain expressed X-linked 4 [Source:MGI Symbol;Acc:MGI:3606746]	-	0	0	0	37	96	40	0	0	0	2.18918	6.14258	2.53483
ENSMUSG00000085471	0	0	0	69.776	91.7893	34.8907	-8.75081	1.85369e-08	4.47909e-07	4933423P22Rik	2	90479236	90488425	+	5536	antisense	RIKEN cDNA 4933423P22 gene [Source:MGI Symbol;Acc:MGI:1918408]	-	0	0	0	36	73	53	0	0	0	0.63672	1.39627	1.004
ENSMUSG00000038128	12.0719	10.3821	0.751576	505.876	362.128	76.3646	-5.35678	1.86994e-08	4.51298e-07	Camk4	18	32939041	33195767	+	12331	protein_coding	calcium/calmodulin-dependent protein kinase IV [Source:MGI Symbol;Acc:MGI:88258]	-	12	14	1	261	288	116	0.0532943	0.0573724	0.00352759	1.04821	1.25083	0.49897
ENSMUSG00000026182	244.457	433.822	15.0315	14220.7	10628.7	2718.84	-5.31332	1.87674e-08	4.52402e-07	Tnp1	1	73015074	73015909	-	437	protein_coding	transition protein 1 [Source:MGI Symbol;Acc:MGI:98784]	-	243	585	20	7337	8453	4130	30.4525	67.6469	1.99079	831.46	1035.94	501.284
ENSMUSG00000030069	5.02997	0	0	129.861	212.499	84.9227	-6.53851	1.90975e-08	4.59813e-07	Prok2	6	99711299	99726392	-	1917	protein_coding	prokineticin 2 [Source:MGI Symbol;Acc:MGI:1354178]	-	5	0	0	67	169	129	0.26329	0	0	3.1904	8.70278	6.57918
ENSMUSG00000116894	0	0	0	145.367	54.0677	28.3076	-8.95966	1.96093e-08	4.71575e-07	AC154473.1	16	59636945	59672999	+	840	processed_transcript	novel transcript, antisense to Arl6	-	0	0	0	75	43	43	0	0	0	6.47074	4.012	3.97349
ENSMUSG00000045928	0	3.70788	0	168.625	75.4433	104.672	-6.47887	1.97029e-08	4.73266e-07	4933440M02Rik	7	125284025	125349788	-	4742	lincRNA	RIKEN cDNA 4933440M02 gene [Source:MGI Symbol;Acc:MGI:1918458]	-	0	5	0	87	60	159	0	0.106028	0	1.808	1.34844	3.53906
ENSMUSG00000095159	9.05395	17.7978	2.25473	558.208	431.284	68.4648	-5.17978	1.98793e-08	4.76939e-07	Tubb4b-ps1	5	7179365	7180700	+	1336	processed_pseudogene	tubulin, beta 4B class IVB, pseudogene 1 [Source:MGI Symbol;Acc:MGI:3642800]	-	9	24	3	288	343	104	0.368922	0.907775	0.0976766	10.6756	13.7497	4.12897
ENSMUSG00000078439	44.2638	176.495	1.50315	6741.14	4322.9	1953.22	-5.87097	2.00771e-08	4.80935e-07	Smim24	10	81393051	81395392	+	1058	protein_coding	small integral membrane protein 24 [Source:MGI Symbol;Acc:MGI:1919523]	-	44	238	2	3478	3438	2967	2.87546	14.3518	0.103815	205.537	219.718	187.797
ENSMUSG00000049506	45.2698	37.8204	0.751576	1192.01	1379.35	614.866	-5.25189	2.00932e-08	4.80935e-07	Sppl2c	11	104186327	104191163	+	2672	protein_coding	signal peptide peptidase 2C [Source:MGI Symbol;Acc:MGI:3045264]	-	45	51	1	615	1097	934	1.10959	1.16037	0.0195852	13.713	26.4523	22.3056
ENSMUSG00000087456	0	0	0	131.799	106.878	15.1412	-9.11812	2.02402e-08	4.83882e-07	Gm16322	9	42474555	42505662	+	767	antisense	predicted gene 16322 [Source:MGI Symbol;Acc:MGI:3826609]	-	0	0	0	68	85	23	0	0	0	7.04507	9.52348	2.5522
ENSMUSG00000046886	23.1379	14.8315	0.751576	381.83	536.905	255.426	-4.93456	2.14186e-08	5.11451e-07	Zfp474	18	52615915	52639830	+	2385	protein_coding	zinc finger protein 474 [Source:MGI Symbol;Acc:MGI:1914008]	zf-C2H2	23	20	1	197	427	388	0.816849	0.655419	0.0282093	6.32683	14.8302	13.3463
ENSMUSG00000025758	16.0959	22.9889	6.76419	213.205	276.625	165.237	-3.83646	2.17521e-08	5.18804e-07	Plk4	3	40800019	40816883	+	6855	protein_coding	polo like kinase 4 [Source:MGI Symbol;Acc:MGI:101783]	-	16	31	9	110	220	251	0.417054	0.745605	0.186334	2.59281	5.60791	6.33669
ENSMUSG00000003555	1.00599	14.8315	0	500.062	237.646	270.568	-5.96959	2.1915e-08	5.22077e-07	Cyp17a1	19	46667165	46672974	-	2166	protein_coding	cytochrome P450, family 17, subfamily a, polypeptide 1 [Source:MGI Symbol;Acc:MGI:88586]	-	1	20	0	258	189	411	0.0595265	1.09854	0	13.8879	11.0022	23.6957
ENSMUSG00000024397	62.3717	137.933	12.7768	3750.46	2290.96	497.686	-4.93875	2.20575e-08	5.24856e-07	Aif1	17	35170991	35176068	-	1532	protein_coding	allograft inflammatory factor 1 [Source:MGI Symbol;Acc:MGI:1343098]	-	62	186	17	1935	1822	756	4.71582	13.0543	1.02705	133.092	135.525	55.6935
ENSMUSG00000108695	0	0	0	133.737	35.2069	45.4237	-8.87323	2.20907e-08	5.25028e-07	Gm2511	7	43511165	43518970	-	886	lincRNA	predicted gene 2511 [Source:MGI Symbol;Acc:MGI:3780678]	-	0	0	0	69	28	69	0	0	0	6.9594	3.05409	7.45389
ENSMUSG00000107394	0	0	0	153.12	95.5615	13.8246	-9.16619	2.21398e-08	5.25581e-07	1700012J15Rik	6	7766394	7777681	+	471	lincRNA	RIKEN cDNA 1700012J15 gene [Source:MGI Symbol;Acc:MGI:1922737]	-	0	0	0	79	76	21	0	0	0	8.30636	8.64167	2.3649
ENSMUSG00000025757	101.605	365.597	73.6545	2552.64	2792.66	2078.3	-3.77776	2.26416e-08	5.36865e-07	Hspa4l	3	40744495	40796103	+	11792	protein_coding	heat shock protein 4 like [Source:MGI Symbol;Acc:MGI:107422]	-	101	493	98	1317	2221	3157	2.36376	10.6464	1.82174	27.8724	50.832	71.5606
ENSMUSG00000037689	29.1739	86.0228	6.01261	2335.56	1364.27	366.682	-5.06603	2.29102e-08	5.426e-07	Tmem247	17	86917348	86922374	+	759	protein_coding	transmembrane protein 247 [Source:MGI Symbol;Acc:MGI:1925719]	-	29	116	8	1205	1085	557	2.84109	10.4862	0.622521	106.753	103.95	52.8516
ENSMUSG00000049719	0	11.1236	1.50315	325.621	123.224	206.711	-5.66189	2.33338e-08	5.51989e-07	Prss46	9	110844506	110856522	+	1346	protein_coding	protease, serine 46 [Source:MGI Symbol;Acc:MGI:1921556]	-	0	15	2	168	98	314	0	0.614256	0.0705003	6.74215	4.2532	13.4968
ENSMUSG00000026807	18.1079	26.6967	0	783.042	640.011	435.805	-5.3763	2.37543e-08	5.61282e-07	Ak8	2	28700164	28813165	+	1873	protein_coding	adenylate kinase 8 [Source:MGI Symbol;Acc:MGI:1916120]	-	18	36	0	404	509	662	1.11891	2.0649	0	22.7096	30.9419	39.8563
ENSMUSG00000116772	0	0	0	85.2818	125.739	19.0911	-8.97833	2.45486e-08	5.79375e-07	AC118542.3	16	18213649	18215250	+	961	lincRNA	novel transcript	-	0	0	0	44	100	29	0	0	0	2.26743	5.5729	1.60063
ENSMUSG00000060268	8.04796	4.44946	0	129.861	128.254	218.561	-5.29194	2.51363e-08	5.9235e-07	Armh1	4	117213333	117252125	-	2463	protein_coding	armadillo-like helical domain containing 1 [Source:MGI Symbol;Acc:MGI:2686507]	-	8	6	0	67	102	332	0.339098	0.234672	0	2.56813	4.22807	13.6298
ENSMUSG00000073007	0	0	0.751576	60.0849	109.393	80.3145	-8.14049	2.51567e-08	5.9235e-07	Tent5d	X	107792590	107872909	+	3160	protein_coding	terminal nucleotidyltransferase 5D [Source:MGI Symbol;Acc:MGI:2685223]	-	0	0	1	31	87	122	0	0	0.0242603	0.856221	2.59863	3.60906
ENSMUSG00000100872	0	0	0	143.429	128.254	9.87473	-9.26861	2.52231e-08	5.92644e-07	1700065J18Rik	1	192841661	192842740	+	393	lincRNA	RIKEN cDNA 1700065J18 gene [Source:MGI Symbol;Acc:MGI:1920705]	-	0	0	0	74	102	15	0	0	0	9.9855	14.8847	2.16791
ENSMUSG00000024619	0	0	0	160.873	0	0	-21.7791	2.52276e-08	5.92644e-07	Cdx1	18	61018862	61036199	-	1750	protein_coding	caudal type homeobox 1 [Source:MGI Symbol;Acc:MGI:88360]	Homeobox	0	0	0	83	0	0	0	0	0	2.34879	0	0
ENSMUSG00000031991	54.3237	114.944	6.01261	2804.61	2632.97	535.869	-5.09016	2.5495e-08	5.98233e-07	Spata19	9	27396800	27401785	+	1458	protein_coding	spermatogenesis associated 19 [Source:MGI Symbol;Acc:MGI:1922719]	-	54	155	8	1447	2094	814	4.02899	10.6711	0.4741	97.6285	152.787	58.8225
ENSMUSG00000032300	28.1679	62.2924	31.5662	658.996	409.909	281.101	-3.46215	2.55379e-08	5.98549e-07	1700017B05Rik	9	57253117	57262612	-	5235	protein_coding	RIKEN cDNA 1700017B05 gene [Source:MGI Symbol;Acc:MGI:1921461]	-	28	84	42	340	326	427	0.868291	2.4036	1.03451	9.53438	9.88625	12.8248
ENSMUSG00000024479	0	0	0	158.934	0	0	-21.7632	2.58293e-08	6.04679e-07	Mal2	15	54571192	54602847	+	2950	protein_coding	mal, T cell differentiation protein 2 [Source:MGI Symbol;Acc:MGI:2146021]	-	0	0	0	82	0	0	0	0	0	1.37656	0	0
ENSMUSG00000086361	0	14.0899	5.26103	591.158	279.14	100.722	-5.62297	2.65449e-08	6.20717e-07	Gm6569	15	73834561	73839908	+	811	protein_coding	predicted gene 6569 [Source:MGI Symbol;Acc:MGI:3647277]	-	0	19	7	305	222	153	0	1.18388	0.375451	18.6244	14.6601	10.0066
ENSMUSG00000046755	60.3597	100.854	1.50315	2752.28	3056.71	1073.71	-5.40265	2.72019e-08	6.35348e-07	Kif2b	11	91575315	91577558	-	2244	protein_coding	kinesin family member 2B [Source:MGI Symbol;Acc:MGI:1920720]	-	60	136	2	1420	2431	1631	1.46429	3.06259	0.0387689	31.3379	58.0186	38.5519
ENSMUSG00000026149	0	0	0	151.181	0	0	-21.6946	2.85882e-08	6.66682e-07	Tm4sf20	1	82756649	82768461	-	1508	protein_coding	transmembrane 4 L six family member 20 [Source:MGI Symbol;Acc:MGI:1913511]	-	0	0	0	78	0	0	0	0	0	3.66139	0	0
ENSMUSG00000099863	1.00599	14.0899	1.50315	343.066	463.976	69.7814	-5.69927	2.86092e-08	6.66682e-07	1700031L13Rik	5	82122408	82124713	-	960	lincRNA	RIKEN cDNA 1700031L13 gene [Source:MGI Symbol;Acc:MGI:1914577]	-	1	19	2	177	369	106	0.075433	1.32248	0.119831	12.0737	27.2204	7.74434
ENSMUSG00000111639	12.0719	8.89891	0	325.621	624.922	100.722	-5.66232	2.86583e-08	6.6706e-07	1700019L13Rik	9	119983146	119988092	+	4947	antisense	RIKEN cDNA 1700019L13 gene [Source:MGI Symbol;Acc:MGI:1919476]	-	12	12	0	168	497	153	0.240634	0.222041	0	3.04644	9.74629	2.97156
ENSMUSG00000059690	0	7.41576	1.50315	325.621	245.191	42.7905	-6.06045	2.88545e-08	6.70859e-07	1700020N15Rik	X	69945300	69945978	+	525	protein_coding	RIKEN cDNA 1700020N15 gene [Source:MGI Symbol;Acc:MGI:1922759]	-	0	10	2	168	195	65	0	0.962529	0.165709	15.8473	19.8921	6.56703
ENSMUSG00000029437	0	2.9663	0	77.5289	193.638	65.1732	-6.74459	2.91359e-08	6.76627e-07	Il31	5	123480157	123489489	-	1208	protein_coding	interleukin 31 [Source:MGI Symbol;Acc:MGI:1923649]	-	0	4	0	40	154	99	0	0.309542	0	3.03355	12.6303	8.0415
ENSMUSG00000090638	0	0	0	44.5791	69.1564	61.2233	-8.58891	2.97537e-08	6.90184e-07	Gm17028	10	103029479	103030344	-	704	lincRNA	predicted gene 17028 [Source:MGI Symbol;Acc:MGI:4937855]	-	0	0	0	23	55	93	0	0	0	1.61793	4.18403	7.00689
ENSMUSG00000058290	12.0719	0	1.50315	166.687	223.815	276.492	-5.67591	3.05676e-08	7.08255e-07	Espl1	15	102296266	102324357	+	8749	protein_coding	extra spindle pole bodies 1, separase [Source:MGI Symbol;Acc:MGI:2146156]	-	12	0	2	86	178	420	0.317321	0	0.0420074	2.05647	4.60304	10.7568
ENSMUSG00000024175	28.1679	54.8766	0.751576	1451.73	1174.4	612.891	-5.27199	3.06658e-08	7.0972e-07	Tekt4	17	25471590	25476594	+	1532	protein_coding	tektin 4 [Source:MGI Symbol;Acc:MGI:1919090]	-	28	74	1	749	934	931	1.00092	2.44088	0.0283934	24.2118	32.6507	32.2334
ENSMUSG00000029909	22.1319	38.562	3.00631	786.919	808.501	197.495	-4.81402	3.07059e-08	7.09838e-07	Prss37	6	40514824	40519508	-	1123	protein_coding	protease, serine 37 [Source:MGI Symbol;Acc:MGI:1914940]	-	22	52	4	406	643	300	1.96865	4.29364	0.284305	32.8533	56.2684	26.0007
ENSMUSG00000059288	95.5695	109.753	66.1387	1157.12	685.277	486.495	-3.09955	3.12623e-08	7.21879e-07	Cdyl	13	35659833	35874063	+	4392	protein_coding	chromodomain protein, Y chromosome-like [Source:MGI Symbol;Acc:MGI:1339956]	-	95	148	88	597	545	739	2.58323	3.71343	1.90064	14.6798	14.4924	19.4626
ENSMUSG00000043050	831.958	1647.78	72.9029	55264.6	32104.9	7747.05	-5.2196	3.15987e-08	7.28818e-07	Tnp2	16	10787936	10788660	-	554	protein_coding	transition protein 2 [Source:MGI Symbol;Acc:MGI:98785]	-	827	2222	97	28513	25533	11768	81.7512	202.678	7.61619	2548.81	2468.29	1126.7
ENSMUSG00000040936	26.1559	59.3261	1.50315	1069.9	1053.69	638.566	-4.98764	3.17043e-08	7.30423e-07	Ulk4	9	120955351	121277197	-	8503	protein_coding	unc-51-like kinase 4 [Source:MGI Symbol;Acc:MGI:1921622]	-	26	80	2	552	838	970	0.528339	1.50005	0.032281	10.1434	16.6529	19.091
ENSMUSG00000026894	0	36.3372	6.01261	1161	944.299	308.75	-5.82149	3.17779e-08	7.31289e-07	Morn5	2	36049458	36079718	+	714	protein_coding	MORN repeat containing 5 [Source:MGI Symbol;Acc:MGI:1922745]	-	0	49	8	599	751	469	0	3.46794	0.48738	41.5464	56.3309	34.8409
ENSMUSG00000030638	3.01798	29.663	1.50315	558.208	465.234	276.492	-5.2359	3.19811e-08	7.3513e-07	Sh3gl3	7	82173840	82307419	+	4319	protein_coding	SH3-domain GRB2-like 3 [Source:MGI Symbol;Acc:MGI:700011]	-	3	40	2	288	370	420	0.139114	1.71153	0.0736641	12.0767	16.7786	18.8632
ENSMUSG00000052469	37.2218	73.416	0.751576	1998.31	1667.3	947.316	-5.37162	3.2207e-08	7.39485e-07	Tcp10c	17	13354572	13377223	+	2626	protein_coding	t-complex protein 10c [Source:MGI Symbol;Acc:MGI:98543]	-	37	99	1	1031	1326	1439	1.11641	2.75633	0.0239662	28.1311	39.1266	42.0532
ENSMUSG00000085260	29.1739	8.15734	12.7768	577.591	296.744	124.422	-4.3261	3.23108e-08	7.4103e-07	Med9os	11	59946889	59948142	-	527	antisense	mediator complex subunit 9, opposite strand [Source:MGI Symbol;Acc:MGI:1916628]	-	29	11	17	298	236	189	3.75453	1.31409	1.74817	34.8883	29.8797	23.6994
ENSMUSG00000097651	0	0	0	131.799	69.1564	20.4078	-8.91904	3.26561e-08	7.48105e-07	4930461G14Rik	9	58455122	58469635	+	843	lincRNA	RIKEN cDNA 4930461G14 gene [Source:MGI Symbol;Acc:MGI:1922129]	-	0	0	0	68	55	31	0	0	0	3.99471	3.49414	1.95051
ENSMUSG00000051728	3.01798	51.9103	0.751576	2031.26	1057.46	539.818	-6.01896	3.31463e-08	7.58479e-07	Fam243	16	92318765	92321441	-	2677	protein_coding	family with sequence similarity 243 [Source:MGI Symbol;Acc:MGI:1922578]	-	3	70	1	1048	841	820	0.0613721	1.32137	0.016249	19.3873	16.8249	16.2473
ENSMUSG00000038026	0	10.3821	0	331.436	241.419	195.52	-6.1734	3.41468e-08	7.80492e-07	Kcnj9	1	172320501	172329318	-	4288	protein_coding	potassium inwardly-rectifying channel, subfamily J, member 9 [Source:MGI Symbol;Acc:MGI:108007]	-	0	14	0	171	192	297	0	0.282532	0	3.38194	4.1065	6.29125
ENSMUSG00000042808	0	0	0	137.614	0	0	-21.5635	3.46745e-08	7.91663e-07	Gpx2	12	76792333	76795554	-	3222	protein_coding	glutathione peroxidase 2 [Source:MGI Symbol;Acc:MGI:106609]	-	0	0	0	71	0	0	0	0	0	2.01266	0	0
ENSMUSG00000041842	0	15.5731	2.25473	478.741	311.832	134.296	-5.6701	3.52653e-08	8.03891e-07	Fhdc1	3	84442198	84480429	-	6270	protein_coding	FH2 domain containing 1 [Source:MGI Symbol;Acc:MGI:2684972]	-	0	21	3	247	248	204	0	0.424985	0.0522611	4.89872	5.3191	4.33338
ENSMUSG00000035582	0	4.44946	0.751576	129.861	152.144	54.6402	-5.95004	3.53121e-08	8.03891e-07	Gdpd4	7	97919955	98049663	+	3053	protein_coding	glycerophosphodiester phosphodiesterase domain containing 4 [Source:MGI Symbol;Acc:MGI:3606573]	-	0	6	1	67	121	83	0	0.122454	0.0175681	1.34007	2.61722	1.77804
ENSMUSG00000085593	14.0839	10.3821	0	312.054	305.545	217.902	-5.1092	3.53289e-08	8.03891e-07	4930589P08Rik	4	151376470	151379582	+	1084	antisense	RIKEN cDNA 4930589P08 gene [Source:MGI Symbol;Acc:MGI:1914998]	-	14	14	0	161	243	331	0.707289	0.652638	0	7.35531	12.0055	16.1962
ENSMUSG00000084804	0	0	0	129.861	82.9876	16.4579	-8.97055	3.56718e-08	8.10784e-07	1700095J12Rik	4	138137595	138138518	-	737	antisense	RIKEN cDNA 1700095J12 gene [Source:MGI Symbol;Acc:MGI:1920813]	-	0	0	0	67	66	25	0	0	0	4.50206	4.79602	1.79923
ENSMUSG00000059695	19.1139	89.7307	3.00631	2261.91	2422.99	379.848	-5.49812	3.58674e-08	8.13477e-07	1700019M22Rik	12	96046767	96047120	-	354	processed_pseudogene	RIKEN cDNA 1700019M22 gene [Source:MGI Symbol;Acc:MGI:1916673]	-	19	121	4	1167	1927	577	2.93933	17.2725	0.49151	163.257	291.53	86.4545
ENSMUSG00000054161	15.0899	41.5283	3.00631	748.154	657.614	225.144	-4.7695	3.58704e-08	8.13477e-07	Fam83e	7	45721212	45729492	+	3843	protein_coding	family with sequence similarity 83, member E [Source:MGI Symbol;Acc:MGI:1921063]	-	15	56	4	386	523	342	0.365746	1.25994	0.0774687	8.51103	12.4709	8.07665
ENSMUSG00000103935	8.04796	6.67418	0	211.266	315.604	86.8976	-5.40022	3.62057e-08	8.20165e-07	AY702102	2	169962015	169963187	-	1173	TEC	cDNA sequence AY702102 [Source:MGI Symbol;Acc:MGI:3525150]	-	8	9	0	109	251	132	0.431216	0.447633	0	5.31297	13.2308	6.89121
ENSMUSG00000030200	61.3657	115.686	5.26103	2515.81	1966.56	791.295	-4.85392	3.63983e-08	8.23608e-07	Bcl2l14	6	134396318	134438736	+	4093	protein_coding	BCL2-like 14 (apoptosis facilitator) [Source:MGI Symbol;Acc:MGI:1914063]	-	61	156	7	1298	1564	1202	2.19634	5.18285	0.200191	42.262	55.0696	41.917
ENSMUSG00000012777	0	0	1.50315	145.367	144.6	36.8656	-7.67034	3.67326e-08	8.30248e-07	Acp4	7	44252148	44257378	-	1749	protein_coding	acid phosphatase 4 [Source:MGI Symbol;Acc:MGI:3644563]	-	0	0	2	75	115	56	0	0	0.0611796	2.61196	4.33115	2.08883
ENSMUSG00000046282	0	14.0899	2.25473	292.672	305.545	143.513	-5.47388	3.7055e-08	8.36602e-07	Adam20	8	40793273	40797303	+	2589	protein_coding	a disintegrin and metallopeptidase domain 20 [Source:MGI Symbol;Acc:MGI:2152342]	-	0	19	3	151	243	218	0	0.370847	0.050404	2.88835	5.02665	4.46621
ENSMUSG00000036768	13.0779	2.22473	2.25473	193.822	213.756	92.8224	-4.87305	3.71262e-08	8.37277e-07	Kif15	9	122951046	123018733	+	11020	protein_coding	kinesin family member 15 [Source:MGI Symbol;Acc:MGI:1098258]	-	13	3	3	100	170	141	0.500307	0.106534	0.0917049	3.48016	6.39807	5.25568
ENSMUSG00000087561	0	1.48315	0	143.429	145.857	36.8656	-7.67319	3.72391e-08	8.38893e-07	Gm11608	1	63266848	63273120	-	882	lincRNA	predicted gene 11608 [Source:MGI Symbol;Acc:MGI:3651337]	-	0	2	0	74	116	56	0	0.124159	0	4.50206	7.632	3.64904
ENSMUSG00000100448	0	0	0	184.131	54.0677	16.4579	-9.12098	3.75383e-08	8.44695e-07	H2al1k	X	9350627	9351136	+	510	protein_coding	H2A histone family member L1K [Source:MGI Symbol;Acc:MGI:3710586]	-	0	0	0	95	43	25	0	0	0	9.22482	4.51547	2.60007
ENSMUSG00000040576	0	22.2473	3.00631	988.494	506.727	140.879	-5.9999	3.78577e-08	8.5094e-07	Tmem270	5	134901593	134906733	-	933	protein_coding	transmembrane protein 270 [Source:MGI Symbol;Acc:MGI:1923879]	-	0	30	4	510	403	214	0	1.70527	0.19572	28.4101	24.2777	12.7681
ENSMUSG00000034764	4.02398	20.0226	0	412.842	572.112	208.028	-5.62169	3.80542e-08	8.5441e-07	1700006J14Rik	10	120364157	120384336	+	2885	antisense	RIKEN cDNA 1700006J14 gene [Source:MGI Symbol;Acc:MGI:2447818]	-	4	27	0	213	455	316	0.181189	1.12852	0	8.72484	20.1553	13.8636
ENSMUSG00000029707	47.2818	32.6293	1.50315	1275.35	695.336	514.144	-4.93667	3.83978e-08	8.61172e-07	Fscn3	6	28427789	28438622	+	2083	protein_coding	fascin actin-bundling protein 3 [Source:MGI Symbol;Acc:MGI:1890386]	-	47	44	2	658	553	781	2.23431	1.93007	0.0755185	28.2864	25.7085	35.9595
ENSMUSG00000107008	12.0719	57.8429	1.50315	1019.51	1019.74	532.577	-5.16575	3.86603e-08	8.66102e-07	Gm2762	13	53393657	53455630	+	5476	lincRNA	predicted gene 2762 [Source:MGI Symbol;Acc:MGI:3780931]	-	12	78	2	526	811	809	0.614754	3.68714	0.081382	24.3676	40.6301	40.1408
ENSMUSG00000064307	8.04796	77.1239	18.7894	1042.76	1083.87	357.465	-4.57239	3.88929e-08	8.70352e-07	Lrrc51	7	101912984	101933895	-	1210	protein_coding	leucine rich repeat containing 51 [Source:MGI Symbol;Acc:MGI:1916608]	-	8	104	25	538	862	543	0.536248	6.43257	1.33105	32.611	56.5054	35.2527
ENSMUSG00000087479	10.0599	15.5731	2.25473	174.44	257.765	139.563	-4.35849	3.90803e-08	8.73583e-07	Gm16835	14	119098965	119115074	+	2809	processed_transcript	predicted gene, 16835 [Source:MGI Symbol;Acc:MGI:4439759]	-	10	21	3	90	205	212	0.19496	0.377782	0.0464564	1.5867	3.90847	4.00313
ENSMUSG00000043036	14.0839	66.0003	3.75788	1329.62	798.442	430.538	-4.92684	3.92689e-08	8.76832e-07	Ccdc63	5	122108040	122140823	-	7351	protein_coding	coiled-coil domain containing 63 [Source:MGI Symbol;Acc:MGI:3607777]	-	14	89	5	686	635	654	0.483418	2.8357	0.137133	21.4203	21.4425	21.8721
ENSMUSG00000040013	6.03597	0	0	156.996	217.528	88.8725	-6.37398	3.93957e-08	8.78697e-07	Fkbp6	5	135291704	135350044	-	1753	protein_coding	FK506 binding protein 6 [Source:MGI Symbol;Acc:MGI:2137612]	-	6	0	0	81	173	135	0.249686	0	0	3.04813	7.04036	5.44118
ENSMUSG00000078490	11.0659	23.7304	32.3178	261.66	347.039	188.936	-3.56151	4.13574e-08	9.2144e-07	Cfap74	4	155409190	155466823	+	9951	protein_coding	cilia and flagella associated protein 74 [Source:MGI Symbol;Acc:MGI:1917130]	-	11	32	43	135	276	287	0.235408	0.631907	0.730927	2.61257	5.77622	5.94876
ENSMUSG00000045662	0	0	0	63.9614	94.3041	28.9659	-8.68139	4.15216e-08	9.24083e-07	Henmt1	3	108939873	108960774	+	2675	protein_coding	HEN1 methyltransferase homolog 1 (Arabidopsis) [Source:MGI Symbol;Acc:MGI:1913965]	-	0	0	0	33	75	44	0	0	0	1.30427	3.20564	1.86259
ENSMUSG00000020940	29.1739	67.4834	6.76419	1339.31	1127.88	252.135	-4.71462	4.16676e-08	9.25312e-07	1700023F06Rik	11	103198944	103208558	-	1452	protein_coding	RIKEN cDNA 1700023F06 gene [Source:MGI Symbol;Acc:MGI:1916691]	-	29	91	9	691	897	383	1.82969	5.29779	0.451023	39.4242	55.3449	23.4042
ENSMUSG00000095024	0	0	0	77.5289	74.1859	30.2825	-8.63883	4.1668e-08	9.25312e-07	Gm5458	14	19594139	19602581	-	997	protein_coding	predicted gene 5458 [Source:MGI Symbol;Acc:MGI:3646663]	-	0	0	0	40	59	46	0	0	0	1.98687	3.16929	2.44725
ENSMUSG00000021090	23.1379	28.9215	0	709.39	746.889	566.151	-5.28275	4.17951e-08	9.27121e-07	Lrrc9	12	72441866	72530750	+	7666	protein_coding	leucine rich repeat containing 9 [Source:MGI Symbol;Acc:MGI:1925507]	-	23	39	0	366	594	860	0.481307	0.753068	0	6.92599	12.1559	17.4305
ENSMUSG00000108587	0	0	1.50315	193.822	94.3041	40.8155	-7.67845	4.23385e-08	9.37262e-07	1810049I09Rik	7	65212814	65213429	-	616	lincRNA	RIKEN cDNA 1810049I09 gene [Source:MGI Symbol;Acc:MGI:1922851]	-	0	0	2	100	75	62	0	0	0.172614	9.82593	7.96958	6.52494
ENSMUSG00000069971	14.0839	110.495	6.76419	2147.55	1990.45	554.301	-5.1554	4.23446e-08	9.37262e-07	4933402J07Rik	8	87563853	87589424	+	1304	protein_coding	RIKEN cDNA 4933402J07 gene [Source:MGI Symbol;Acc:MGI:3607717]	-	14	149	9	1108	1583	842	0.587961	5.77407	0.300221	42.0791	65.0142	34.2491
ENSMUSG00000106629	0	0	0	48.4556	159.688	21.0661	-8.9752	4.38021e-08	9.68464e-07	Gm40155	3	137875925	137878126	-	818	antisense	predicted gene, 40155 [Source:MGI Symbol;Acc:MGI:5623040]	-	0	0	0	25	127	32	0	0	0	1.51353	8.31486	2.07497
ENSMUSG00000036574	7.04196	17.7978	0	457.421	466.491	159.312	-5.44174	4.41694e-08	9.75523e-07	Tex44	1	86426329	86428052	+	1724	protein_coding	testis expressed 44 [Source:MGI Symbol;Acc:MGI:1919113]	-	7	24	0	236	371	242	0.222361	0.703473	0	6.77921	11.525	7.44549
ENSMUSG00000046338	0	8.15734	0.751576	217.081	132.026	122.447	-5.67913	4.4387e-08	9.79265e-07	Gpat2	2	127425199	127436092	+	2628	protein_coding	glycerol-3-phosphate acyltransferase 2, mitochondrial [Source:MGI Symbol;Acc:MGI:2684962]	-	0	11	1	112	105	186	0	0.211515	0.016552	2.11056	2.13978	3.75407
ENSMUSG00000115761	0	2.9663	0.751576	155.058	192.38	23.6993	-6.56934	4.47496e-08	9.86192e-07	1700015H07Rik	15	53621655	53623270	+	560	antisense	RIKEN cDNA 1700015H07 gene [Source:MGI Symbol;Acc:MGI:1922777]	-	0	4	1	80	153	36	0	0.360949	0.0776762	7.07467	14.6322	3.40981
ENSMUSG00000027971	0	6.67418	0	125.985	335.723	100.722	-6.34897	4.52921e-08	9.97065e-07	Ndst4	3	125404076	125728899	+	11720	protein_coding	N-deacetylase/N-sulfotransferase (heparin glucosaminyl) 4 [Source:MGI Symbol;Acc:MGI:1932545]	-	0	9	0	65	267	153	0	0.134158	0	0.94955	4.21809	2.3939
ENSMUSG00000100717	0	0	0	65.8996	86.7598	29.6242	-8.64238	4.56753e-08	1.00394e-06	1700120G07Rik	7	135191764	135196002	-	931	lincRNA	RIKEN cDNA 1700120G07 gene [Source:MGI Symbol;Acc:MGI:1921564]	-	0	0	0	34	69	45	0	0	0	2.65161	5.81943	3.75884
ENSMUSG00000052056	110.659	158.697	92.4439	994.308	940.526	601.042	-2.80783	4.57035e-08	1.00394e-06	Zfp217	2	170108643	170148103	-	6139	protein_coding	zinc finger protein 217 [Source:MGI Symbol;Acc:MGI:2685408]	zf-C2H2	110	214	123	513	748	913	2.39051	4.29128	2.12315	10.0814	15.8967	19.217
ENSMUSG00000097075	56.3357	203.192	10.5221	4692.44	2829.12	1002.61	-4.97907	4.70705e-08	1.03227e-06	Cdiptos	7	126971722	126976098	-	2591	protein_coding	CDIP transferase, opposite strand [Source:MGI Symbol;Acc:MGI:2443610]	-	56	274	14	2421	2250	1523	3.10405	14.0142	0.616378	121.351	121.964	81.7632
ENSMUSG00000002240	0	11.1236	0	391.521	305.545	159.971	-6.23431	4.70946e-08	1.03227e-06	Prr27	5	87825686	87846387	+	1337	protein_coding	proline rich 27 [Source:MGI Symbol;Acc:MGI:1921029]	-	0	15	0	202	243	243	0	0.572069	0	7.54988	9.82189	9.7276
ENSMUSG00000044201	0	0	0	42.6409	100.591	38.8406	-8.64413	4.77078e-08	1.04458e-06	Cdc25c	18	34732997	34751533	-	1941	protein_coding	cell division cycle 25C [Source:MGI Symbol;Acc:MGI:88350]	-	0	0	0	22	80	59	0	0	0	0.561308	2.20734	1.61228
ENSMUSG00000068600	0	0	0	89.1583	26.4052	70.4397	-8.67314	4.78833e-08	1.04729e-06	Gml2	15	74819071	74834871	+	1392	protein_coding	glycosylphosphatidylinositol anchored molecule like 2 [Source:MGI Symbol;Acc:MGI:1341831]	-	0	0	0	46	21	107	0	0	0	3.17719	1.56857	7.91553
ENSMUSG00000037529	0	7.41576	0	170.564	274.111	110.597	-6.18005	4.8109e-08	1.0511e-06	Prss40	1	34543968	34560943	-	2105	protein_coding	protease, serine 40 [Source:MGI Symbol;Acc:MGI:1270857]	-	0	10	0	88	218	168	0	0.410502	0	3.54021	9.48425	7.2388
ENSMUSG00000055700	0	0	0	77.5289	88.0172	24.3577	-8.70032	4.85542e-08	1.05968e-06	4933401B06Rik	X	107542582	107543800	+	1219	transcribed_processed_pseudogene	RIKEN cDNA 4933401B06 gene [Source:MGI Symbol;Acc:MGI:1918261]	-	0	0	0	40	70	37	0	0	0	1.66884	3.15829	1.65336
ENSMUSG00000021097	76.4556	158.697	22.5473	1973.11	1180.69	880.167	-3.96741	4.88306e-08	1.06457e-06	Clmn	12	104763117	104865076	-	12409	protein_coding	calmin [Source:MGI Symbol;Acc:MGI:2136957]	-	76	214	30	1018	939	1337	1.08473	2.81835	0.340099	13.1389	13.1063	18.4822
ENSMUSG00000034818	12.0719	6.67418	1.50315	308.177	286.685	55.9568	-5.02469	4.96614e-08	1.08152e-06	Celf5	10	81459227	81482709	-	6668	protein_coding	CUGBP, Elav-like family member 5 [Source:MGI Symbol;Acc:MGI:2442333]	-	12	9	2	159	228	85	0.305662	0.211533	0.0404639	3.66238	5.67938	2.09699
ENSMUSG00000097725	0	0	0.751576	166.687	95.5615	28.3076	-8.35029	5.06507e-08	1.10188e-06	4930593A02Rik	3	58692589	58797331	+	2032	lincRNA	RIKEN cDNA 4930593A02 gene [Source:MGI Symbol;Acc:MGI:1923132]	-	0	0	1	86	76	43	0	0	0.0366459	3.588	3.429	1.92147
ENSMUSG00000021086	15.0899	15.5731	0	275.228	510.5	298.875	-5.15257	5.15169e-08	1.11909e-06	Ccdc175	12	72101300	72185029	-	2622	protein_coding	coiled-coil domain containing 175 [Source:MGI Symbol;Acc:MGI:1921186]	-	15	21	0	142	406	454	0.313297	0.404725	0	2.68201	8.29274	9.18414
ENSMUSG00000085247	0	0	0	50.3938	84.245	38.1823	-8.56781	5.15519e-08	1.11909e-06	4930545L23Rik	2	135169573	135215616	-	2502	antisense	RIKEN cDNA 4930545L23 gene [Source:MGI Symbol;Acc:MGI:1926055]	-	0	0	0	26	67	58	0	0	0	0.514624	1.43414	1.22958
ENSMUSG00000049653	23.1379	49.6856	2.25473	1180.38	668.931	342.324	-4.86565	5.18476e-08	1.12431e-06	Spatc1	15	76268089	76292572	+	1700	protein_coding	spermatogenesis and centriole associated 1 [Source:MGI Symbol;Acc:MGI:1921531]	-	23	67	3	609	532	520	0.770857	2.07203	0.0798629	18.4574	17.4367	16.8798
ENSMUSG00000083649	23.1379	40.7867	38.3304	286.857	562.053	224.485	-3.38746	5.26966e-08	1.1415e-06	Rasl2-9	7	5124938	5125950	-	1013	protein_coding	RAS-like, family 2, locus 9 [Source:MGI Symbol;Acc:MGI:104605]	-	23	55	51	148	447	341	1.24342	2.74364	2.18996	7.2353	23.6321	17.855
ENSMUSG00000035522	16.0959	45.2361	0	1335.44	1477.43	442.388	-5.7278	5.36498e-08	1.16091e-06	Tsga8	X	83486678	83487924	-	1070	protein_coding	testis specific gene A8 [Source:MGI Symbol;Acc:MGI:1194903]	-	16	61	0	689	1175	672	0.818907	2.88084	0	31.8889	58.811	33.312
ENSMUSG00000087181	0	0	0	93.0347	65.3842	26.3326	-8.65891	5.43883e-08	1.17563e-06	Gm13570	2	60098406	60098714	-	309	processed_pseudogene	predicted gene 13570 [Source:MGI Symbol;Acc:MGI:3649720]	-	0	0	0	48	52	40	0	0	0	7.69285	9.01259	6.8662
ENSMUSG00000059891	132.791	157.956	3.75788	6066.64	4263.8	1298.2	-5.3037	5.46657e-08	1.18037e-06	Tsks	7	44943204	44958035	+	1936	protein_coding	testis-specific serine kinase substrate [Source:MGI Symbol;Acc:MGI:1347560]	-	132	213	5	3130	3391	1972	6.168	9.18386	0.185575	132.258	154.955	89.2472
ENSMUSG00000024386	0	2.22473	0	286.857	144.6	17.1162	-7.5704	5.51744e-08	1.19009e-06	Proc	18	32123129	32139570	-	1566	protein_coding	protein C [Source:MGI Symbol;Acc:MGI:97771]	-	0	3	0	148	115	26	0	0.0968061	0	4.68031	3.93288	0.880637
ENSMUSG00000091017	0	14.8315	0	488.432	666.416	173.137	-6.46056	5.57132e-08	1.20044e-06	Fam71a	1	191162584	191164817	-	2234	protein_coding	family with sequence similarity 71, member A [Source:MGI Symbol;Acc:MGI:3588202]	-	0	20	0	252	530	263	0	0.452397	0	5.58627	12.7057	6.24436
ENSMUSG00000053868	9.05395	34.1125	1.50315	728.772	755.69	159.312	-5.19543	5.59876e-08	1.20507e-06	Gm5142	14	59158503	59178749	-	626	protein_coding	predicted gene 5142 [Source:MGI Symbol;Acc:MGI:3647352]	-	9	46	2	376	601	242	0.787347	3.71327	0.138973	29.7453	51.4168	20.5048
ENSMUSG00000023931	0	13.3484	1.50315	364.386	178.549	176.428	-5.56653	5.61362e-08	1.20699e-06	Efhb	17	53398889	53463321	-	4290	protein_coding	EF hand domain family, member B [Source:MGI Symbol;Acc:MGI:3045296]	-	0	18	2	188	142	268	0	0.288027	0.0275482	2.94815	2.40814	4.5013
ENSMUSG00000100684	0	0	0.751576	102.726	64.1268	61.2233	-8.00361	5.63333e-08	1.20994e-06	Gm20268	1	101155809	101175202	+	845	lincRNA	predicted gene, 20268 [Source:MGI Symbol;Acc:MGI:5012453]	-	0	0	1	53	51	93	0	0	0.0514777	3.10616	3.23235	5.83769
ENSMUSG00000081044	0	0	0	56.2085	45.266	61.2233	-8.48262	5.65547e-08	1.21342e-06	AU015836	X	93968659	93975470	+	3335	protein_coding	expressed sequence AU015836 [Source:MGI Symbol;Acc:MGI:2147954]	-	0	0	0	29	36	93	0	0	0	0.936218	1.25685	3.21568
ENSMUSG00000010796	0	0	0	69.776	46.5234	48.057	-8.4937	5.68535e-08	1.21854e-06	Asz1	6	18050964	18109061	-	2829	protein_coding	ankyrin repeat, SAM and basic leucine zipper domain containing 1 [Source:MGI Symbol;Acc:MGI:1921318]	-	0	0	0	36	37	73	0	0	0	1.55433	1.7276	3.37578
ENSMUSG00000020525	203.211	204.675	78.9155	1717.27	1594.37	945.999	-3.12891	5.7241e-08	1.22555e-06	Ppm1d	11	85311244	85347066	+	3173	protein_coding	protein phosphatase 1D magnesium-dependent, delta isoform [Source:MGI Symbol;Acc:MGI:1858214]	-	202	276	105	886	1268	1437	6.03514	7.60887	2.49174	23.9373	37.0477	41.5824
ENSMUSG00000078577	17.1019	71.9329	3.00631	1664.93	1373.07	324.549	-5.18771	5.77986e-08	1.23618e-06	Tmco2	4	121105651	121109226	-	719	protein_coding	transmembrane and coiled-coil domains 2 [Source:MGI Symbol;Acc:MGI:1916719]	-	17	97	4	859	1092	493	1.29485	6.81736	0.241995	59.1655	81.3389	36.3691
ENSMUSG00000036557	6.03597	48.944	0.751576	1027.26	1087.64	445.679	-5.51522	5.90462e-08	1.26154e-06	Stpg4	17	87389571	87427741	-	1208	protein_coding	sperm tail PG rich repeat containing 4 [Source:MGI Symbol;Acc:MGI:1922717]	-	6	66	1	530	865	677	0.480389	4.87597	0.0635945	38.3729	67.7275	52.4986
ENSMUSG00000036770	9.05395	25.9552	1.50315	562.085	360.87	159.971	-4.88385	5.93738e-08	1.2672e-06	Stpg3	2	25212207	25214637	-	1945	protein_coding	sperm tail PG rich repeat containing 3 [Source:MGI Symbol;Acc:MGI:1921722]	-	9	35	2	290	287	243	0.364556	1.30817	0.0643471	10.6225	11.3687	9.53333
ENSMUSG00000027564	103.617	94.9217	11.2736	2641.8	2245.7	435.805	-4.66625	6.03849e-08	1.28711e-06	Cypt12	3	17948410	17948959	+	550	protein_coding	cysteine-rich perinuclear theca 12 [Source:MGI Symbol;Acc:MGI:1922689]	-	103	128	15	1363	1786	662	10.2559	11.7604	1.18633	122.726	173.91	63.8426
ENSMUSG00000041679	6.03597	6.67418	14.28	313.992	88.0172	132.321	-4.29431	6.04333e-08	1.28711e-06	Lrrc29	8	105312265	105326278	-	3958	protein_coding	leucine rich repeat containing 29 [Source:MGI Symbol;Acc:MGI:2443262]	-	6	9	19	162	70	201	0.131751	0.182356	0.331385	3.21679	1.50316	4.27479
ENSMUSG00000116658	0	0	0	120.17	26.4052	48.057	-8.73438	6.05563e-08	1.28838e-06	AC087064.2	16	18028664	18031868	+	1496	lincRNA	novel transcript	-	0	0	0	62	21	73	0	0	0	2.23791	0.819728	2.82217
ENSMUSG00000033053	42.2518	10.3821	1.50315	660.934	765.749	290.317	-5.00112	6.18201e-08	1.31389e-06	1700028P14Rik	19	23558760	23652812	-	868	protein_coding	RIKEN cDNA 1700028P14 gene [Source:MGI Symbol;Acc:MGI:1914733]	-	42	14	2	341	609	441	2.64989	0.815045	0.100227	19.4553	37.5753	26.9485
ENSMUSG00000042707	9.05395	37.0788	0	1248.22	751.918	387.089	-5.68837	6.20487e-08	1.31737e-06	Dnali1	4	125055338	125065703	-	2133	protein_coding	dynein, axonemal, light intermediate polypeptide 1 [Source:MGI Symbol;Acc:MGI:1922813]	-	9	50	0	644	598	588	0.231073	1.18455	0	14.952	15.0146	14.6218
ENSMUSG00000043569	0	0	0	83.3436	84.245	21.7244	-8.69518	6.24905e-08	1.32536e-06	Cldn34c4	X	127721182	127736554	-	814	protein_coding	claudin 34C4 [Source:MGI Symbol;Acc:MGI:1921184]	-	0	0	0	43	67	33	0	0	0	2.61606	4.40814	2.15033
ENSMUSG00000045252	130.779	202.45	203.677	1007.88	1158.05	955.874	-2.53839	6.2862e-08	1.33185e-06	Zfp574	7	25072567	25083492	+	4870	protein_coding	zinc finger protein 574 [Source:MGI Symbol;Acc:MGI:2442951]	zf-C2H2	130	273	271	520	921	1452	3.40477	6.59754	5.63756	12.3155	23.589	36.8322
ENSMUSG00000090777	9.05395	30.4046	1.50315	701.637	665.158	127.055	-5.18258	6.54739e-08	1.38574e-06	Ccdc188	16	18217879	18220348	+	1619	protein_coding	coiled-coil domain containing 188 [Source:MGI Symbol;Acc:MGI:3647803]	-	9	41	2	362	529	193	0.380602	1.59988	0.0671794	13.8434	21.8771	7.90501
ENSMUSG00000040985	10.0599	0	0	315.93	360.87	117.838	-6.37159	6.68575e-08	1.41355e-06	Sun3	11	9016054	9048991	-	1299	protein_coding	Sad1 and UNC84 domain containing 3 [Source:MGI Symbol;Acc:MGI:3041199]	-	10	0	0	163	287	179	0.460205	0	0	6.78336	12.9163	7.9785
ENSMUSG00000055177	30.1798	19.281	3.75788	786.919	511.757	114.547	-4.7375	6.70091e-08	1.41528e-06	Cstl1	2	148750358	148755433	+	722	protein_coding	cystatin-like 1 [Source:MGI Symbol;Acc:MGI:2652834]	-	30	26	5	406	407	174	2.81806	2.25361	0.373059	34.4875	37.3879	15.8305
ENSMUSG00000107232	0	5.19103	0.751576	195.761	147.114	45.4237	-5.97039	6.75716e-08	1.42568e-06	1700017L05Rik	5	77465488	77468851	+	558	lincRNA	RIKEN cDNA 1700017L05 gene [Source:MGI Symbol;Acc:MGI:1916620]	-	0	7	1	101	117	69	0	0.633924	0.0779546	8.96379	11.2294	6.55888
ENSMUSG00000035394	3.01798	32.6293	7.51576	350.818	450.145	214.611	-4.54265	6.78634e-08	1.43035e-06	Cfap53	18	74283090	74359986	+	2600	protein_coding	cilia and flagella associated protein 53 [Source:MGI Symbol;Acc:MGI:1921703]	-	3	44	10	181	358	326	0.137714	1.86374	0.364616	7.5135	16.0712	14.4941
ENSMUSG00000047441	0	13.3484	0.751576	228.71	424.997	157.337	-5.81677	6.81327e-08	1.43453e-06	Antxrl	14	34052707	34076405	+	2821	protein_coding	anthrax toxin receptor-like [Source:MGI Symbol;Acc:MGI:1925726]	-	0	18	1	118	338	239	0	0.808525	0.0386655	5.19438	16.0905	11.2684
ENSMUSG00000037594	17.1019	60.8092	14.28	672.563	691.564	222.511	-4.09957	6.91367e-08	1.45416e-06	Clba1	12	112808937	112816252	+	1960	protein_coding	clathrin binding box of aftiphilin containing 1 [Source:MGI Symbol;Acc:MGI:2443738]	-	17	82	19	347	550	338	0.58812	2.61762	0.522094	10.8556	18.6074	11.3253
ENSMUSG00000022620	36.2158	98.6296	93.1955	523.32	751.918	701.764	-3.11301	6.95693e-08	1.46175e-06	Arsa	15	89472476	89477425	-	3680	protein_coding	arylsulfatase A [Source:MGI Symbol;Acc:MGI:88077]	-	36	133	124	270	598	1066	1.05429	3.59404	2.8844	7.15034	17.1263	30.2364
ENSMUSG00000055833	0	2.9663	0	288.795	96.8189	30.9408	-7.05603	6.96938e-08	1.46285e-06	1700034H15Rik	1	191886130	191907527	-	6099	antisense	RIKEN cDNA 1700034H15 gene [Source:MGI Symbol;Acc:MGI:1921515]	-	0	4	0	149	77	47	0	0.145418	0	5.30855	2.96675	1.79349
ENSMUSG00000029564	0	9.64049	1.50315	350.818	208.726	65.1732	-5.77068	7.06997e-08	1.48243e-06	4930519G04Rik	5	114853664	114883880	+	3964	protein_coding	RIKEN cDNA 4930519G04 gene [Source:MGI Symbol;Acc:MGI:1914843]	-	0	13	2	181	166	99	0	0.462624	0.0612657	6.3124	6.26072	3.69796
ENSMUSG00000031512	9.05395	34.1125	3.00631	831.498	704.137	99.4056	-5.13966	7.19863e-08	1.50675e-06	Tex29	8	11840474	11855761	+	1262	protein_coding	testis expressed 29 [Source:MGI Symbol;Acc:MGI:1922778]	-	9	46	4	429	560	151	0.723758	3.41338	0.255499	31.1971	44.0398	11.761
ENSMUSG00000000411	33.1978	66.7418	2.25473	1473.05	1087.64	476.62	-4.89252	7.20081e-08	1.50675e-06	Tssk3	4	129489014	129491022	-	1280	protein_coding	testis-specific serine kinase 3 [Source:MGI Symbol;Acc:MGI:1929914]	-	33	90	3	760	865	724	1.41189	3.55309	0.10195	29.4041	36.1919	30.0016
ENSMUSG00000019834	27.1619	23.7304	0	688.069	614.863	534.552	-5.18004	7.33476e-08	1.5332e-06	Slc22a16	10	40570336	40604132	+	2416	protein_coding	solute carrier family 22 (organic cation transporter), member 16 [Source:MGI Symbol;Acc:MGI:1918090]	-	27	32	0	355	489	812	0.65805	0.719648	0	7.82401	11.655	19.1676
ENSMUSG00000100795	0	0	0	124.046	85.5024	12.508	-8.92439	7.34893e-08	1.53369e-06	Gm29208	9	106122079	106128095	-	2468	lincRNA	predicted gene 29208 [Source:MGI Symbol;Acc:MGI:5579914]	-	0	0	0	64	68	19	0	0	0	2.67464	3.07323	0.850453
ENSMUSG00000079177	0	4.44946	0	135.676	108.135	86.2393	-6.1446	7.35224e-08	1.53369e-06	Fam228a	12	4713670	4738430	-	3465	protein_coding	family with sequence similarity 228, member A [Source:MGI Symbol;Acc:MGI:1922105]	-	0	6	0	70	86	131	0	0.167143	0	1.91102	2.53902	3.83044
ENSMUSG00000038932	21.1259	60.8092	1.50315	821.807	822.332	774.837	-4.85542	7.59158e-08	1.58199e-06	Tcfl5	2	180621956	180642708	-	3166	protein_coding	transcription factor-like 5 (basic helix-loop-helix) [Source:MGI Symbol;Acc:MGI:2672878]	bHLH	21	82	2	424	654	1177	0.651957	2.34903	0.0493182	11.9034	19.8556	35.391
ENSMUSG00000072145	7.04196	8.15734	0	238.401	191.123	102.697	-5.13943	7.61805e-08	1.58588e-06	BC061237	14	44492463	44506345	+	1509	protein_coding	cDNA sequence BC061237 [Source:MGI Symbol;Acc:MGI:2682320]	-	7	11	0	123	152	156	0.352668	0.511371	0	5.60376	7.48891	7.6122
ENSMUSG00000100789	0	2.9663	0	217.081	116.937	32.2574	-6.86814	7.71103e-08	1.60359e-06	Gm29508	12	103312367	103314769	-	796	antisense	predicted gene 29508 [Source:MGI Symbol;Acc:MGI:5580214]	-	0	4	0	112	93	49	0	0.32341	0	8.87447	7.96907	4.15845
ENSMUSG00000040231	12.0719	35.5956	0	1122.23	814.788	333.766	-5.57071	7.76201e-08	1.61254e-06	Syngr4	7	45885222	45896714	-	1001	protein_coding	synaptogyrin 4 [Source:MGI Symbol;Acc:MGI:1928903]	-	12	48	0	579	648	507	0.87623	3.2341	0	38.2315	46.272	35.856
ENSMUSG00000025401	9.05395	10.3821	6.76419	1066.02	115.68	41.4739	-5.54272	7.79352e-08	1.61743e-06	Myo1a	10	127705170	127720940	+	3714	protein_coding	myosin IA [Source:MGI Symbol;Acc:MGI:107732]	-	9	14	9	550	92	63	0.219057	0.314426	0.173995	12.1055	2.18983	1.48516
ENSMUSG00000038165	47.2818	73.416	5.26103	1986.68	1156.8	332.449	-4.78618	7.83825e-08	1.62382e-06	1700022A21Rik	5	24645453	24648860	+	1448	transcribed_processed_pseudogene	RIKEN cDNA 1700022A21 gene [Source:MGI Symbol;Acc:MGI:1919502]	-	47	99	7	1025	920	505	2.06079	4.0054	0.243788	40.6411	39.4485	21.4459
ENSMUSG00000062995	56.3357	33.3709	23.2989	558.208	492.896	206.711	-3.47957	7.8403e-08	1.62382e-06	Ica1	6	8630527	8778488	-	3243	protein_coding	islet cell autoantigen 1 [Source:MGI Symbol;Acc:MGI:96391]	-	56	45	31	288	392	314	2.92077	2.16569	1.28425	13.5834	19.9941	15.8619
ENSMUSG00000039391	11.0659	37.8204	0	881.892	887.716	437.121	-5.49242	7.84943e-08	1.62406e-06	Ccdc81	7	89866148	89903629	-	2790	protein_coding	coiled-coil domain containing 81 [Source:MGI Symbol;Acc:MGI:1918134]	-	11	51	0	455	706	664	0.230543	0.986289	0	8.62336	14.4701	13.4786
ENSMUSG00000053896	24.1439	17.7978	0.751576	627.984	397.335	220.536	-4.87518	7.86326e-08	1.62526e-06	4933409G03Rik	2	68582413	68616463	+	1438	protein_coding	RIKEN cDNA 4933409G03 gene [Source:MGI Symbol;Acc:MGI:3045336]	-	24	24	1	324	316	335	1.36484	1.25938	0.04517	16.6618	17.5738	18.4516
ENSMUSG00000027496	27.1619	54.8766	47.3493	364.386	315.604	326.524	-2.95437	7.88426e-08	1.62794e-06	Aurka	2	172356190	172370535	-	2531	protein_coding	aurora kinase A [Source:MGI Symbol;Acc:MGI:894678]	-	27	74	63	188	251	496	1.0653	2.69411	1.97436	6.70769	9.68476	18.9543
ENSMUSG00000027227	735.382	953.667	1425.74	6607.4	6669.19	5184.23	-2.56699	7.92165e-08	1.634e-06	Sord	2	122234749	122265340	+	2352	protein_coding	sorbitol dehydrogenase [Source:MGI Symbol;Acc:MGI:98266]	-	731	1286	1897	3409	5304	7875	17.0207	27.6297	35.0837	71.7784	120.773	177.594
ENSMUSG00000097016	0	2.22473	0.751576	71.7143	96.8189	55.9568	-6.15167	7.97396e-08	1.64312e-06	Gm26708	7	84152140	84195115	+	2007	bidirectional_promoter_lncRNA	predicted gene, 26708 [Source:MGI Symbol;Acc:MGI:5477202]	-	0	3	1	37	77	85	0	0.124465	0.0357132	1.50438	3.3857	3.70158
ENSMUSG00000030406	0	0	0	244.216	59.0973	5.92484	-9.40275	8.00171e-08	1.64717e-06	Gipr	7	19156061	19166127	-	3482	protein_coding	gastric inhibitory polypeptide receptor [Source:MGI Symbol;Acc:MGI:1352753]	-	0	0	0	126	47	9	0	0	0	3.15782	1.27384	0.241585
ENSMUSG00000045835	7.04196	40.0451	0.751576	596.973	782.096	396.964	-5.20743	8.09862e-08	1.66543e-06	Hdgfl1	13	26768173	26770165	-	1993	protein_coding	hepatoma derived growth factor-like 1 [Source:MGI Symbol;Acc:MGI:1194493]	-	7	54	1	308	622	603	0.192349	1.36918	0.0218257	7.65328	16.7143	16.0482
ENSMUSG00000108622	5.02997	0	0.751576	63.9614	194.895	88.2142	-6.00691	8.18201e-08	1.68087e-06	Gm36864	7	44236177	44243191	+	1698	protein_coding	predicted gene, 36864 [Source:MGI Symbol;Acc:MGI:5596023]	-	5	0	1	33	155	134	0.244921	0	0.0389076	1.46176	7.42497	6.35738
ENSMUSG00000061186	0	5.93261	1.50315	94.9729	88.0172	140.879	-5.39309	8.19141e-08	1.6811e-06	Sfmbt2	2	10370510	10595253	+	9128	protein_coding	Scm-like with four mbt domains 2 [Source:MGI Symbol;Acc:MGI:2447794]	-	0	8	2	49	70	214	0	0.127487	0.0274353	0.765251	1.18224	3.57958
ENSMUSG00000027793	18.1079	4.44946	0	300.425	294.229	248.843	-5.25595	8.22652e-08	1.6866e-06	Ccna1	3	55045469	55055501	-	1835	protein_coding	cyclin A1 [Source:MGI Symbol;Acc:MGI:108042]	-	18	6	0	155	234	378	0.862431	0.265264	0	6.71568	10.9641	17.5413
ENSMUSG00000008482	35.2098	145.349	6.01261	3731.08	2632.97	547.06	-5.20945	8.23597e-08	1.68684e-06	Rnf151	17	24715839	24718057	-	1189	protein_coding	ring finger protein 151 [Source:MGI Symbol;Acc:MGI:1914754]	-	35	196	8	1925	2094	831	1.61207	8.33005	0.292674	80.1776	94.3191	37.071
ENSMUSG00000020805	0	4.44946	0	143.429	108.135	80.3145	-6.15264	8.33961e-08	1.70634e-06	Slc13a5	11	72241989	72267222	-	4940	protein_coding	solute carrier family 13 (sodium-dependent citrate transporter), member 5 [Source:MGI Symbol;Acc:MGI:3037150]	-	0	6	0	74	86	122	0	0.143695	0	1.73682	2.18283	3.06685
ENSMUSG00000026592	13.0779	87.506	3.75788	2219.27	1728.91	331.791	-5.35454	8.37557e-08	1.71197e-06	Tex35	1	157099139	157108680	-	1093	protein_coding	testis expressed 35 [Source:MGI Symbol;Acc:MGI:1920685]	-	13	118	5	1145	1375	504	0.857755	7.18418	0.26204	68.3175	88.7216	32.2083
ENSMUSG00000093867	0	0	0	164.749	50.2955	14.4829	-8.97068	8.64794e-08	1.76587e-06	Gsdmcl2	15	63880707	63890512	+	3175	transcribed_unprocessed_pseudogene	gasdermin C-like 2 [Source:MGI Symbol;Acc:MGI:1925409]	-	0	0	0	85	40	22	0	0	0	3.76851	1.91784	1.04468
ENSMUSG00000051956	36.2158	31.1462	0.751576	1193.95	877.657	304.142	-5.12821	8.72889e-08	1.78061e-06	Rnf133	6	23648869	23650305	-	1437	protein_coding	ring finger protein 133 [Source:MGI Symbol;Acc:MGI:2677436]	-	36	42	1	616	698	462	1.49357	1.60786	0.0329535	23.1106	28.3195	18.5645
ENSMUSG00000078627	42.2518	142.383	3.00631	3089.53	1891.11	1356.79	-5.07655	8.80871e-08	1.79508e-06	2021-03-10	11	105360798	105456735	-	4249	protein_coding	membrane-associated ring finger (C3HC4) 10 [Source:MGI Symbol;Acc:MGI:2443469]	-	42	192	4	1594	1504	2061	1.36505	5.75804	0.103261	46.8482	47.8027	64.8774
ENSMUSG00000042672	0	17.0562	3.75788	486.494	343.267	111.255	-5.47481	9.09831e-08	1.85224e-06	Dcst1	3	89350219	89365253	-	5241	protein_coding	DC-STAMP domain containing 1 [Source:MGI Symbol;Acc:MGI:1925022]	-	0	23	5	251	273	169	0	0.88654	0.165899	9.48146	11.1523	6.83753
ENSMUSG00000027968	128.767	239.529	148.812	1025.32	1415.82	946.657	-2.71072	9.37858e-08	1.90739e-06	Larp7	3	127536714	127553349	-	2366	protein_coding	La ribonucleoprotein domain family, member 7 [Source:MGI Symbol;Acc:MGI:107634]	-	128	323	198	529	1126	1438	6.0222	14.0224	7.39926	22.5065	51.8072	65.5271
ENSMUSG00000087524	2.01199	0	0.751576	201.575	74.1859	28.9659	-6.87915	9.43455e-08	1.91685e-06	Gm14285	2	131561614	131563179	+	380	antisense	predicted gene 14285 [Source:MGI Symbol;Acc:MGI:3650188]	-	2	0	1	104	59	44	0.288234	0	0.11447	13.5536	8.31521	6.14164
ENSMUSG00000046180	0	0	0	42.6409	49.0381	63.8566	-8.42003	9.47085e-08	1.9223e-06	4930550L24Rik	X	58909360	58920304	+	1684	protein_coding	RIKEN cDNA 4930550L24 gene [Source:MGI Symbol;Acc:MGI:1922602]	-	0	0	0	22	39	97	0	0	0	0.669226	1.28297	3.16033
ENSMUSG00000027871	0	2.22473	1.50315	54.2702	81.7302	82.2894	-5.79834	9.48292e-08	1.92283e-06	Hsd3b1	3	98852194	98859794	-	1855	protein_coding	hydroxy-delta-5-steroid dehydrogenase, 3 beta- and steroid delta-isomerase 1 [Source:MGI Symbol;Acc:MGI:96233]	-	0	3	2	28	65	125	0	0.0861844	0.0494584	0.788309	1.97903	3.76929
ENSMUSG00000057265	89.5336	74.8992	59.3745	817.93	394.82	476.62	-2.91602	9.51108e-08	1.92492e-06	Bbof1	12	84409071	84442887	+	4257	protein_coding	basal body orientation factor 1 [Source:MGI Symbol;Acc:MGI:1920123]	-	89	101	79	422	314	724	3.61039	3.7806	2.54548	15.4804	12.4566	28.4459
ENSMUSG00000032534	289.727	450.137	257.791	2876.32	2016.85	1599.05	-2.70136	9.51221e-08	1.92492e-06	Cep63	9	102584588	102626534	-	9598	protein_coding	centrosomal protein 63 [Source:MGI Symbol;Acc:MGI:2158560]	-	288	607	343	1484	1604	2429	9.39937	18.2797	8.89156	43.7972	51.1938	76.7805
ENSMUSG00000049694	28.1679	43.0114	2.25473	831.498	792.155	269.909	-4.68877	9.52239e-08	1.92506e-06	BC048671	6	90301219	90305449	+	1478	protein_coding	cDNA sequence BC048671 [Source:MGI Symbol;Acc:MGI:2679261]	-	28	58	3	429	630	410	1.45899	2.78868	0.124164	20.2143	32.1028	20.6917
ENSMUSG00000035910	5.02997	0	0.751576	131.799	115.68	64.5149	-5.8528	9.55905e-08	1.93055e-06	Dcdc2a	13	25056004	25210706	+	8284	protein_coding	doublecortin domain containing 2a [Source:MGI Symbol;Acc:MGI:2652818]	-	5	0	1	68	92	98	0.106174	0	0.0168665	1.30576	1.91047	2.01553
ENSMUSG00000020462	165.989	286.248	255.536	1473.05	1810.64	1113.21	-2.63396	9.65869e-08	1.94873e-06	Cfap36	11	29221532	29247409	-	2744	protein_coding	cilia and flagella associated protein 36 [Source:MGI Symbol;Acc:MGI:1913994]	-	165	386	340	760	1440	1691	10.4223	22.4979	17.0583	43.4109	88.9505	103.452
ENSMUSG00000055424	0	2.22473	0.751576	67.8378	119.452	48.057	-6.22165	9.6963e-08	1.95438e-06	Gm9970	5	31240675	31241232	-	558	protein_coding	predicted gene 9970 [Source:MGI Symbol;Acc:MGI:3642876]	-	0	3	1	35	95	73	0	0.271682	0.0779546	3.10626	9.11789	6.93911
ENSMUSG00000015365	3.01798	13.3484	0	191.884	248.963	198.153	-5.27299	9.7251e-08	1.95824e-06	Mov10l1	15	88982909	89055152	+	4183	protein_coding	Moloney leukemia virus 10-like 1 [Source:MGI Symbol;Acc:MGI:1891384]	-	3	18	0	99	198	301	0.0778272	0.430881	0	2.32248	5.02321	7.56299
ENSMUSG00000058935	25.1499	38.562	0.751576	1118.35	848.737	281.759	-5.12501	9.74561e-08	1.96042e-06	Tex48	4	63607089	63622428	-	689	protein_coding	testis expressed 48 [Source:MGI Symbol;Acc:MGI:1922774]	-	25	52	1	577	675	428	2.03132	3.89867	0.0645381	42.3955	53.635	33.6821
ENSMUSG00000045010	0	0	0	75.5907	45.266	38.8406	-8.45022	9.7615e-08	1.96168e-06	Gm4779	X	101790053	101794423	-	2364	protein_coding	predicted gene 4779 [Source:MGI Symbol;Acc:MGI:3646776]	-	0	0	0	39	36	59	0	0	0	1.50419	1.50156	2.43726
ENSMUSG00000054256	14.0839	3.70788	2.25473	143.429	206.212	104.672	-4.53713	9.78955e-08	1.96537e-06	Msi1	5	115429599	115455698	+	5800	protein_coding	musashi RNA-binding protein 1 [Source:MGI Symbol;Acc:MGI:107376]	-	14	5	3	74	164	159	0.632592	0.208469	0.10767	3.02366	7.2468	6.9584
ENSMUSG00000033055	128.767	189.843	104.469	1521.51	1203.32	623.424	-2.98304	1.00813e-07	2.02194e-06	Ankrd54	15	79053094	79062893	-	4270	protein_coding	ankyrin repeat domain 54 [Source:MGI Symbol;Acc:MGI:2444209]	-	128	256	139	785	957	947	5.48501	10.1224	4.73108	30.4189	40.1038	39.3038
ENSMUSG00000087343	0	0	0	100.788	49.0381	26.3326	-8.58908	1.01834e-07	2.0404e-06	1700021N21Rik	4	134448766	134450171	-	904	antisense	RIKEN cDNA 1700021N21 gene [Source:MGI Symbol;Acc:MGI:1916659]	-	0	0	0	52	39	40	0	0	0	2.84865	2.31047	2.34697
ENSMUSG00000101348	0	0	3.75788	81.4054	114.422	90.8475	-6.1899	1.07823e-07	2.15826e-06	Gm7135	1	97346475	97573015	+	2255	transcribed_unprocessed_pseudogene	predicted gene 7135 [Source:MGI Symbol;Acc:MGI:3647710]	-	0	0	5	42	91	138	0	0	0.168599	1.61237	3.77795	5.6742
ENSMUSG00000026572	0	0	0	71.7143	84.245	21.0661	-8.59888	1.08224e-07	2.16415e-06	Tbx19	1	165137855	165160773	-	3192	protein_coding	T-box 19 [Source:MGI Symbol;Acc:MGI:1891158]	T-box	0	0	0	37	67	32	0	0	0	1.39236	2.72661	1.28976
ENSMUSG00000020690	0	0	0	63.9614	49.0381	40.8155	-8.39765	1.09503e-07	2.18759e-06	Efcab3	11	105063592	105117537	+	2890	protein_coding	EF-hand calcium binding domain 3 [Source:MGI Symbol;Acc:MGI:1918144]	-	0	0	0	33	39	62	0	0	0	1.50483	1.92327	3.02815
ENSMUSG00000052642	0	12.6068	1.50315	267.475	309.318	100.722	-5.55385	1.11689e-07	2.22906e-06	4930504O13Rik	11	58446149	58452923	-	549	protein_coding	RIKEN cDNA 4930504O13 gene [Source:MGI Symbol;Acc:MGI:2685370]	-	0	17	2	138	246	153	0	1.56477	0.158465	12.4483	23.9976	14.782
ENSMUSG00000021203	260.553	183.911	174.366	1971.17	2136.3	786.687	-2.98355	1.14396e-07	2.28083e-06	Otub2	12	103388682	103406350	+	3695	protein_coding	OTU domain, ubiquitin aldehyde binding 2 [Source:MGI Symbol;Acc:MGI:1915399]	-	259	248	232	1017	1699	1195	5.72627	5.0594	4.07416	20.3329	36.7343	25.5892
ENSMUSG00000026579	2.01199	0	0	145.367	123.224	31.5991	-7.41756	1.14849e-07	2.28763e-06	F5	1	164151838	164220277	+	7430	protein_coding	coagulation factor V [Source:MGI Symbol;Acc:MGI:88382]	-	2	0	0	75	98	48	0.0147414	0	0	0.499893	0.706386	0.342663
ENSMUSG00000049353	7.04196	26.6967	0.751576	418.656	394.82	230.41	-4.91177	1.16294e-07	2.31258e-06	Rd3	1	191977370	191988283	+	5313	protein_coding	retinal degeneration 3 [Source:MGI Symbol;Acc:MGI:1921273]	-	7	36	1	216	314	350	0.158475	0.752038	0.0179821	4.42204	6.95182	7.67445
ENSMUSG00000022657	0	4.44946	0	321.745	174.777	25.016	-6.81397	1.1633e-07	2.31258e-06	Cd96	16	46035657	46120251	-	2184	protein_coding	CD96 antigen [Source:MGI Symbol;Acc:MGI:1934368]	-	0	6	0	166	139	38	0	0.138826	0	3.76409	3.40853	0.922882
ENSMUSG00000018570	51.3057	135.708	10.5221	2459.61	1617	555.618	-4.55014	1.16639e-07	2.31645e-06	2810408A11Rik	11	69897352	69900987	-	2368	protein_coding	RIKEN cDNA 2810408A11 gene [Source:MGI Symbol;Acc:MGI:1917669]	-	51	183	14	1269	1286	844	1.95587	6.47584	0.426458	44.0086	48.23	31.3494
ENSMUSG00000030877	36.2158	22.2473	4.50946	674.502	475.293	158.654	-4.38347	1.16838e-07	2.3171e-06	Mfsd13b	7	120982509	121014787	+	1971	protein_coding	major facilitator superfamily domain containing 13B [Source:MGI Symbol;Acc:MGI:1921716]	-	36	30	6	348	378	241	1.87764	1.44379	0.248564	16.4132	19.28	12.1743
ENSMUSG00000113179	0	0	0	106.602	57.8399	19.7495	-8.65333	1.16899e-07	2.3171e-06	1700030L22Rik	12	53303352	53309846	-	865	antisense	RIKEN cDNA 1700030L22 gene [Source:MGI Symbol;Acc:MGI:1922826]	-	0	0	0	55	46	30	0	0	0	4.28937	3.87962	2.50589
ENSMUSG00000032254	0	0.741576	3.00631	91.0965	55.3251	87.5559	-5.89369	1.17534e-07	2.3274e-06	Kif23	9	61915905	61946774	-	7901	protein_coding	kinesin family member 23 [Source:MGI Symbol;Acc:MGI:1919069]	-	0	1	4	47	44	133	0	0.0370747	0.127656	1.70768	1.72887	5.17572
ENSMUSG00000102774	0	0	0	87.22	69.1564	20.4078	-8.59529	1.18476e-07	2.34376e-06	Gm9748	14	79769908	79772743	+	783	antisense	predicted gene 9748 [Source:MGI Symbol;Acc:MGI:3642166]	-	0	0	0	45	55	31	0	0	0	3.43378	4.53861	2.53357
ENSMUSG00000101113	0	5.93261	0	230.649	188.608	55.9568	-6.27035	1.19237e-07	2.35652e-06	1700025B11Rik	15	77558239	77561892	-	553	protein_coding	RIKEN cDNA 1700025B11 gene [Source:MGI Symbol;Acc:MGI:1923659]	-	0	8	0	119	150	85	0	0.731035	0	10.6568	14.5268	8.15284
ENSMUSG00000115546	0	8.15734	3.00631	201.575	193.638	60.565	-5.30962	1.19851e-07	2.36635e-06	Gm49077	15	38518786	38520051	+	1266	antisense	predicted gene, 49077 [Source:MGI Symbol;Acc:MGI:6118462]	-	0	11	4	104	154	92	0	0.439068	0.137437	4.06822	6.51466	3.85451
ENSMUSG00000087185	0	0	2.25473	106.602	132.026	37.524	-6.85552	1.20341e-07	2.37315e-06	Gm13872	2	102737907	102746760	-	1825	antisense	predicted gene 13872 [Source:MGI Symbol;Acc:MGI:3650731]	-	0	0	3	55	105	57	0	0	0.163529	3.41322	7.04679	3.78867
ENSMUSG00000001039	27.1619	44.4946	51.1072	498.123	564.567	194.861	-3.35144	1.20429e-07	2.37315e-06	B9d1	11	61505144	61512931	+	1593	protein_coding	B9 protein domain 1 [Source:MGI Symbol;Acc:MGI:1351471]	-	27	60	68	257	449	296	2.29959	4.71535	4.60017	19.7937	37.3973	24.4172
ENSMUSG00000085034	0	0	0	79.4672	90.532	16.4579	-8.67345	1.23475e-07	2.43082e-06	Gm11240	4	73791246	73798372	+	751	processed_transcript	predicted gene 11240 [Source:MGI Symbol;Acc:MGI:3651058]	-	0	0	0	41	72	25	0	0	0	2.70364	5.13449	1.76569
ENSMUSG00000079171	0	4.44946	0.751576	201.575	119.452	36.2073	-6.03856	1.23892e-07	2.43667e-06	Gm13942	2	111051320	111057574	-	325	lincRNA	predicted gene 13942 [Source:MGI Symbol;Acc:MGI:3650362]	-	0	6	1	104	95	55	0	0.932913	0.133842	15.8473	15.6547	8.97624
ENSMUSG00000112785	0	6.67418	0	131.799	237.646	96.114	-6.07512	1.24144e-07	2.43926e-06	Gm47645	12	58813883	58815197	+	1315	lincRNA	predicted gene, 47645 [Source:MGI Symbol;Acc:MGI:6096724]	-	0	9	0	68	189	146	0	0.345852	0	2.56087	7.69734	5.88901
ENSMUSG00000021790	0	8.15734	1.50315	259.722	85.5024	109.28	-5.5114	1.25851e-07	2.4704e-06	Dydc1	14	41072911	41092197	+	995	protein_coding	DPY30 domain containing 1 [Source:MGI Symbol;Acc:MGI:1916746]	-	0	11	2	134	68	166	0	0.593234	0.0928467	7.08222	3.88664	9.39688
ENSMUSG00000069265	0	0	0	102.726	69.1564	15.7996	-8.68093	1.29148e-07	2.53267e-06	Hist1h3a	13	23761853	23762386	-	534	protein_coding	histone cluster 1, H3a [Source:MGI Symbol;Acc:MGI:2668828]	-	0	0	0	53	55	24	0	0	0	4.91517	5.51602	2.38388
ENSMUSG00000040412	11.0659	37.8204	0	684.193	638.753	622.766	-5.31097	1.29956e-07	2.54605e-06	5330417C22Rik	3	108455694	108536536	-	6304	protein_coding	RIKEN cDNA 5330417C22 gene [Source:MGI Symbol;Acc:MGI:1923930]	-	11	51	0	353	508	946	0.250273	1.0707	0	7.26278	11.303	20.8464
ENSMUSG00000039963	4.02398	27.4383	2.25473	230.649	336.98	299.533	-4.67286	1.31699e-07	2.57773e-06	Ccdc40	11	119228572	119265236	+	6031	protein_coding	coiled-coil domain containing 40 [Source:MGI Symbol;Acc:MGI:2443893]	-	4	37	3	119	268	455	0.144497	1.23332	0.0860792	3.88734	9.46761	15.9194
ENSMUSG00000052131	0	0	0	232.587	130.768	1.31663	-9.64298	1.32235e-07	2.58325e-06	Akr1b7	6	34412334	34423142	+	1281	protein_coding	aldo-keto reductase family 1, member B7 [Source:MGI Symbol;Acc:MGI:101918]	-	0	0	0	120	104	2	0	0	0	4.63913	4.34799	0.0828125
ENSMUSG00000105274	0	0	1.50315	172.502	96.8189	30.2825	-7.54553	1.32236e-07	2.58325e-06	1700048F04Rik	5	125928770	125952630	+	1064	lincRNA	RIKEN cDNA 1700048F04 gene [Source:MGI Symbol;Acc:MGI:1920646]	-	0	0	2	89	77	46	0	0	0.0817644	4.14241	3.87573	2.29314
ENSMUSG00000046709	0	5.19103	3.00631	122.108	59.0973	131.005	-5.20107	1.32398e-07	2.58392e-06	Mapk10	5	102907948	103211334	-	11130	protein_coding	mitogen-activated protein kinase 10 [Source:MGI Symbol;Acc:MGI:1346863]	-	0	7	4	63	47	199	0	0.108773	0.0535039	0.959388	0.77402	3.24577
ENSMUSG00000057116	10.0599	11.8652	0.751576	211.266	292.971	98.7473	-4.73904	1.34227e-07	2.61711e-06	AF366264	8	13835233	13838389	-	3157	protein_coding	cDNA sequence AF366264 [Source:MGI Symbol;Acc:MGI:2667157]	-	10	16	1	109	233	150	0.17347	0.256105	0.0137785	1.70984	3.95263	2.52018
ENSMUSG00000056821	0	5.93261	0	219.019	173.52	60.565	-6.20102	1.35016e-07	2.62996e-06	1700028I16Rik	10	82812123	82824242	+	1056	lincRNA	RIKEN cDNA 1700028I16 gene [Source:MGI Symbol;Acc:MGI:1917253]	-	0	8	0	113	138	92	0	0.38428	0	5.31945	7.02535	4.6386
ENSMUSG00000080980	0	0	0	85.2818	79.2155	17.1162	-8.63466	1.35273e-07	2.6302e-06	1700071K01Rik	11	81572655	81573473	-	819	processed_pseudogene	RIKEN cDNA 1700071K01 gene [Source:MGI Symbol;Acc:MGI:3588264]	-	0	0	0	44	63	26	0	0	0	2.66056	4.11966	1.68385
ENSMUSG00000020270	16.0959	25.2136	0	1839.37	564.567	136.93	-5.94313	1.35287e-07	2.6302e-06	Smim23	11	32818529	32824605	-	693	protein_coding	small integral membrane protein 23 [Source:MGI Symbol;Acc:MGI:1916601]	-	16	34	0	949	449	208	1.84469	3.61708	0	98.9411	50.6241	23.2266
ENSMUSG00000074136	13.0779	7.41576	0.751576	127.923	275.368	141.538	-4.70415	1.36194e-07	2.64411e-06	4930513N10Rik	8	95806744	95821728	+	4342	antisense	RIKEN cDNA 4930513N10 gene [Source:MGI Symbol;Acc:MGI:2443064]	-	13	10	1	66	219	215	0.271835	0.192947	0.0166089	1.24799	4.4783	4.3543
ENSMUSG00000049792	368.194	614.025	377.291	3087.59	3467.88	1950.59	-2.64487	1.36264e-07	2.64411e-06	Bag5	12	111709488	111713257	-	2508	protein_coding	BCL2-associated athanogene 5 [Source:MGI Symbol;Acc:MGI:1917619]	-	366	828	502	1593	2758	2963	16.4293	34.296	17.8986	64.6637	121.071	128.821
ENSMUSG00000112497	0	0	0	91.0965	57.8399	22.3827	-8.5493	1.3658e-07	2.64773e-06	4930525C09Rik	10	97714772	97753702	+	805	lincRNA	RIKEN cDNA 4930525C09 gene [Source:MGI Symbol;Acc:MGI:1925377]	-	0	0	0	47	46	34	0	0	0	4.11959	4.36028	3.19187
ENSMUSG00000109407	0	0	0	79.4672	100.591	13.8246	-8.73021	1.3723e-07	2.65711e-06	Gm34664	7	68843099	68916016	-	1417	lincRNA	predicted gene, 34664 [Source:MGI Symbol;Acc:MGI:5593823]	-	0	0	0	41	80	21	0	0	0	2.76249	5.82918	1.51547
ENSMUSG00000010044	52.3117	12.6068	1.50315	924.532	612.348	427.247	-4.89747	1.37326e-07	2.65711e-06	Zmynd10	9	107547298	107551319	+	2129	protein_coding	zinc finger, MYND domain containing 10 [Source:MGI Symbol;Acc:MGI:2387863]	-	52	17	2	477	487	649	3.02952	0.913891	0.0925504	25.1301	27.7464	36.6211
ENSMUSG00000062464	4.02398	2.9663	0	207.39	150.887	30.2825	-5.82738	1.37929e-07	2.66488e-06	Cyp4f37	17	32621319	32636184	+	2642	protein_coding	cytochrome P450, family 4, subfamily f, polypeptide 37 [Source:MGI Symbol;Acc:MGI:3780112]	-	4	4	0	107	120	46	0.0829135	0.0765069	0	2.00565	2.4325	0.923507
ENSMUSG00000054117	11.0659	12.6068	0	498.123	287.942	117.838	-5.26049	1.3799e-07	2.66488e-06	Zdhhc25	15	88600302	88601669	+	1368	protein_coding	zinc finger, DHHC domain containing 25 [Source:MGI Symbol;Acc:MGI:1917323]	-	11	17	0	257	229	179	0.440357	0.627966	0	9.30361	8.96508	6.94036
ENSMUSG00000024269	138.827	133.484	171.359	916.78	930.467	639.224	-2.48548	1.39539e-07	2.69223e-06	Tpgs2	18	25127223	25169007	-	6840	protein_coding	tubulin polyglutamylase complex subunit 2 [Source:MGI Symbol;Acc:MGI:1913898]	-	138	180	228	473	740	971	1.99353	2.39934	2.61612	6.17891	10.454	13.5857
ENSMUSG00000059030	0	0	0	83.3436	66.6416	21.0661	-8.54777	1.39778e-07	2.69413e-06	Olfr128	17	37920548	37926801	+	3681	protein_coding	olfactory receptor 128 [Source:MGI Symbol;Acc:MGI:2177511]	-	0	0	0	43	53	32	0	0	0	0.907318	1.20939	0.723189
ENSMUSG00000097650	2.01199	0	1.50315	81.4054	80.4729	52.0069	-5.98568	1.39903e-07	2.69413e-06	4921507G05Rik	12	110841029	110843804	+	1653	bidirectional_promoter_lncRNA	RIKEN cDNA 4921507G05 gene [Source:MGI Symbol;Acc:MGI:1913959]	-	2	0	2	42	64	79	0.0662606	0	0.05263	1.25829	2.07354	2.53495
ENSMUSG00000079583	0	0	0	32.9498	110.65	31.5991	-8.58893	1.40677e-07	2.70647e-06	Gm7073	X	60436052	60539249	-	1497	protein_coding	predicted gene 7073 [Source:MGI Symbol;Acc:MGI:3779666]	-	0	0	0	17	88	48	0	0	0	0.606983	3.3979	1.83561
ENSMUSG00000031085	23.1379	48.944	2.25473	988.494	646.298	296.242	-4.69736	1.40875e-07	2.70771e-06	Gm498	7	143866838	143900046	+	2833	protein_coding	predicted gene 498 [Source:MGI Symbol;Acc:MGI:2685344]	-	23	66	3	510	514	450	0.874709	2.31609	0.0906222	17.5393	19.1164	16.5754
ENSMUSG00000043945	0	12.6068	0.751576	271.351	338.237	111.914	-5.72431	1.42317e-07	2.73283e-06	Adam6a	12	113543908	113546465	+	2558	protein_coding	a disintegrin and metallopeptidase domain 6A [Source:MGI Symbol;Acc:MGI:2676316]	-	0	17	1	140	269	170	0	0.335832	0.017005	2.71039	5.63192	3.52504
ENSMUSG00000027445	16.0959	13.3484	0	226.772	524.331	247.527	-5.09488	1.44013e-07	2.76279e-06	Cst9	2	148835147	148838738	+	687	protein_coding	cystatin 9 [Source:MGI Symbol;Acc:MGI:1340053]	-	16	18	0	117	417	376	1.27544	1.324	0	8.434	32.5075	29.0299
ENSMUSG00000028415	0	0	0	385.706	27.6625	2.63326	-9.83227	1.45118e-07	2.78136e-06	Spink4	4	40920052	40931395	+	477	protein_coding	serine peptidase inhibitor, Kazal type 4 [Source:MGI Symbol;Acc:MGI:1341848]	-	0	0	0	199	22	4	0	0	0	31.7904	3.80072	0.684405
ENSMUSG00000059173	24.1439	67.4834	15.7831	536.888	426.255	336.399	-3.59226	1.4584e-07	2.79123e-06	Pde1a	2	79834453	80129458	-	6012	protein_coding	phosphodiesterase 1A, calmodulin-dependent [Source:MGI Symbol;Acc:MGI:1201792]	-	24	91	21	277	339	511	0.564097	1.9736	0.392048	5.88746	7.79199	11.6327
ENSMUSG00000029074	6.03597	75.6408	0.751576	2246.4	1708.79	579.976	-5.77737	1.45908e-07	2.79123e-06	Ttll10	4	156034840	156059414	-	3985	protein_coding	tubulin tyrosine ligase-like family, member 10 [Source:MGI Symbol;Acc:MGI:1921855]	-	6	102	1	1159	1359	881	0.242678	3.80675	0.032126	42.3906	53.7534	34.5122
ENSMUSG00000079525	0	0	0	98.8494	49.0381	23.6993	-8.55094	1.46283e-07	2.79577e-06	Cldn34d	X	76582610	76602924	-	1003	protein_coding	claudin 34D [Source:MGI Symbol;Acc:MGI:1922237]	-	0	0	0	51	39	36	0	0	0	2.5181	2.08242	1.90378
ENSMUSG00000021598	0	2.9663	0	93.0347	82.9876	73.073	-6.30881	1.46871e-07	2.80436e-06	Med10	13	69802395	69816104	+	4491	protein_coding	mediator complex subunit 10 [Source:MGI Symbol;Acc:MGI:106331]	-	0	4	0	48	66	111	0	0.160804	0	1.89108	2.81199	4.68385
ENSMUSG00000117270	0	0	0	85.2818	67.899	19.7495	-8.56344	1.47026e-07	2.80468e-06	AC144797.1	16	96097204	96114862	+	1948	lincRNA	novel transcript	-	0	0	0	44	54	30	0	0	0	2.10531	2.7942	1.53743
ENSMUSG00000024791	6.03597	2.22473	0.751576	108.54	109.393	60.565	-4.99979	1.49152e-07	2.84257e-06	Cdca5	19	6084983	6091777	+	2129	protein_coding	cell division cycle associated 5 [Source:MGI Symbol;Acc:MGI:1915099]	-	6	3	1	56	87	92	0.177518	0.0819008	0.0235001	1.49826	2.5172	2.63631
ENSMUSG00000026450	0	0	0	48.4556	75.4433	31.5991	-8.41462	1.52856e-07	2.91044e-06	Chit1	1	134111242	134151540	+	1815	protein_coding	chitinase 1 (chitotriosidase) [Source:MGI Symbol;Acc:MGI:1919134]	-	0	0	0	25	60	48	0	0	0	0.730855	1.89689	1.50294
ENSMUSG00000036962	0	5.19103	0	166.687	125.739	72.4147	-6.07423	1.5466e-07	2.94203e-06	Cfap221	1	119923341	119997234	-	2915	protein_coding	cilia and flagella associated protein 221 [Source:MGI Symbol;Acc:MGI:2684947]	-	0	7	0	86	100	110	0	0.176336	0	2.12311	2.66977	2.90855
ENSMUSG00000035455	4.02398	9.64049	9.77049	108.54	155.916	92.8224	-3.91292	1.56883e-07	2.98151e-06	Fignl1	11	11787431	11808962	-	4839	protein_coding	fidgetin-like 1 [Source:MGI Symbol;Acc:MGI:1890648]	-	4	13	13	56	124	141	0.103134	0.309287	0.266235	1.30568	3.1266	3.52111
ENSMUSG00000099418	6.03597	17.7978	0	451.606	393.563	129.688	-5.34729	1.59228e-07	3.02196e-06	Gm6657	12	78194242	78209029	+	1197	protein_coding	predicted gene 6657 [Source:MGI Symbol;Acc:MGI:3645257]	-	6	24	0	233	313	197	0.588864	2.17345	0	20.6788	30.041	18.7261
ENSMUSG00000079536	0	0	0	75.5907	66.6416	22.3827	-8.49291	1.59309e-07	3.02196e-06	Gm6880	X	74480287	74481399	-	627	protein_coding	predicted gene 6880 [Source:MGI Symbol;Acc:MGI:3644285]	-	0	0	0	39	53	34	0	0	0	3.08036	4.52703	2.87625
ENSMUSG00000041165	47.2818	218.765	4.50946	6849.68	3210.11	1149.42	-5.3715	1.59989e-07	3.03202e-06	Spem1	11	69820876	69822180	-	1041	protein_coding	sperm maturation 1 [Source:MGI Symbol;Acc:MGI:1921538]	-	47	295	6	3534	2553	1746	2.47255	14.3201	0.250713	168.12	131.342	88.9628
ENSMUSG00000022683	5.02997	0	0	251.969	155.916	38.8406	-6.58405	1.60749e-07	3.04359e-06	Pla2g10	16	13715057	13730983	-	1504	protein_coding	phospholipase A2, group X [Source:MGI Symbol;Acc:MGI:1347522]	-	5	0	0	130	124	59	0.336804	0	0	7.91876	8.16838	3.84925
ENSMUSG00000044863	0	5.19103	0	228.71	120.709	58.59	-6.23705	1.61717e-07	3.05906e-06	Defb36	2	152604327	152612729	+	468	protein_coding	defensin beta 36 [Source:MGI Symbol;Acc:MGI:2385956]	-	0	7	0	118	96	89	0	0.755832	0	12.4865	10.9858	10.0869
ENSMUSG00000029922	281.679	450.137	320.923	2517.75	1921.29	1571.4	-2.51245	1.62364e-07	3.06844e-06	Mkrn1	6	39397804	39420462	-	4439	protein_coding	makorin, ring finger protein, 1 [Source:MGI Symbol;Acc:MGI:1859353]	-	280	607	427	1299	1528	2387	10.5028	21.0092	12.7219	44.0616	56.05	86.7191
ENSMUSG00000095110	0	11.1236	0	587.282	338.237	73.7313	-6.45947	1.64556e-07	3.10696e-06	1700003E24Rik	X	93156154	93156873	+	577	lincRNA	RIKEN cDNA 1700003E24 gene [Source:MGI Symbol;Acc:MGI:1916607]	-	0	15	0	303	269	112	0	1.31368	0	26.0059	24.9679	10.2957
ENSMUSG00000105023	0	0	0	83.3436	59.0973	22.3827	-8.49389	1.69148e-07	3.1907e-06	1700012D16Rik	3	153296504	153298649	-	577	sense_intronic	RIKEN cDNA 1700012D16 gene [Source:MGI Symbol;Acc:MGI:1922739]	-	0	0	0	43	47	34	0	0	0	3.6906	4.36241	3.12549
ENSMUSG00000100487	0	0	0	96.9112	90.532	11.1914	-8.76415	1.69818e-07	3.20036e-06	1700072B07Rik	9	58370504	58374183	+	445	lincRNA	RIKEN cDNA 1700072B07 gene [Source:MGI Symbol;Acc:MGI:1920779]	-	0	0	0	50	72	17	0	0	0	5.56435	8.66517	2.0263
ENSMUSG00000022431	0	11.8652	0	476.803	296.744	120.472	-6.20558	1.70464e-07	3.20957e-06	Ribc2	15	85132078	85144570	+	1786	protein_coding	RIB43A domain with coiled-coils 2 [Source:MGI Symbol;Acc:MGI:1914997]	-	0	16	0	246	236	183	0	0.523317	0	7.88517	8.18066	6.28258
ENSMUSG00000012609	39.2338	133.484	57.8714	817.93	626.179	660.948	-3.18707	1.7247e-07	3.24432e-06	Ttll5	12	85824659	86061893	+	15875	protein_coding	tubulin tyrosine ligase-like family, member 5 [Source:MGI Symbol;Acc:MGI:2443657]	-	39	180	77	422	498	1004	0.807185	3.4376	1.26583	7.89818	10.0796	20.1261
ENSMUSG00000102004	0	0	0	48.4556	113.165	19.0911	-8.63118	1.73492e-07	3.26053e-06	4933402C06Rik	7	40674737	40691273	+	1429	lincRNA	RIKEN cDNA 4933402C06 gene [Source:MGI Symbol;Acc:MGI:1918279]	-	0	0	0	25	90	29	0	0	0	1.39109	5.41573	1.72832
ENSMUSG00000054362	0	9.64049	0	350.818	270.338	89.5309	-6.1679	1.74221e-07	3.26993e-06	Lexm	4	106590909	106617241	-	1673	protein_coding	lymphocyte expansion molecule [Source:MGI Symbol;Acc:MGI:2681853]	-	0	13	0	181	215	136	0	0.520544	0	7.1027	9.12397	5.71603
ENSMUSG00000042360	0	0	0	50.3938	74.1859	29.6242	-8.40202	1.74314e-07	3.26993e-06	4930433N12Rik	9	3133847	3199799	-	1533	processed_transcript	RIKEN cDNA 4930433N12 gene [Source:MGI Symbol;Acc:MGI:2149746]	-	0	0	0	26	59	45	0	0	0	1.10428	2.70993	2.04705
ENSMUSG00000041144	0	12.6068	0.751576	197.699	189.866	234.36	-5.50985	1.76433e-07	3.30661e-06	Dnah7b	1	46066315	46373546	+	19980	protein_coding	dynein, axonemal, heavy chain 7B [Source:MGI Symbol;Acc:MGI:2684953]	-	0	17	1	102	151	356	0	0.223596	0.0113219	1.31476	2.10487	4.91482
ENSMUSG00000090273	30.1798	45.9777	6.01261	488.432	412.423	309.408	-3.88049	1.76638e-07	3.30679e-06	Prr22	17	56770250	56772208	+	1959	protein_coding	proline rich 22 [Source:MGI Symbol;Acc:MGI:2685392]	-	30	62	8	252	328	470	0.993308	1.89422	0.210393	7.54518	10.6205	15.0722
ENSMUSG00000037307	7.04196	19.281	1.50315	637.675	342.01	56.6151	-5.21178	1.76768e-07	3.30679e-06	Banf2	2	144033059	144073979	+	571	protein_coding	barrier to autointegration factor 2 [Source:MGI Symbol;Acc:MGI:2684961]	-	7	26	2	329	272	86	0.782348	2.68133	0.177546	33.251	29.7288	9.30931
ENSMUSG00000024233	17.1019	14.8315	0	552.394	533.133	139.563	-5.26937	1.78309e-07	3.33253e-06	Lyzl1	18	4165832	4182232	+	846	protein_coding	lysozyme-like 1 [Source:MGI Symbol;Acc:MGI:1914578]	-	17	20	0	285	424	212	1.24298	1.34934	0	18.8438	30.3172	15.0131
ENSMUSG00000084135	0	13.3484	0.751576	315.93	230.102	151.412	-5.59791	1.81427e-07	3.3877e-06	Pom121l12	11	14599276	14600314	+	1039	protein_coding	POM121 membrane glycoprotein-like 12 [Source:MGI Symbol;Acc:MGI:1920677]	-	0	18	1	163	183	230	0	0.875448	0.0418659	7.7692	9.43279	11.7416
ENSMUSG00000085197	0	1.48315	0	176.378	96.8189	26.3326	-7.55269	1.83263e-07	3.41883e-06	1700125H03Rik	8	68368434	68375710	+	785	antisense	RIKEN cDNA 1700125H03 gene [Source:MGI Symbol;Acc:MGI:1920859]	-	0	2	0	91	77	40	0	0.176688	0	7.87861	7.20941	3.70919
ENSMUSG00000027530	6.03597	16.3147	0.751576	430.286	261.537	82.2894	-5.05828	1.83617e-07	3.4223e-06	Fabp12	3	10244209	10301183	-	2787	protein_coding	fatty acid binding protein 12 [Source:MGI Symbol;Acc:MGI:1922747]	-	6	22	1	222	208	125	0.293119	0.991723	0.0388034	9.80735	9.93716	5.91452
ENSMUSG00000038491	14.0839	20.7641	3.75788	341.127	212.499	119.155	-4.12135	1.83947e-07	3.42281e-06	Cdk19os	10	40348508	40350103	-	1124	antisense	cyclin-dependent kinase 19, opposite strand [Source:MGI Symbol;Acc:MGI:1914837]	-	14	28	5	176	169	181	0.924851	1.70678	0.262356	10.5139	10.9178	11.5808
ENSMUSG00000053184	0	31.1462	2.25473	965.235	753.176	218.561	-5.84488	1.83982e-07	3.42281e-06	Spaca3	11	80858365	80867814	+	951	protein_coding	sperm acrosome associated 3 [Source:MGI Symbol;Acc:MGI:1922872]	-	0	42	3	498	599	332	0	2.38738	0.14679	27.7416	36.0853	19.8085
ENSMUSG00000022780	0	0	0.751576	50.3938	115.68	46.7404	-7.90747	1.84993e-07	3.43846e-06	Meltf	16	31878810	31899020	+	4133	protein_coding	melanotransferrin [Source:MGI Symbol;Acc:MGI:1353421]	-	0	0	1	26	92	71	0	0	0.0105247	0.311539	1.19214	0.911188
ENSMUSG00000032451	0	5.93261	0	230.649	182.321	51.3486	-6.23756	1.86094e-07	3.45576e-06	Trim42	9	97349562	97369958	-	2463	protein_coding	tripartite motif-containing 42 [Source:MGI Symbol;Acc:MGI:1926161]	-	0	8	0	119	145	78	0	0.164134	0	2.39269	3.15289	1.67975
ENSMUSG00000028451	0	0	0.751576	125.985	33.9495	63.8566	-7.97503	1.86269e-07	3.45584e-06	1700022I11Rik	4	42969604	42983640	+	4542	protein_coding	RIKEN cDNA 1700022I11 gene [Source:MGI Symbol;Acc:MGI:1914567]	-	0	0	1	65	27	97	0	0	0.0330035	2.44232	1.09712	3.90366
ENSMUSG00000045257	75.4496	146.09	83.425	1372.26	1193.26	404.864	-3.28173	1.87674e-07	3.47874e-06	Morn2	17	80290203	80297476	+	656	protein_coding	MORN repeat containing 2 [Source:MGI Symbol;Acc:MGI:2674071]	-	75	197	111	708	949	615	6.31897	15.3153	7.42823	53.9417	78.1912	50.1853
ENSMUSG00000039335	22.1319	44.4946	0	1052.46	934.24	589.85	-5.27262	1.88161e-07	3.48458e-06	Spata16	3	26637620	26983212	+	2112	protein_coding	spermatogenesis associated 16 [Source:MGI Symbol;Acc:MGI:1918112]	-	22	60	0	543	743	896	0.632449	1.59158	0	14.1159	20.8881	24.9476
ENSMUSG00000057047	19.1139	34.1125	0.751576	847.004	612.348	224.485	-4.96254	1.91004e-07	3.53401e-06	1700010B08Rik	2	173719415	173722089	+	899	protein_coding	RIKEN cDNA 1700010B08 gene [Source:MGI Symbol;Acc:MGI:1922735]	-	19	46	1	437	487	341	1.15742	2.58566	0.0483856	24.0728	29.0118	20.1192
ENSMUSG00000108709	0	0	0	77.5289	38.979	35.549	-8.37858	1.91313e-07	3.5365e-06	4933431G14Rik	6	72120213	72123197	-	1670	antisense	RIKEN cDNA 4933431G14 gene [Source:MGI Symbol;Acc:MGI:1918515]	-	0	0	0	40	31	54	0	0	0	1.34939	1.13094	1.95111
ENSMUSG00000094928	0	0	0	73.6525	76.7007	18.4328	-8.5294	1.92304e-07	3.54969e-06	1700122O11Rik	17	48036745	48038293	-	771	protein_coding	RIKEN cDNA 1700122O11 gene [Source:MGI Symbol;Acc:MGI:1923901]	-	0	0	0	38	61	28	0	0	0	2.44081	4.23721	1.92628
ENSMUSG00000024532	12.0719	58.5845	3.00631	1752.15	750.661	195.52	-5.19034	1.92376e-07	3.54969e-06	1700034E13Rik	18	52646209	52663733	+	490	protein_coding	RIKEN cDNA 1700034E13 gene [Source:MGI Symbol;Acc:MGI:1925664]	-	12	79	4	904	597	297	1.41632	8.60364	0.374989	96.4839	68.9066	33.9511
ENSMUSG00000108345	0	2.9663	0	124.046	76.7007	57.9317	-6.36258	1.9483e-07	3.5917e-06	4933435G04Rik	7	73124451	73126558	+	2108	lincRNA	RIKEN cDNA 4933435G04 gene [Source:MGI Symbol;Acc:MGI:1918487]	-	0	4	0	64	61	88	0	0.0958877	0	1.50354	1.54976	2.21425
ENSMUSG00000067438	6.03597	0	0	120.17	197.41	83.606	-6.16244	1.9728e-07	3.63356e-06	Hmx1	5	35389108	35399730	+	1588	protein_coding	H6 homeobox 1 [Source:MGI Symbol;Acc:MGI:107178]	Homeobox	6	0	0	62	157	127	0.335292	0	0	3.13307	8.57982	6.87373
ENSMUSG00000008129	22.1319	31.1462	15.7831	377.954	181.064	170.504	-3.39637	1.97903e-07	3.64173e-06	4930432K21Rik	8	84148025	84172590	+	2406	protein_coding	RIKEN cDNA 4930432K21 gene [Source:MGI Symbol;Acc:MGI:1921916]	-	22	42	21	195	144	259	0.73599	1.2965	0.558016	5.89916	4.71106	8.39201
ENSMUSG00000097121	4.02398	20.0226	28.5599	364.386	362.128	152.729	-4.04963	2.02564e-07	3.72413e-06	D130020L05Rik	12	101082451	101088927	+	3608	antisense	RIKEN cDNA D130020L05 gene [Source:MGI Symbol;Acc:MGI:2450270]	-	4	27	38	188	288	232	0.150762	0.939013	1.13761	6.40762	10.6153	8.4691
ENSMUSG00000064158	11.0659	17.7978	0	451.606	453.917	142.854	-5.18354	2.04201e-07	3.74968e-06	Izumo1	7	45621811	45628823	+	2992	protein_coding	izumo sperm-egg fusion 1 [Source:MGI Symbol;Acc:MGI:1920706]	-	11	24	0	233	361	217	0.315232	0.634635	0	6.03809	10.117	6.02302
ENSMUSG00000025916	0	17.7978	3.75788	337.251	292.971	148.779	-5.15144	2.04323e-07	3.74968e-06	Ppp1r42	1	9968624	10009136	-	1523	protein_coding	protein phosphatase 1, regulatory subunit 42 [Source:MGI Symbol;Acc:MGI:1921138]	-	0	24	5	174	233	226	0	1.26861	0.227503	9.01355	13.0528	12.5391
ENSMUSG00000078958	8.04796	12.6068	0	339.189	182.321	150.754	-5.0258	2.05776e-07	3.77292e-06	Atp6ap1l	13	90883433	90905355	-	1280	protein_coding	ATPase, H+ transporting, lysosomal accessory protein 1-like [Source:MGI Symbol;Acc:MGI:3648665]	-	8	17	0	175	145	229	0.537564	1.05406	0	10.6337	9.52829	14.9037
ENSMUSG00000036401	0	0	0	50.3938	71.6711	28.9659	-8.37185	2.08466e-07	3.8188e-06	Glt6d1	2	25793859	25815848	-	1403	protein_coding	glycosyltransferase 6 domain containing 1 [Source:MGI Symbol;Acc:MGI:1918353]	-	0	0	0	26	57	44	0	0	0	1.55318	3.68235	2.81523
ENSMUSG00000107191	0	0	0	100.788	40.2364	25.016	-8.50313	2.09198e-07	3.82876e-06	Gm43579	5	120626315	120627621	-	1307	antisense	predicted gene 43579 [Source:MGI Symbol;Acc:MGI:5663716]	-	0	0	0	52	32	38	0	0	0	1.9703	1.31123	1.54214
ENSMUSG00000036743	0	21.5057	3.00631	269.413	482.837	229.094	-5.30379	2.09887e-07	3.8379e-06	Psma8	18	14706151	14762299	+	1693	protein_coding	proteasome (prosome, macropain) subunit, alpha type, 8 [Source:MGI Symbol;Acc:MGI:1920927]	-	0	29	4	139	384	348	0	0.865594	0.102773	4.06595	12.1473	10.9028
ENSMUSG00000027886	0	41.5283	2.25473	1207.51	1508.87	267.934	-6.08187	2.1107e-07	3.85606e-06	1700013F07Rik	3	108534150	108544723	+	1452	protein_coding	RIKEN cDNA 1700013F07 gene [Source:MGI Symbol;Acc:MGI:1922754]	-	0	56	3	623	1200	407	0	4.50611	0.207796	49.1284	102.336	34.3756
ENSMUSG00000040866	8.04796	43.753	0	872.2	816.045	581.292	-5.44797	2.11271e-07	3.85627e-06	Rsph6a	7	19054690	19074447	+	2496	protein_coding	radial spoke head 6 homolog A (Chlamydomonas) [Source:MGI Symbol;Acc:MGI:1927643]	-	8	59	0	450	649	883	0.287666	1.95761	0	14.6324	22.8218	30.7522
ENSMUSG00000019892	2.01199	0	0	46.5174	70.4137	134.296	-7.17472	2.1286e-07	3.88178e-06	Lrriq1	10	103046031	103236322	-	6449	protein_coding	leucine-rich repeats and IQ motif containing 1 [Source:MGI Symbol;Acc:MGI:1922228]	-	2	0	0	24	56	204	0.04855	0	0	0.526837	1.32939	4.7963
ENSMUSG00000037910	25.1499	29.663	0.751576	757.845	594.745	240.285	-4.84378	2.13073e-07	3.88218e-06	1700018B24Rik	3	48605732	48609102	-	593	lincRNA	RIKEN cDNA 1700018B24 gene [Source:MGI Symbol;Acc:MGI:1913582]	-	25	40	1	391	473	365	2.30878	3.40862	0.0733536	32.6532	42.718	32.6478
ENSMUSG00000075227	397.368	384.136	341.216	5078.14	3523.2	1218.54	-3.12836	2.13341e-07	3.88358e-06	Znhit2	19	6061192	6062472	+	1281	protein_coding	zinc finger, HIT domain containing 2 [Source:MGI Symbol;Acc:MGI:1352481]	-	395	518	454	2620	2802	1851	16.8868	20.434	15.4164	101.288	117.145	76.643
ENSMUSG00000093383	0	0	0	96.9112	76.7007	12.508	-8.66946	2.15124e-07	3.90996e-06	Gm20642	14	39220071	39250430	+	1512	antisense	predicted gene 20642 [Source:MGI Symbol;Acc:MGI:5313089]	-	0	0	0	50	61	19	0	0	0	1.63766	2.16064	0.666526
ENSMUSG00000025977	12.0719	7.41576	0	180.255	152.144	253.451	-4.93341	2.15176e-07	3.90996e-06	Boll	1	55248658	55363469	-	3514	protein_coding	boule homolog, RNA binding protein [Source:MGI Symbol;Acc:MGI:1922638]	-	12	10	0	93	121	385	0.685269	0.526932	0	4.80251	6.75727	21.294
ENSMUSG00000009941	0	0	0	96.9112	55.3251	18.4328	-8.54322	2.1563e-07	3.9147e-06	Nxf2	X	134944526	134964754	-	2568	protein_coding	nuclear RNA export factor 2 [Source:MGI Symbol;Acc:MGI:1933192]	-	0	0	0	50	44	28	0	0	0	1.11337	1.05955	0.667788
ENSMUSG00000109586	0	2.22473	0	151.181	110.65	26.9909	-6.92968	2.18092e-07	3.95587e-06	Gm6853	8	30177932	30183860	-	4375	transcribed_unprocessed_pseudogene	predicted gene 6853 [Source:MGI Symbol;Acc:MGI:3644291]	-	0	3	0	78	88	41	0	0.0559817	0	1.42643	1.74036	0.803064
ENSMUSG00000078346	0	5.19103	0	226.772	140.827	47.3987	-6.2629	2.20002e-07	3.98695e-06	H2al1n	X	14211148	14211661	+	514	protein_coding	H2A histone family member L1N [Source:MGI Symbol;Acc:MGI:3643774]	-	0	7	0	117	112	72	0	0.68819	0	11.2727	11.6697	7.42993
ENSMUSG00000001948	448.674	539.126	165.347	11249.4	5631.84	1366.66	-3.98401	2.20503e-07	3.99247e-06	Spa17	9	37603290	37613722	-	1061	protein_coding	sperm autoantigenic protein 17 [Source:MGI Symbol;Acc:MGI:1333778]	-	446	727	220	5804	4479	2076	39.7153	59.7355	15.5605	467.365	390.041	179.047
ENSMUSG00000105308	0	0	0	100.788	32.6921	30.2825	-8.48351	2.20889e-07	3.99588e-06	4930572K03Rik	5	127170560	127184356	+	936	lincRNA	RIKEN cDNA 4930572K03 gene [Source:MGI Symbol;Acc:MGI:1923166]	-	0	0	0	52	26	46	0	0	0	3.06935	1.65965	2.90811
ENSMUSG00000062939	34.2038	25.2136	0	1066.02	687.791	434.488	-5.20817	2.22688e-07	4.02485e-06	Stat4	1	51987148	52107189	+	3872	protein_coding	signal transducer and activator of transcription 4 [Source:MGI Symbol;Acc:MGI:103062]	STAT	34	34	0	550	547	660	1.0242	0.945058	0	14.9821	16.1138	19.256
ENSMUSG00000048994	10.0599	7.41576	0	327.56	299.258	65.1732	-5.32324	2.23299e-07	4.03229e-06	H2al3	X	9849703	9850255	+	553	protein_coding	H2A histone family member L3 [Source:MGI Symbol;Acc:MGI:1922521]	-	10	10	0	169	238	99	0.990314	0.913794	0	15.1344	23.0492	9.49566
ENSMUSG00000067101	0	0	0	124.046	46.5234	15.7996	-8.66945	2.2453e-07	4.05091e-06	1700010H22Rik	5	98553629	98567004	-	1355	lincRNA	RIKEN cDNA 1700010H22 gene [Source:MGI Symbol;Acc:MGI:1922750]	-	0	0	0	64	37	24	0	0	0	4.15939	2.60047	1.6706
ENSMUSG00000070883	32.1918	76.3823	21.7957	480.679	539.42	321.916	-3.36033	2.24921e-07	4.05438e-06	Ccdc173	2	69758033	69789575	-	2558	protein_coding	coiled-coil domain containing 173 [Source:MGI Symbol;Acc:MGI:1923100]	-	32	103	29	248	429	489	1.25355	3.72309	0.902333	8.78514	16.4344	18.5531
ENSMUSG00000002768	475.836	576.946	490.779	5504.55	4056.33	1756.38	-2.87374	2.26899e-07	4.08639e-06	Mea1	17	46678793	46683111	+	1844	protein_coding	male enhanced antigen 1 [Source:MGI Symbol;Acc:MGI:96957]	-	473	778	653	2840	3226	2668	35.3874	53.7084	38.8041	192.137	236.025	193.326
ENSMUSG00000092074	16.0959	75.6408	30.8146	608.602	734.315	276.492	-3.7181	2.27229e-07	4.08871e-06	Dynlt1a	17	6306340	6317500	-	4267	protein_coding	dynein light chain Tctex-type 1A [Source:MGI Symbol;Acc:MGI:3807506]	-	16	102	41	314	584	420	0.350492	2.06174	0.713378	6.22005	12.5106	8.91096
ENSMUSG00000060445	9.05395	57.1014	2.25473	697.76	661.386	502.294	-4.7602	2.27773e-07	4.09487e-06	Sycp2	2	178345293	178407685	-	5967	protein_coding	synaptonemal complex protein 2 [Source:MGI Symbol;Acc:MGI:1933281]	-	9	77	3	360	526	763	0.202664	1.59993	0.0536579	7.33066	11.5832	16.6409
ENSMUSG00000105297	0	0	0	135.676	36.4643	17.7745	-8.69633	2.33995e-07	4.20301e-06	1700052H01Rik	3	41354147	41393589	+	1025	lincRNA	RIKEN cDNA 1700052H01 gene [Source:MGI Symbol;Acc:MGI:1920712]	-	0	0	0	70	29	27	0	0	0	6.04989	2.71049	2.49933
ENSMUSG00000027327	75.4496	216.54	67.6419	1839.37	1158.05	751.138	-3.37973	2.38157e-07	4.27397e-06	1700037H04Rik	2	131146324	131160081	-	2286	protein_coding	RIKEN cDNA 1700037H04 gene [Source:MGI Symbol;Acc:MGI:1914576]	-	75	292	90	949	921	1141	4.07473	14.6385	3.88381	46.6241	48.9332	60.0399
ENSMUSG00000082843	5.02997	5.93261	1.50315	176.378	194.895	29.6242	-5.01009	2.40765e-07	4.31697e-06	4930448K20Rik	4	9915965	9917635	-	1671	transcribed_processed_pseudogene	RIKEN cDNA 4930448K20 gene [Source:MGI Symbol;Acc:MGI:1921912]	-	5	8	2	91	155	45	0.225368	0.332726	0.0716027	3.70911	6.83219	1.9645
ENSMUSG00000102018	10.0599	18.5394	8.26734	364.386	181.064	76.3646	-4.06697	2.47772e-07	4.43743e-06	K230010J24Rik	15	76009888	76046981	+	3348	protein_coding	RIKEN cDNA K230010J24 gene [Source:MGI Symbol;Acc:MGI:3588184]	-	10	25	11	188	144	116	0.56111	1.29439	0.490251	9.53921	7.90164	6.3041
ENSMUSG00000102762	0	0	0	149.243	51.5529	9.87473	-8.84696	2.47921e-07	4.43743e-06	4930403P22Rik	1	36332708	36333420	+	713	lincRNA	RIKEN cDNA 4930403P22 gene [Source:MGI Symbol;Acc:MGI:1921057]	-	0	0	0	77	41	15	0	0	0	5.34817	3.07963	1.11588
ENSMUSG00000059430	16.0959	86.0228	4.50946	1442.04	1073.81	397.622	-4.76823	2.49486e-07	4.46151e-06	Actg2	6	83512905	83536265	-	1557	protein_coding	actin, gamma 2, smooth muscle, enteric [Source:MGI Symbol;Acc:MGI:104589]	-	16	116	6	744	854	604	0.959726	6.42038	0.285862	40.3558	50.0947	35.0898
ENSMUSG00000085751	0	0	0	91.0965	64.1268	15.7996	-8.54678	2.52691e-07	4.51129e-06	Gm15412	7	96339483	96341964	-	1096	antisense	predicted gene 15412 [Source:MGI Symbol;Acc:MGI:3705100]	-	0	0	0	47	51	24	0	0	0	2.12369	2.49209	1.16149
ENSMUSG00000026578	202.205	224.698	321.675	2087.47	1921.29	959.165	-2.72935	2.52714e-07	4.51129e-06	Ccdc181	1	164275585	164287847	+	1909	protein_coding	coiled-coil domain containing 181 [Source:MGI Symbol;Acc:MGI:1922145]	-	201	303	428	1077	1528	1457	5.76618	8.02066	9.75245	27.9392	42.8669	40.4826
ENSMUSG00000086052	0	0	0	83.3436	72.9285	15.1412	-8.55085	2.53402e-07	4.51959e-06	Gm11802	4	6688169	6704160	+	653	antisense	predicted gene 11802 [Source:MGI Symbol;Acc:MGI:3650651]	-	0	0	0	43	58	23	0	0	0	3.26107	4.75685	1.86823
ENSMUSG00000021977	17.1019	82.3149	1.50315	1715.33	1542.82	448.971	-5.19599	2.54166e-07	4.52924e-06	1700129C05Rik	14	59133040	59142893	-	1177	protein_coding	RIKEN cDNA 1700129C05 gene [Source:MGI Symbol;Acc:MGI:1915182]	-	17	111	2	885	1227	682	1.35912	8.18853	0.127003	63.9819	95.931	52.8091
ENSMUSG00000007591	6.03597	25.2136	0	631.861	491.639	188.936	-5.38463	2.54907e-07	4.53847e-06	Tssk4	14	55650184	55652539	+	1717	protein_coding	testis-specific serine kinase 4 [Source:MGI Symbol;Acc:MGI:1918349]	-	6	34	0	326	391	287	0.242142	1.26611	0	11.8971	15.4313	11.218
ENSMUSG00000035057	0	9.64049	0	275.228	241.419	107.964	-5.98087	2.57771e-07	4.58543e-06	Mgat4d	8	83348471	83382320	+	2116	protein_coding	MGAT4 family, member C [Source:MGI Symbol;Acc:MGI:1914805]	-	0	13	0	142	192	164	0	0.440594	0	4.71645	6.89649	5.8342
ENSMUSG00000078796	29.1739	24.472	0	604.726	428.769	738.63	-5.05192	2.59371e-07	4.60985e-06	Zfp541	7	16061814	16096334	+	4879	protein_coding	zinc finger protein 541 [Source:MGI Symbol;Acc:MGI:3647699]	zf-C2H2	29	33	0	312	341	1122	0.3523	0.369916	0	3.42748	4.05112	13.2015
ENSMUSG00000046934	13.0779	53.3935	1.50315	810.177	706.652	387.089	-4.80335	2.62808e-07	4.66518e-06	Csl	10	99757706	99759658	-	1953	protein_coding	citrate synthase like [Source:MGI Symbol;Acc:MGI:1919082]	-	13	72	2	418	562	588	0.364535	1.86296	0.0445455	10.5993	15.4113	15.9695
ENSMUSG00000097128	0	0	0	46.5174	80.4729	25.6743	-8.38768	2.62944e-07	4.66518e-06	Gm26884	15	79689140	79692385	-	3074	lincRNA	predicted gene, 26884 [Source:MGI Symbol;Acc:MGI:5477378]	-	0	0	0	24	64	39	0	0	0	0.386644	1.11502	0.672939
ENSMUSG00000087363	0	0	0	71.7143	104.363	11.1914	-8.68055	2.64137e-07	4.68226e-06	Gm16347	8	16433175	16437040	+	1344	antisense	predicted gene 16347 [Source:MGI Symbol;Acc:MGI:3840141]	-	0	0	0	37	83	17	0	0	0	2.6289	6.37749	1.29369
ENSMUSG00000103840	0	0	0	71.7143	113.165	9.87473	-8.73746	2.65655e-07	4.70507e-06	1700040K01Rik	1	152936604	152937041	+	438	TEC	RIKEN cDNA 1700040K01 gene [Source:MGI Symbol;Acc:MGI:1920517]	-	0	0	0	37	90	15	0	0	0	4.18342	11.0046	1.81649
ENSMUSG00000103504	0	0	0	71.7143	77.9581	16.4579	-8.50655	2.65928e-07	4.70579e-06	Gm38390	X	128375907	128376971	+	1065	TEC	predicted gene, 38390 [Source:MGI Symbol;Acc:MGI:5613628]	-	0	0	0	37	62	25	0	0	0	1.72051	3.11779	1.2451
ENSMUSG00000099398	42.2518	60.0677	0.751576	672.563	1481.2	1018.41	-4.94497	2.6843e-07	4.74593e-06	Ms4a14	19	11301249	11314454	-	4065	protein_coding	membrane-spanning 4-domains, subfamily A, member 14 [Source:MGI Symbol;Acc:MGI:2686122]	-	42	81	1	347	1178	1547	0.565831	1.00693	0.0107008	4.2274	15.5199	20.1857
ENSMUSG00000071073	25.1499	14.0899	0.751576	626.046	233.874	232.385	-4.78241	2.75211e-07	4.86159e-06	Lrrc73	17	46253531	46257315	+	2898	protein_coding	leucine rich repeat containing 73 [Source:MGI Symbol;Acc:MGI:2684934]	-	25	19	1	323	186	353	0.795069	0.557563	0.0252606	9.2891	5.78475	10.8732
ENSMUSG00000091556	0	0	0	9.69112	41.4938	164.579	-8.89697	2.77382e-07	4.89567e-06	Gm14569	X	36423601	36491830	-	5722	protein_coding	predicted gene 14569 [Source:MGI Symbol;Acc:MGI:3705243]	-	0	0	0	5	33	250	0	0	0	0.139344	0.994561	7.46221
ENSMUSG00000017767	16.0959	43.0114	4.50946	887.706	662.644	109.939	-4.70197	2.84262e-07	5.01273e-06	Spata25	2	164826389	164828537	-	1138	protein_coding	spermatogenesis associated 25 [Source:MGI Symbol;Acc:MGI:1922892]	-	16	58	6	458	527	167	1.38864	4.64485	0.413616	35.9452	44.7287	14.0379
ENSMUSG00000097841	0	0	0	120.17	51.5529	13.1663	-8.65818	2.87009e-07	5.05679e-06	4930511A02Rik	12	11438227	11444812	+	1941	lincRNA	RIKEN cDNA 4930511A02 gene [Source:MGI Symbol;Acc:MGI:1921962]	-	0	0	0	62	41	20	0	0	0	1.76055	1.25905	0.608273
ENSMUSG00000087360	12.0719	9.64049	0.751576	275.228	323.149	63.1983	-4.89185	2.87275e-07	5.05709e-06	Gm15104	X	150312601	150333065	-	842	lincRNA	predicted gene 15104 [Source:MGI Symbol;Acc:MGI:3705199]	-	12	13	1	142	257	96	1.04645	1.04606	0.0692654	11.1978	21.9169	8.10824
ENSMUSG00000091401	0	0	0	63.9614	103.106	12.508	-8.62035	2.96304e-07	5.2115e-06	Gm9252	7	41666517	41668118	-	1602	processed_pseudogene	predicted gene 9252 [Source:MGI Symbol;Acc:MGI:3645130]	-	0	0	0	33	82	19	0	0	0	1.02013	2.7413	0.62908
ENSMUSG00000091318	0	0	0	137.614	44.0086	12.508	-8.72833	3.00077e-07	5.2733e-06	Gm5415	1	32543686	32547294	-	3609	protein_coding	predicted gene 5415 [Source:MGI Symbol;Acc:MGI:3644687]	-	0	0	0	71	35	19	0	0	0	0.974262	0.519381	0.279243
ENSMUSG00000040978	0	10.3821	3.00631	155.058	162.203	108.622	-4.95452	3.03251e-07	5.32447e-06	Gm11992	11	9048594	9069356	+	2400	protein_coding	predicted gene 11992 [Source:MGI Symbol;Acc:MGI:3651127]	-	0	14	4	80	129	165	0	0.294775	0.0724978	1.65076	2.87861	3.6466
ENSMUSG00000114175	0	0	0	15.5058	47.7808	110.597	-8.58619	3.04746e-07	5.3461e-06	Gm48051	13	49970001	49974260	+	1222	lincRNA	predicted gene, 48051 [Source:MGI Symbol;Acc:MGI:6097370]	-	0	0	0	8	38	168	0	0	0	0.353734	1.81706	7.95621
ENSMUSG00000057156	29.1739	31.1462	32.3178	445.791	331.951	134.296	-3.29511	3.05947e-07	5.36253e-06	Homez	14	54852736	54870961	-	5907	protein_coding	homeodomain leucine zipper-encoding gene [Source:MGI Symbol;Acc:MGI:2678023]	Homeobox	29	42	43	230	264	204	0.558624	0.746527	0.657912	4.00641	4.97315	3.806
ENSMUSG00000042688	466.782	339.642	391.571	1922.72	2224.32	1645.13	-2.2737	3.08473e-07	5.40214e-06	Mapk6	9	75369062	75410005	-	6675	protein_coding	mitogen-activated protein kinase 6 [Source:MGI Symbol;Acc:MGI:1354946]	-	464	458	521	992	1769	2499	13.0646	11.8992	11.6518	25.2579	48.7094	68.1494
ENSMUSG00000049897	20.1199	40.7867	2.25473	695.822	492.896	227.777	-4.48511	3.12094e-07	5.46083e-06	Stkld1	2	26934047	26953496	+	2191	protein_coding	serine/threonine kinase-like domain containing 1 [Source:MGI Symbol;Acc:MGI:2685557]	-	20	55	3	359	392	346	0.853028	2.16457	0.101632	13.8463	16.3503	14.2931
ENSMUSG00000070858	18.1079	32.6293	3.75788	841.189	353.326	117.838	-4.58739	3.13061e-07	5.47304e-06	Gm1673	5	33983433	33985013	+	669	protein_coding	predicted gene 1673 [Source:MGI Symbol;Acc:MGI:2686519]	-	18	44	5	434	281	179	1.94814	4.39416	0.429829	42.476	29.7413	18.7637
ENSMUSG00000025529	8.04796	4.44946	2.25473	110.479	116.937	62.5399	-4.31999	3.14157e-07	5.48747e-06	Zfp711	X	112600526	112635070	+	5535	protein_coding	zinc finger protein 711 [Source:MGI Symbol;Acc:MGI:3045342]	zf-C2H2	8	6	3	57	93	95	0.154266	0.106759	0.0459493	0.993942	1.75376	1.77427
ENSMUSG00000026822	18.1079	56.3598	37.5788	934.224	349.554	223.169	-3.74273	3.16042e-07	5.51565e-06	Lcn2	2	32384633	32388252	-	2623	protein_coding	lipocalin 2 [Source:MGI Symbol;Acc:MGI:96757]	-	18	76	50	482	278	339	1.06569	4.15188	2.35128	25.8053	16.0956	19.439
ENSMUSG00000036555	35.2098	116.427	42.0883	808.239	844.965	386.431	-3.39251	3.17254e-07	5.53205e-06	Iqce	5	140661827	140702378	-	12037	protein_coding	IQ motif containing E [Source:MGI Symbol;Acc:MGI:1921489]	-	35	157	56	417	672	587	0.922403	3.81793	1.17225	9.93791	17.3192	14.9833
ENSMUSG00000067028	13.0779	0	0.751576	300.425	247.705	129.688	-5.66659	3.18995e-07	5.55763e-06	Cntnap5b	1	99772765	100485942	+	5205	protein_coding	contactin associated protein-like 5B [Source:MGI Symbol;Acc:MGI:3664583]	-	13	0	1	155	197	197	0.247286	0	0.015109	2.66621	3.66462	3.62944
ENSMUSG00000021552	476.842	364.114	487.022	2267.72	2629.2	1736.64	-2.32049	3.22142e-07	5.60765e-06	Gkap1	13	58233346	58275699	-	5773	protein_coding	G kinase anchoring protein 1 [Source:MGI Symbol;Acc:MGI:1891694]	-	474	491	648	1170	2091	2638	22.3972	21.4078	24.3202	49.9927	96.6219	120.728
ENSMUSG00000074052	2.01199	0	0	102.726	72.9285	50.032	-7.01241	3.24646e-07	5.64639e-06	BC048644	8	121907833	121919690	+	5333	bidirectional_promoter_lncRNA	cDNA sequence BC048644 [Source:MGI Symbol;Acc:MGI:3039566]	-	2	0	0	53	58	76	0.0397275	0	0	0.952014	1.12667	1.46215
ENSMUSG00000030858	0	12.6068	0.751576	300.425	333.208	82.2894	-5.71418	3.25997e-07	5.66503e-06	Fam24b	7	131325944	131329516	-	680	protein_coding	family with sequence similarity 24 member B [Source:MGI Symbol;Acc:MGI:1916568]	-	0	17	1	155	265	125	0	1.65203	0.0836513	14.7616	27.2927	12.7503
ENSMUSG00000039110	24.1439	72.6744	0.751576	1383.89	1043.63	720.197	-5.00983	3.33863e-07	5.79676e-06	Mycbpap	11	94501347	94521742	-	3871	protein_coding	MYCBP associated protein [Source:MGI Symbol;Acc:MGI:2388726]	-	24	98	1	714	830	1094	0.827673	3.11852	0.0273921	22.2665	27.9919	36.5411
ENSMUSG00000099735	0	0	0	100.788	62.8694	12.508	-8.5892	3.34154e-07	5.79687e-06	1700122H20Rik	17	6895940	6901718	+	421	antisense	RIKEN cDNA 1700122H20 gene [Source:MGI Symbol;Acc:MGI:1920867]	-	0	0	0	52	50	19	0	0	0	6.11682	6.36052	2.39379
ENSMUSG00000027364	13.0779	40.7867	0.751576	872.2	739.344	210.003	-5.05587	3.36714e-07	5.83628e-06	Usp50	2	126709096	126783470	-	3105	protein_coding	ubiquitin specific peptidase 50 [Source:MGI Symbol;Acc:MGI:1922333]	-	13	55	1	450	588	319	0.549334	2.14452	0.0335638	17.1954	24.2984	13.0557
ENSMUSG00000109383	0	0	0	102.726	54.0677	14.4829	-8.54801	3.42277e-07	5.92764e-06	Gm36584	7	82852498	82867074	-	708	lincRNA	predicted gene, 36584 [Source:MGI Symbol;Acc:MGI:5595743]	-	0	0	0	53	43	22	0	0	0	3.70721	3.25267	1.64818
ENSMUSG00000028259	44.2638	61.5508	5.26103	1038.89	847.48	285.05	-4.28921	3.45083e-07	5.97115e-06	Fhl5	4	25199908	25242876	-	1171	protein_coding	four and a half LIM domains 5 [Source:MGI Symbol;Acc:MGI:1913192]	-	44	83	7	536	674	433	2.11743	3.68561	0.267566	23.3253	31.7192	20.1818
ENSMUSG00000020317	52.3117	28.9215	0.751576	1145.49	984.535	379.19	-4.94114	3.46008e-07	5.98204e-06	Theg	10	79576379	79587331	-	1564	protein_coding	testicular haploid expressed gene [Source:MGI Symbol;Acc:MGI:1338756]	-	52	39	1	591	783	576	2.67897	1.85398	0.0409207	27.5333	39.4488	28.7412
ENSMUSG00000078907	22.1319	14.8315	2.25473	127.923	279.14	328.499	-4.2436	3.46617e-07	5.98747e-06	Fam186b	15	99271018	99295888	-	3337	protein_coding	family with sequence similarity 186, member B [Source:MGI Symbol;Acc:MGI:3647604]	-	22	20	3	66	222	499	0.622644	0.522303	0.0674398	1.68915	6.14436	13.6784
ENSMUSG00000035472	0	0	0	71.7143	62.8694	19.0911	-8.39334	3.47819e-07	6.00313e-06	Slc25a21	12	56712634	57197472	-	4872	protein_coding	solute carrier family 25 (mitochondrial oxodicarboxylate carrier), member 21 [Source:MGI Symbol;Acc:MGI:2445059]	-	0	0	0	37	50	29	0	0	0	1.20787	1.76518	1.01398
ENSMUSG00000086617	0	0	0	93.0347	54.0677	16.4579	-8.4817	3.48504e-07	6.00984e-06	Gm11635	11	101610614	101615956	+	558	lincRNA	predicted gene 11635 [Source:MGI Symbol;Acc:MGI:3650265]	-	0	0	0	48	43	25	0	0	0	7.26939	7.04248	4.05515
ENSMUSG00000046085	12.0719	8.89891	2.25473	178.317	209.984	67.8065	-4.30788	3.49294e-07	6.01835e-06	4931422A03Rik	2	103966943	104028361	-	1602	protein_coding	RIKEN cDNA 4931422A03 gene [Source:MGI Symbol;Acc:MGI:1918236]	-	12	12	3	92	167	103	0.86584	0.798937	0.171931	6.00275	11.7836	7.19798
ENSMUSG00000116607	0	0	2.25473	213.205	93.0467	19.0911	-7.09656	3.59284e-07	6.18524e-06	AC134560.2	16	90934967	90935628	+	662	bidirectional_promoter_lncRNA	novel transcript	-	0	0	3	110	74	29	0	0	0.197124	8.22885	5.98658	2.32357
ENSMUSG00000105973	0	0	0	60.0849	46.5234	31.5991	-8.24205	3.60295e-07	6.19738e-06	Gm42881	3	131610437	131613780	-	3344	TEC	predicted gene 42881 [Source:MGI Symbol;Acc:MGI:5663018]	-	0	0	0	31	37	48	0	0	0	0.459092	0.592571	0.76136
ENSMUSG00000025808	8.04796	0	0	174.44	132.026	156.021	-5.93089	3.62977e-07	6.23822e-06	Ccdc7a	8	128734235	129065517	-	6578	protein_coding	coiled-coil domain containing 7A [Source:MGI Symbol;Acc:MGI:1921953]	-	8	0	0	90	105	237	0.232422	0	0	2.36448	2.9832	6.66887
ENSMUSG00000072770	157.941	108.27	22.5473	2273.54	1659.75	554.301	-3.9593	3.63436e-07	6.24084e-06	Acrbp	6	125049689	125063267	+	3277	protein_coding	proacrosin binding protein [Source:MGI Symbol;Acc:MGI:1859515]	-	157	146	30	1173	1320	842	8.97495	7.70124	1.36217	60.6369	73.7927	46.6189
ENSMUSG00000115727	0	0	0	135.676	45.266	11.1914	-8.71347	3.67228e-07	6.30061e-06	4930432J09Rik	14	103977628	104027142	-	3301	lincRNA	RIKEN cDNA 4930432J09 gene [Source:MGI Symbol;Acc:MGI:1921127]	-	0	0	0	70	36	17	0	0	0	1.64762	0.91635	0.428567
ENSMUSG00000015968	0	0	0	58.1467	75.4433	19.0911	-8.3857	3.75559e-07	6.43811e-06	Cacna1d	14	30039939	30491455	-	12621	protein_coding	calcium channel, voltage-dependent, L type, alpha 1D subunit [Source:MGI Symbol;Acc:MGI:88293]	-	0	0	0	30	60	29	0	0	0	0.298449	0.645507	0.309
ENSMUSG00000045709	32.1918	8.15734	0	903.212	579.656	217.244	-5.41135	3.76793e-07	6.45382e-06	Smkr-ps	6	29985329	29993776	+	907	lincRNA	smal lysine rich protein 1, pseudogene [Source:MGI Symbol;Acc:MGI:1923669]	-	32	11	0	466	461	330	2.24387	0.711729	0	29.5488	31.6122	22.4119
ENSMUSG00000021850	9.05395	20.7641	0.751576	480.679	276.625	116.522	-4.83238	3.77837e-07	6.46624e-06	ccdc198	14	49219588	49245474	-	3921	protein_coding	coiled-coil domain containing 198 [Source:MGI Symbol;Acc:MGI:1914332]	-	9	28	1	248	220	177	0.343231	0.985319	0.0302916	8.55267	8.20489	6.53783
ENSMUSG00000040657	0	0	0	50.3938	79.2155	21.0661	-8.36772	3.78396e-07	6.47035e-06	1700063H04Rik	6	122391379	122392687	+	817	lincRNA	RIKEN cDNA 1700063H04 gene [Source:MGI Symbol;Acc:MGI:1921519]	-	0	0	0	26	63	32	0	0	0	1.576	4.12975	2.07751
ENSMUSG00000112709	11.0659	6.67418	2.25473	213.205	192.38	48.057	-4.51873	3.8954e-07	6.64975e-06	Gm19395	10	53280281	53283686	+	646	antisense	predicted gene, 19395 [Source:MGI Symbol;Acc:MGI:5011580]	-	11	9	3	110	153	73	0.93252	0.704017	0.202006	8.43266	12.6842	5.99384
ENSMUSG00000032352	5.02997	63.7755	12.7768	763.66	485.352	387.089	-4.31789	3.89543e-07	6.64975e-06	Lrrc1	9	77430823	77544870	-	8195	protein_coding	leucine rich repeat containing 1 [Source:MGI Symbol;Acc:MGI:2442313]	-	5	86	17	394	386	588	0.147852	2.34656	0.399286	10.5356	11.1622	16.8404
ENSMUSG00000115271	0	0	0	62.0231	67.899	19.7495	-8.3563	3.9265e-07	6.69715e-06	4930529K09Rik	14	86245970	86283688	+	1367	lincRNA	RIKEN cDNA 4930529K09 gene [Source:MGI Symbol;Acc:MGI:1922405]	-	0	0	0	32	54	30	0	0	0	1.79471	3.2752	1.80209
ENSMUSG00000053153	16.0959	5.19103	0	156.996	306.803	216.586	-5.0281	3.93452e-07	6.7052e-06	Spag16	1	69826970	70725132	+	6764	protein_coding	sperm associated antigen 16 [Source:MGI Symbol;Acc:MGI:1913972]	-	16	7	0	81	244	329	0.492818	0.198948	0	2.2561	7.34959	9.81475
ENSMUSG00000024501	94.5635	207.641	47.3493	1763.78	1761.6	597.092	-3.55875	3.94497e-07	6.71738e-06	Dpysl3	18	43320979	43438286	-	6265	protein_coding	dihydropyrimidinase-like 3 [Source:MGI Symbol;Acc:MGI:1349762]	-	94	280	63	910	1401	907	2.68257	7.37321	1.42804	23.4839	39.0992	25.0696
ENSMUSG00000060967	0	0	0	87.22	50.2955	18.4328	-8.41294	3.97245e-07	6.75849e-06	Etd	X	53434918	53443576	+	478	protein_coding	embryonic testis differentiation [Source:MGI Symbol;Acc:MGI:1916751]	-	0	0	0	45	40	28	0	0	0	4.66218	4.48164	3.10703
ENSMUSG00000085984	4.02398	18.5394	4.50946	290.733	168.49	88.8725	-4.32176	4.02312e-07	6.83898e-06	1700001G11Rik	14	66295334	66297129	-	1080	processed_transcript	RIKEN cDNA 1700001G11 gene [Source:MGI Symbol;Acc:MGI:1916553]	-	4	25	6	150	134	135	0.299259	1.72585	0.356546	10.1481	9.80389	9.78223
ENSMUSG00000057176	35.2098	92.697	26.3052	932.285	596.002	296.9	-3.56128	4.05592e-07	6.88895e-06	Ccdc189	7	127582383	127588595	-	3426	protein_coding	coiled-coil domain containing 189 [Source:MGI Symbol;Acc:MGI:2685012]	-	35	125	35	481	474	451	1.62437	5.35305	1.29021	20.1868	21.513	20.2726
ENSMUSG00000039133	0	0	0	21.3205	64.1268	59.9067	-8.32471	4.09575e-07	6.95079e-06	9330171B17Rik	7	79710283	79712357	+	2075	antisense	RIKEN cDNA 9330171B17 gene [Source:MGI Symbol;Acc:MGI:3696417]	-	0	0	0	11	51	91	0	0	0	0.26835	1.34549	2.37772
ENSMUSG00000020401	7.04196	80.0902	4.50946	1199.76	1370.55	338.374	-4.98317	4.14526e-07	7.02894e-06	Fam71b	11	46396559	46407982	+	2493	protein_coding	family with sequence similarity 71, member B [Source:MGI Symbol;Acc:MGI:3650836]	-	7	108	6	619	1090	514	0.293306	4.17562	0.199688	23.4541	44.6638	20.8594
ENSMUSG00000024759	190.133	336.676	100.711	2263.84	2104.87	1062.52	-3.11289	4.1681e-07	7.06177e-06	Atl3	19	7494040	7538608	+	6698	protein_coding	atlastin GTPase 3 [Source:MGI Symbol;Acc:MGI:1924270]	-	189	454	134	1168	1674	1614	1.61097	3.57072	0.90721	9.00273	13.9536	13.3243
ENSMUSG00000027459	48.2878	83.0565	32.3178	852.818	711.682	227.119	-3.44996	4.18068e-07	7.07716e-06	Fam110a	2	151969398	151980219	-	2207	protein_coding	family with sequence similarity 110, member A [Source:MGI Symbol;Acc:MGI:1921097]	-	48	112	43	440	566	345	1.62265	3.49363	1.15459	13.4506	18.7114	11.2959
ENSMUSG00000037568	43.2578	39.3035	9.01892	306.239	298.001	441.729	-3.51914	4.25652e-07	7.19954e-06	Vash2	1	190947646	190979296	-	4314	protein_coding	vasohibin 2 [Source:MGI Symbol;Acc:MGI:2444826]	-	43	53	12	158	237	671	0.828013	0.941715	0.183539	2.75126	4.46297	12.5143
ENSMUSG00000063820	9.05395	5.93261	0	430.286	159.688	54.6402	-5.44483	4.35087e-07	7.35301e-06	Arl9	5	77004055	77010606	+	597	protein_coding	ADP-ribosylation factor-like 9 [Source:MGI Symbol;Acc:MGI:1915496]	-	9	8	0	222	127	83	1.05316	0.863808	0	23.4915	14.5332	9.40692
ENSMUSG00000028391	20.1199	77.1239	18.0378	848.942	442.601	302.167	-3.78369	4.41151e-07	7.44928e-06	Wdr31	4	62448653	62470896	-	4738	protein_coding	WD repeat domain 31 [Source:MGI Symbol;Acc:MGI:1918604]	-	20	104	24	438	352	459	0.937746	4.4995	0.893808	18.571	16.14	20.8442
ENSMUSG00000025482	20.1199	52.6519	0.751576	1159.06	931.725	298.875	-5.02033	4.4544e-07	7.51545e-06	Odf3	7	140847805	140851018	+	2064	protein_coding	outer dense fiber of sperm tails 3 [Source:MGI Symbol;Acc:MGI:1916537]	-	20	71	1	598	741	454	0.770244	2.52309	0.0305898	20.826	27.9077	16.9345
ENSMUSG00000039716	0	0	0	75.5907	30.1773	35.549	-8.27273	4.46259e-07	7.51908e-06	Dock3	9	106892825	107231909	-	14448	protein_coding	dedicator of cyto-kinesis 3 [Source:MGI Symbol;Acc:MGI:2429763]	-	0	0	0	39	24	54	0	0	0	0.913185	0.607723	1.35425
ENSMUSG00000036924	7.04196	32.6293	2.25473	554.332	462.719	119.813	-4.75246	4.46396e-07	7.51908e-06	Cst13	2	148820081	148830410	+	783	protein_coding	cystatin 13 [Source:MGI Symbol;Acc:MGI:1916544]	-	7	44	3	286	368	182	0.489592	2.83965	0.166662	18.0888	25.1704	12.3289
ENSMUSG00000047654	83.4976	267.709	12.7768	5810.79	2878.16	959.165	-4.7275	4.48804e-07	7.55338e-06	Tssk6	8	69902184	69903518	+	1335	protein_coding	testis-specific serine kinase 6 [Source:MGI Symbol;Acc:MGI:2148775]	-	83	361	17	2998	2289	1457	3.40483	13.6647	0.553916	111.213	91.8268	57.8886
ENSMUSG00000112586	7.04196	7.41576	3.75788	240.34	308.06	19.0911	-4.96234	4.50092e-07	7.56877e-06	Gm6729	10	86526299	86536337	-	2209	lincRNA	predicted gene 6729 [Source:MGI Symbol;Acc:MGI:3646339]	-	7	10	5	124	245	29	0.17354	0.228759	0.0984578	2.77991	5.93985	0.696334
ENSMUSG00000005983	95.5695	104.562	57.1198	1802.55	1249.84	247.527	-3.68053	4.54151e-07	7.63072e-06	1700037C18Rik	16	3895179	3908689	-	3227	protein_coding	RIKEN cDNA 1700037C18 gene [Source:MGI Symbol;Acc:MGI:1920511]	-	95	141	76	930	994	376	5.39131	7.38355	3.4258	47.7265	55.165	20.6669
ENSMUSG00000092586	0	8.89891	1.50315	172.502	242.676	52.6652	-5.4522	4.59287e-07	7.70674e-06	Ly6g6c	17	35065388	35070050	+	1367	protein_coding	lymphocyte antigen 6 complex, locus G6C [Source:MGI Symbol;Acc:MGI:2148930]	-	0	12	2	89	193	80	0	0.796838	0.11432	5.79175	13.5824	5.57597
ENSMUSG00000038925	0	0	0	98.8494	52.8103	13.8246	-8.49829	4.59435e-07	7.70674e-06	E330034G19Rik	14	24293214	24309966	+	1824	protein_coding	RIKEN cDNA E330034G19 gene [Source:MGI Symbol;Acc:MGI:2145557]	-	0	0	0	51	42	21	0	0	0	2.55375	2.27435	1.12626
ENSMUSG00000037716	4.02398	28.1799	0.751576	439.977	438.829	182.353	-4.99785	4.67554e-07	7.83645e-06	Ccdc33	9	58028677	58118823	-	5342	protein_coding	coiled-coil domain containing 33 [Source:MGI Symbol;Acc:MGI:1922464]	-	4	38	1	227	349	277	0.135976	1.19196	0.027001	6.97806	11.602	9.12009
ENSMUSG00000070563	0	35.5956	4.50946	986.556	812.273	172.479	-5.60816	4.68762e-07	7.85022e-06	Spaca4	7	45725107	45725813	-	707	protein_coding	sperm acrosome associated 4 [Source:MGI Symbol;Acc:MGI:1916613]	-	0	48	6	509	646	262	0	3.4308	0.369154	35.6535	48.9348	19.6561
ENSMUSG00000086348	2.01199	0	0	174.44	85.5024	23.041	-7.32003	4.69787e-07	7.86089e-06	1700017J07Rik	2	168978268	168978906	+	473	lincRNA	RIKEN cDNA 1700017J07 gene [Source:MGI Symbol;Acc:MGI:1922758]	-	2	0	0	90	68	35	0.231562	0	0	9.42292	7.69932	3.92484
ENSMUSG00000107164	0	14.8315	0.751576	397.336	324.406	96.114	-5.68792	4.75499e-07	7.94992e-06	4933425D22Rik	5	149441861	149443581	+	1721	sense_intronic	RIKEN cDNA 4933425D22 gene [Source:MGI Symbol;Acc:MGI:1914009]	-	0	20	1	205	258	146	0	0.587249	0.0252752	5.89899	8.02867	4.49974
ENSMUSG00000025963	18.1079	0	0.751576	306.239	377.216	232.385	-5.64098	4.78173e-07	7.98805e-06	Mdh1b	1	63698819	63730318	-	1719	protein_coding	malate dehydrogenase 1B, NAD (soluble) [Source:MGI Symbol;Acc:MGI:1923918]	-	18	0	1	158	300	353	0.573449	0	0.0253046	4.55182	9.34652	10.8922
ENSMUSG00000021966	13.0779	23.7304	0.751576	583.405	406.136	111.914	-4.87252	4.79754e-07	8.00787e-06	Prss52	14	64104286	64113755	+	1064	protein_coding	protease, serine 52 [Source:MGI Symbol;Acc:MGI:1920632]	-	13	32	1	301	323	170	0.669114	1.51978	0.0408822	14.0097	16.2579	8.47466
ENSMUSG00000040541	0	11.1236	0	251.969	326.921	114.547	-5.93062	4.82825e-07	8.05251e-06	Tmem225	9	40148122	40150880	+	993	protein_coding	transmembrane protein 225 [Source:MGI Symbol;Acc:MGI:1922917]	-	0	15	0	130	260	174	0	0.763335	0	6.48333	14.0226	9.29427
ENSMUSG00000087162	0	3.70788	0	149.243	98.0763	42.1322	-6.21443	4.83626e-07	8.05924e-06	Gm14244	2	127691899	127700488	+	2410	antisense	predicted gene 14244 [Source:MGI Symbol;Acc:MGI:3651251]	-	0	5	0	77	78	64	0	0.10484	0	1.58226	1.73333	1.40857
ENSMUSG00000047502	7.04196	51.9103	0.751576	1114.48	588.458	432.513	-5.15444	4.84084e-07	8.06026e-06	Mroh7	4	106680417	106730925	-	4800	protein_coding	maestro heat-like repeat family member 7 [Source:MGI Symbol;Acc:MGI:2685873]	-	7	70	1	575	468	657	0.205771	1.89871	0.0233487	15.2848	13.4536	18.7054
ENSMUSG00000086587	14.0839	63.034	11.2736	230.649	675.218	508.878	-3.99641	4.87551e-07	8.11133e-06	Gm11837	4	14929908	14953030	+	1012	antisense	predicted gene 11837 [Source:MGI Symbol;Acc:MGI:3702175]	-	14	85	15	119	537	773	0.968057	5.42334	0.823838	7.44091	36.3123	51.769
ENSMUSG00000085407	0	4.44946	0	102.726	98.0763	77.6812	-5.90266	4.88289e-07	8.11696e-06	1700095J03Rik	7	109438618	109444893	+	1808	antisense	RIKEN cDNA 1700095J03 gene [Source:MGI Symbol;Acc:MGI:1921543]	-	0	6	0	53	78	118	0	0.167697	0	1.45172	2.31047	3.46177
ENSMUSG00000033368	15.0899	22.9889	0	461.297	407.394	260.693	-4.89183	4.89048e-07	8.12292e-06	Trim69	2	122160700	122179027	+	1888	protein_coding	tripartite motif-containing 69 [Source:MGI Symbol;Acc:MGI:1918178]	-	15	31	0	238	324	396	0.464105	0.885038	0	6.65898	9.8034	11.8669
ENSMUSG00000031787	147.881	154.989	162.341	1255.97	836.163	610.258	-2.53672	4.9036e-07	8.13805e-06	Katnb1	8	95081186	95103149	+	6085	protein_coding	katanin p80 (WD40-containing) subunit B 1 [Source:MGI Symbol;Acc:MGI:1921437]	-	147	209	216	648	665	927	3.87223	5.08002	4.51934	15.4356	17.1306	23.6505
ENSMUSG00000094811	5.02997	3.70788	0	131.799	77.9581	78.3395	-5.07439	4.93685e-07	8.18655e-06	Gm21103	14	6296365	6304843	-	1828	protein_coding	predicted gene, 21103 [Source:MGI Symbol;Acc:MGI:5434458]	-	5	5	0	68	62	119	0.244266	0.225392	0	3.00405	2.96204	5.63062
ENSMUSG00000097071	0	0	0	50.3938	94.3041	15.1412	-8.45299	4.94396e-07	8.19164e-06	4930544I03Rik	12	90753208	90969798	-	1417	lincRNA	RIKEN cDNA 4930544I03 gene [Source:MGI Symbol;Acc:MGI:1925447]	-	0	0	0	26	75	23	0	0	0	1.61352	5.03342	1.52876
ENSMUSG00000032900	16.0959	37.8204	2.25473	1002.06	523.074	111.914	-4.86202	4.9639e-07	8.21798e-06	Tex43	18	56588350	56594782	+	919	protein_coding	testis expressed 43 [Source:MGI Symbol;Acc:MGI:1914593]	-	16	51	3	517	416	170	2.01432	5.92453	0.299991	58.858	51.2164	20.7288
ENSMUSG00000039254	121.725	107.529	141.296	591.158	750.661	567.468	-2.36515	4.97131e-07	8.22352e-06	Pomt1	2	32236590	32255005	+	6442	protein_coding	protein-O-mannosyltransferase 1 [Source:MGI Symbol;Acc:MGI:2138994]	-	121	145	188	305	597	862	5.07777	5.61475	6.26647	11.5743	24.5001	35.0358
ENSMUSG00000044320	262.565	166.113	308.898	2434.41	1798.07	944.682	-2.81079	5.09037e-07	8.41362e-06	1700001O22Rik	2	30794769	30803661	-	2788	protein_coding	RIKEN cDNA 1700001O22 gene [Source:MGI Symbol;Acc:MGI:1923631]	-	261	224	411	1256	1430	1435	16.2796	12.8922	20.3621	70.8434	87.2261	86.6907
ENSMUSG00000027520	46.2758	81.5734	36.0757	1259.85	821.075	174.454	-3.77987	5.20794e-07	8.60094e-06	Zdbf2	1	63273265	63314576	+	12659	protein_coding	zinc finger, DBF-type containing 2 [Source:MGI Symbol;Acc:MGI:1921134]	-	46	110	48	650	653	265	0.298126	0.657823	0.247093	3.80944	4.13867	1.66343
ENSMUSG00000090585	0	5.93261	0	217.081	140.827	51.3486	-6.05564	5.27052e-07	8.69181e-06	4933406F09Rik	14	7412460	7508369	+	2878	lincRNA	RIKEN cDNA 4933406F09 gene [Source:MGI Symbol;Acc:MGI:1918289]	-	0	8	0	112	112	78	0	0.342016	0	4.69251	5.07464	3.50019
ENSMUSG00000024552	0	0	0.751576	46.5174	93.0467	42.7905	-7.6845	5.27153e-07	8.69181e-06	Slc14a2	18	78146940	78209094	-	3201	protein_coding	solute carrier family 14 (urea transporter), member 2 [Source:MGI Symbol;Acc:MGI:1351653]	-	0	0	1	24	74	65	0	0	0.0206155	0.563291	1.87825	1.63398
ENSMUSG00000029188	0	6.67418	0	108.54	88.0172	210.003	-5.88371	5.31254e-07	8.75233e-06	Slc34a2	5	53038081	53071664	+	5013	protein_coding	solute carrier family 34 (sodium phosphate), member 2 [Source:MGI Symbol;Acc:MGI:1342284]	-	0	9	0	56	70	319	0	0.204586	0	1.24754	1.68641	7.61143
ENSMUSG00000051159	14.0839	11.1236	2.25473	234.525	187.351	80.3145	-4.20192	5.34777e-07	8.80321e-06	Cited1	X	102247381	102252181	-	1754	protein_coding	Cbp/p300-interacting transactivator with Glu/Asp-rich carboxy-terminal domain 1 [Source:MGI Symbol;Acc:MGI:108023]	-	14	15	3	121	149	122	1.10158	1.08907	0.187494	8.60955	11.4652	9.29749
ENSMUSG00000074595	0	0	0	38.7645	66.6416	29.6242	-8.21179	5.49192e-07	9.03318e-06	Wfdc6a	2	164579519	164585447	-	867	protein_coding	WAP four-disulfide core domain 6A [Source:MGI Symbol;Acc:MGI:2684968]	-	0	0	0	20	53	45	0	0	0	1.23807	3.54806	2.98358
ENSMUSG00000078315	0	0	0	58.1467	22.633	57.2734	-8.24472	5.52268e-07	9.07642e-06	Fam47c	X	78737763	78739401	+	1639	protein_coding	family with sequence similarity 47, member C [Source:MGI Symbol;Acc:MGI:1918114]	-	0	0	0	30	18	87	0	0	0	0.906456	0.588164	2.8155
ENSMUSG00000073130	0	4.44946	2.25473	102.726	31.4347	177.087	-5.48959	5.53696e-07	9.09253e-06	Gm1141	X	71921002	71940870	+	2939	protein_coding	predicted gene 1141 [Source:MGI Symbol;Acc:MGI:2685987]	-	0	6	3	53	25	269	0	0.175461	0.0755185	1.51893	0.77482	8.25703
ENSMUSG00000079584	0	0	0	38.7645	42.7512	46.7404	-8.14028	5.54438e-07	9.09735e-06	Gm364	X	57409154	57488767	+	2156	protein_coding	predicted gene 364 [Source:MGI Symbol;Acc:MGI:2685210]	-	0	0	0	20	34	71	0	0	0	0.459394	0.844569	1.74673
ENSMUSG00000087279	81.4856	109.753	15.0315	2727.08	1120.33	321.258	-4.33678	5.57397e-07	9.13852e-06	4930544D05Rik	11	70615848	70616890	+	863	protein_coding	RIKEN cDNA 4930544D05 gene [Source:MGI Symbol;Acc:MGI:2148639]	-	81	148	20	1407	891	488	6.32798	10.6688	1.24105	99.3986	68.0714	36.9247
ENSMUSG00000026734	0	4.44946	0	100.788	75.4433	99.4056	-5.8892	5.60653e-07	9.18449e-06	4921504E06Rik	2	19462837	19553914	-	2293	protein_coding	RIKEN cDNA 4921504E06 gene [Source:MGI Symbol;Acc:MGI:1918087]	-	0	6	0	52	60	151	0	0.172075	0	1.46151	1.82369	4.54555
ENSMUSG00000042246	101.605	52.6519	85.6797	513.629	574.626	406.839	-2.64098	5.61509e-07	9.19108e-06	Tmc7	7	118535841	118584736	-	5763	protein_coding	transmembrane channel-like gene family 7 [Source:MGI Symbol;Acc:MGI:2443317]	-	101	71	114	265	457	618	2.83651	1.83991	2.543	6.73001	12.5512	16.81
ENSMUSG00000079608	73.4376	132.001	3.00631	2459.61	2078.46	907.158	-4.70709	5.62683e-07	9.20289e-06	Stard6	18	70472454	70501066	+	1907	protein_coding	StAR-related lipid transfer (START) domain containing 6 [Source:MGI Symbol;Acc:MGI:2156774]	-	73	178	4	1269	1653	1378	4.31262	9.70317	0.187697	67.7932	95.4988	78.8469
ENSMUSG00000093570	1.00599	0	0	54.2702	179.807	15.7996	-8.13761	5.68484e-07	9.29028e-06	Gm20714	6	4807055	4816329	-	811	lincRNA	predicted gene 20714 [Source:MGI Symbol;Acc:MGI:5313161]	-	1	0	0	28	143	24	0.124182	0	0	3.1443	17.3661	2.88661
ENSMUSG00000050087	12.0719	8.89891	0	393.459	338.237	62.5399	-5.25582	5.77975e-07	9.43777e-06	Cby3	11	50354462	50359699	+	731	protein_coding	chibby family member 3 [Source:MGI Symbol;Acc:MGI:1923903]	-	12	12	0	203	269	95	0.916559	0.845737	0	14.0211	20.0927	7.0278
ENSMUSG00000040699	499.979	403.417	214.951	3990.8	2801.46	1531.9	-2.89599	5.92265e-07	9.66335e-06	Limd2	11	106156256	106160860	-	3707	protein_coding	LIM domain containing 2 [Source:MGI Symbol;Acc:MGI:1915053]	-	497	544	286	2059	2228	2327	19.4692	19.6637	8.89887	72.9379	85.3518	88.2885
ENSMUSG00000048573	17.1019	20.0226	0	585.343	621.15	131.663	-5.17516	5.98965e-07	9.76482e-06	Cypt3	X	153558593	153559429	+	675	protein_coding	cysteine-rich perinuclear theca 3 [Source:MGI Symbol;Acc:MGI:1916611]	-	17	27	0	302	494	200	1.39579	2.04556	0	22.4226	39.6649	15.9045
ENSMUSG00000045391	0	0	0	75.5907	72.9285	11.8497	-8.4549	6.00221e-07	9.77744e-06	1700120B22Rik	10	63243068	63244153	-	464	bidirectional_promoter_lncRNA	RIKEN cDNA 1700120B22 gene [Source:MGI Symbol;Acc:MGI:3604190]	-	0	0	0	39	58	18	0	0	0	4.16247	6.69445	2.05764
ENSMUSG00000035984	47.2818	55.6182	40.5851	688.069	409.909	191.57	-3.1648	6.18079e-07	1.00603e-05	Nme5	18	34562634	34579115	-	1154	protein_coding	NME/NM23 family member 5 [Source:MGI Symbol;Acc:MGI:1922783]	-	47	75	54	355	326	291	3.5749	5.26383	3.2624	24.4174	24.2488	21.4376
ENSMUSG00000026226	39.2338	136.45	0.751576	3667.12	2673.21	908.475	-5.3594	6.25335e-07	1.01702e-05	Spata3	1	86016816	86029958	+	2666	protein_coding	spermatogenesis associated 3 [Source:MGI Symbol;Acc:MGI:1917310]	-	39	184	1	1892	2126	1380	2.50095	10.8876	0.0509352	109.715	133.325	85.711
ENSMUSG00000016626	10.0599	39.3035	0	738.463	637.496	396.306	-5.16151	6.26302e-07	1.01778e-05	Nlrp14	7	107166990	107198102	+	3537	protein_coding	NLR family, pyrin domain containing 14 [Source:MGI Symbol;Acc:MGI:1924108]	-	10	53	0	381	507	602	0.232644	1.13774	0	8.01536	11.5347	13.5645
ENSMUSG00000087417	0	0	0	34.888	40.2364	52.6652	-8.13675	6.35048e-07	1.03117e-05	Gm13001	4	137117143	137118143	-	774	lincRNA	predicted gene 13001 [Source:MGI Symbol;Acc:MGI:3702655]	-	0	0	0	18	32	80	0	0	0	1.15169	2.21418	5.48232
ENSMUSG00000051811	35.2098	118.652	10.5221	1527.32	1080.1	423.297	-4.20214	6.39998e-07	1.03837e-05	Cox6b2	7	4751792	4753094	-	1108	protein_coding	cytochrome c oxidase subunit 6B2 [Source:MGI Symbol;Acc:MGI:3044182]	-	35	160	14	788	859	643	4.05233	17.0935	1.28749	82.5029	97.2606	72.1049
ENSMUSG00000086366	0	0	0	94.9729	55.3251	11.8497	-8.46908	6.44864e-07	1.04543e-05	1700061J23Rik	11	23152140	23166375	+	537	lincRNA	RIKEN cDNA 1700061J23 gene [Source:MGI Symbol;Acc:MGI:1924243]	-	0	0	0	49	44	18	0	0	0	4.51883	4.38817	1.77792
ENSMUSG00000079722	0	0.741576	0	96.9112	105.621	15.7996	-7.93903	6.45411e-07	1.04548e-05	Ttll2	17	7350885	7352696	-	1642	protein_coding	tubulin tyrosine ligase-like family, member 2 [Source:MGI Symbol;Acc:MGI:3644030]	-	0	1	0	50	84	24	0	0.0307751	0	1.508	2.73975	0.77527
ENSMUSG00000021056	5.02997	39.3035	0	748.154	736.83	384.456	-5.39092	6.47448e-07	1.04795e-05	Tex21	12	76198686	76246746	-	2425	protein_coding	testis expressed gene 21 [Source:MGI Symbol;Acc:MGI:1931131]	-	5	53	0	386	586	584	0.194614	1.90351	0	13.5862	22.3053	22.0158
ENSMUSG00000106020	0	2.9663	0.751576	137.614	69.1564	32.2574	-5.93005	6.54488e-07	1.0585e-05	4930573C15Rik	5	146706622	146707496	+	777	lincRNA	RIKEN cDNA 4930573C15 gene [Source:MGI Symbol;Acc:MGI:1923199]	-	0	4	1	71	55	49	0	0.260143	0.0559828	4.52524	3.79094	3.34495
ENSMUSG00000092518	25.1499	56.3598	1.50315	771.413	1189.49	282.417	-4.7549	6.60651e-07	1.06761e-05	Fam71e2	7	4753226	4771302	-	2744	protein_coding	family with sequence similarity 71, member E2 [Source:MGI Symbol;Acc:MGI:3045311]	-	25	76	2	398	946	429	0.501505	1.40677	0.0318672	7.21979	18.5581	8.33508
ENSMUSG00000023403	8.04796	0	0	94.9729	226.33	145.488	-5.94151	6.68798e-07	1.07992e-05	Stk31	6	49395604	49469501	+	3237	protein_coding	serine threonine kinase 31 [Source:MGI Symbol;Acc:MGI:1924735]	-	8	0	0	49	180	221	0.168571	0	0	0.933672	3.70912	4.51026
ENSMUSG00000044083	5.02997	14.0899	1.50315	219.019	84.245	147.463	-4.4394	6.72301e-07	1.08465e-05	Efcab8	2	153779931	153844751	+	5693	protein_coding	EF-hand calcium binding domain 8 [Source:MGI Symbol;Acc:MGI:3644206]	-	5	19	2	113	67	224	0.134821	0.472734	0.0428347	2.75533	1.76673	5.84996
ENSMUSG00000035594	0	0	0.751576	50.3938	148.372	21.0661	-7.95271	6.72796e-07	1.08465e-05	Chrna5	9	54980880	55007779	+	3126	protein_coding	cholinergic receptor, nicotinic, alpha polypeptide 5 [Source:MGI Symbol;Acc:MGI:87889]	-	0	0	1	26	118	32	0	0	0.0268345	0.794318	3.89856	1.04709
ENSMUSG00000025196	3.01798	7.41576	3.00631	242.278	85.5024	38.1823	-4.74711	6.81986e-07	1.09859e-05	Cpn1	19	43956307	43986556	-	3688	protein_coding	carboxypeptidase N, polypeptide 1 [Source:MGI Symbol;Acc:MGI:2135874]	-	3	10	4	125	68	58	0.0813332	0.250162	0.086136	3.06452	1.80286	1.52297
ENSMUSG00000059395	13.0779	0	13.5284	364.386	232.617	157.337	-4.83352	6.84515e-07	1.10179e-05	Nkapl	13	21467047	21468509	-	1463	protein_coding	NFKB activating protein-like [Source:MGI Symbol;Acc:MGI:1913957]	-	13	0	18	188	185	239	0.486628	0	0.535185	6.36382	6.77224	8.665
ENSMUSG00000069189	0	5.93261	0	186.069	133.283	57.2734	-5.9352	6.88037e-07	1.10658e-05	Zdhhc11	13	73963851	73992990	+	1517	protein_coding	zinc finger, DHHC domain containing 11 [Source:MGI Symbol;Acc:MGI:1918414]	-	0	8	0	96	106	87	0	0.284092	0	3.34096	3.98938	3.24287
ENSMUSG00000019888	8.04796	2.22473	0	525.258	135.798	21.7244	-6.09257	6.89564e-07	1.10816e-05	Mgat4c	10	101681487	102391469	+	10691	protein_coding	MGAT4 family, member C [Source:MGI Symbol;Acc:MGI:1914819]	-	8	3	0	271	108	33	0.261405	0.0904525	0	8.00755	3.45108	1.04437
ENSMUSG00000010538	44.2638	32.6293	30.8146	810.177	349.554	138.904	-3.59084	6.95492e-07	1.1168e-05	Tsacc	3	88282757	88296999	-	1112	protein_coding	TSSK6 activating co-chaperone [Source:MGI Symbol;Acc:MGI:1924177]	-	44	44	41	418	278	211	4.34168	4.0062	3.21342	37.2982	26.826	20.1653
ENSMUSG00000070732	0	5.93261	0	69.776	150.887	129.688	-5.8343	6.98053e-07	1.12003e-05	Rbm44	1	91145089	91170795	+	6518	protein_coding	RNA binding motif protein 44 [Source:MGI Symbol;Acc:MGI:2685663]	-	0	8	0	36	120	197	0	0.209897	0	0.925658	3.3368	5.42532
ENSMUSG00000036480	0	6.67418	0	197.699	209.984	46.7404	-6.04278	7.02991e-07	1.12706e-05	Prss56	1	87183313	87188405	+	2180	protein_coding	protease, serine 56 [Source:MGI Symbol;Acc:MGI:1916703]	-	0	9	0	102	167	71	0	0.208622	0	2.31712	4.10265	1.7275
ENSMUSG00000013083	5.02997	0	0	147.305	182.321	35.549	-6.29228	7.09133e-07	1.13601e-05	2200002J24Rik	7	30698926	30700536	+	616	protein_coding	RIKEN cDNA 2200002J24 gene [Source:MGI Symbol;Acc:MGI:1916397]	-	5	0	0	76	145	54	0.516645	0	0	7.10137	14.652	5.40422
ENSMUSG00000022715	0	0	2.25473	137.614	57.8399	38.1823	-6.61405	7.41332e-07	1.18666e-05	Tmem114	16	8409275	8425136	-	1407	protein_coding	transmembrane protein 114 [Source:MGI Symbol;Acc:MGI:1921970]	-	0	0	3	71	46	58	0	0	0.0927477	2.49901	1.75093	2.1865
ENSMUSG00000067716	0	0	0	54.2702	62.8694	19.7495	-8.22784	7.48697e-07	1.1975e-05	Gm7275	16	48072997	48074182	+	1186	processed_pseudogene	predicted gene 7275 [Source:MGI Symbol;Acc:MGI:3643404]	-	0	0	0	28	50	30	0	0	0	1.16917	2.25782	1.34169
ENSMUSG00000074224	8.04796	9.64049	0	211.266	88.0172	214.611	-4.86962	7.76107e-07	1.24037e-05	4932431P20Rik	7	29524543	29538055	+	9479	transcribed_unitary_pseudogene	RIKEN cDNA 4932431P20 gene [Source:MGI Symbol;Acc:MGI:2149781]	-	8	13	0	109	70	326	0.0824454	0.123622	0	1.0158	0.705474	3.25395
ENSMUSG00000096177	0	7.41576	1.50315	220.957	124.481	44.7654	-5.40591	7.91358e-07	1.26374e-05	Gm5070	3	95410346	95411207	-	862	processed_pseudogene	predicted gene 5070 [Source:MGI Symbol;Acc:MGI:3643219]	-	0	10	2	114	99	68	0	0.586227	0.100925	6.54941	6.15082	4.18424
ENSMUSG00000045394	24.1439	20.7641	2.25473	988.494	316.862	75.7062	-4.87558	7.94148e-07	1.2672e-05	Epcam	17	87635979	87651106	+	2040	protein_coding	epithelial cell adhesion molecule [Source:MGI Symbol;Acc:MGI:106653]	-	24	28	3	510	252	115	0.644287	0.693587	0.0639686	12.3807	6.61569	2.99008
ENSMUSG00000056617	15.0899	16.3147	0	408.965	347.039	155.362	-4.86432	7.96192e-07	1.26947e-05	4931429L15Rik	9	46303361	46319986	-	2125	protein_coding	RIKEN cDNA 4931429L15 gene [Source:MGI Symbol;Acc:MGI:1921611]	-	15	22	0	211	276	236	0.711226	0.962529	0	9.047	12.7977	10.8379
ENSMUSG00000114787	0	0	0	67.8378	32.6921	30.2825	-8.16101	8.02497e-07	1.27851e-05	4930455M05Rik	13	59419108	59423161	+	4054	lincRNA	RIKEN cDNA 4930455M05 gene [Source:MGI Symbol;Acc:MGI:1926168]	-	0	0	0	35	26	46	0	0	0	0.515708	0.414295	0.725946
ENSMUSG00000079564	0	0	0	89.1583	27.6625	25.6743	-8.28222	8.05453e-07	1.28222e-05	Gm11149	9	49518288	49572591	+	3198	antisense	predicted gene 11149 [Source:MGI Symbol;Acc:MGI:3642683]	-	0	0	0	46	22	39	0	0	0	2.02673	1.04824	1.84041
ENSMUSG00000030677	0	8.89891	3.00631	182.193	114.422	76.3646	-4.92883	8.11033e-07	1.29009e-05	Kif22	7	127027729	127042471	-	4903	protein_coding	kinesin family member 22 [Source:MGI Symbol;Acc:MGI:109233]	-	0	12	4	94	91	116	0	0.462896	0.13282	3.55354	3.72027	4.6968
ENSMUSG00000046826	32.1918	126.068	5.26103	2095.22	1427.14	491.103	-4.61524	8.14174e-07	1.29407e-05	Fam187b	7	30973790	30989726	+	4767	protein_coding	family with sequence similarity 187, member B [Source:MGI Symbol;Acc:MGI:1923665]	-	32	170	7	1081	1135	746	1.08511	5.31924	0.188539	33.148	37.6381	24.5009
ENSMUSG00000035095	12.0719	12.6068	2.25473	232.587	162.203	78.9978	-4.14072	8.15041e-07	1.29444e-05	Fam167a	14	63436394	63465498	+	4274	protein_coding	family with sequence similarity 167, member A [Source:MGI Symbol;Acc:MGI:3606565]	-	12	17	3	120	129	120	0.285851	0.373666	0.0567621	2.58492	3.00508	2.76858
ENSMUSG00000024815	0	7.41576	0	106.602	162.203	130.346	-5.70651	8.19772e-07	1.30093e-05	Trpd52l3	19	30003790	30006020	+	2231	protein_coding	tumor protein D52-like 3 [Source:MGI Symbol;Acc:MGI:1913995]	-	0	10	0	55	129	198	0	0.226503	0	1.22086	3.09667	4.7074
ENSMUSG00000069712	0	0	0	23.2587	91.7893	28.9659	-8.30701	8.21406e-07	1.30251e-05	4930444G20Rik	10	22066307	22068079	-	1773	protein_coding	RIKEN cDNA 4930444G20 gene [Source:MGI Symbol;Acc:MGI:2149738]	-	0	0	0	12	73	44	0	0	0	0.335179	2.20505	1.31631
ENSMUSG00000069223	0	0	0.751576	118.232	52.8103	24.3577	-7.77586	8.38232e-07	1.32815e-05	4930451E10Rik	13	55775136	55784505	-	900	antisense	RIKEN cDNA 4930451E10 gene [Source:MGI Symbol;Acc:MGI:1925361]	-	0	0	1	61	42	37	0	0	0.0929459	6.45488	4.80627	4.19345
ENSMUSG00000115973	0	0	0	58.1467	67.899	15.7996	-8.27867	8.42831e-07	1.33439e-05	Gm36002	2	68578602	68582260	-	240	bidirectional_promoter_lncRNA	predicted gene, 36002 [Source:MGI Symbol;Acc:MGI:5595161]	-	0	0	0	30	54	24	0	0	0	6.19034	12.05	5.30414
ENSMUSG00000109049	0	0	0	137.614	59.0973	4.60821	-8.78222	8.43539e-07	1.33448e-05	4930479H17Rik	7	30347645	30353321	-	292	lincRNA	RIKEN cDNA 4930479H17 gene [Source:MGI Symbol;Acc:MGI:1925421]	-	0	0	0	71	47	7	0	0	0	12.0415	8.62025	1.27154
ENSMUSG00000018509	188.121	192.81	314.911	1918.84	1637.12	857.785	-2.66401	8.57985e-07	1.35627e-05	Cenpv	11	62524946	62539261	-	1811	protein_coding	centromere protein V [Source:MGI Symbol;Acc:MGI:1920389]	-	187	260	419	990	1302	1303	16.7336	21.4682	29.781	80.1103	113.937	112.93
ENSMUSG00000063810	38.2278	36.3372	19.541	319.807	148.372	367.34	-3.15355	8.76658e-07	1.38451e-05	Alms1	6	85587531	85702753	+	20273	protein_coding	ALMS1, centrosome and basal body associated [Source:MGI Symbol;Acc:MGI:1934606]	-	38	49	26	165	118	558	0.341099	0.405853	0.185374	1.33933	1.03582	4.85119
ENSMUSG00000116970	12.0719	8.89891	0	325.621	319.377	67.8065	-5.10016	8.77211e-07	1.38451e-05	AC125141.4	17	27398147	27399221	+	1075	lincRNA	novel transcript	-	12	12	0	168	254	103	0.611323	0.564087	0	7.73936	12.6541	5.08211
ENSMUSG00000009628	0	6.67418	0	71.7143	111.908	218.561	-5.87028	8.84495e-07	1.39492e-05	Tex15	8	33516738	33585582	+	9622	protein_coding	testis expressed gene 15 [Source:MGI Symbol;Acc:MGI:1934816]	-	0	9	0	37	89	332	0	0.115518	0	0.465415	1.21068	4.47289
ENSMUSG00000102009	0	2.9663	0	139.552	91.7893	29.6242	-6.37998	8.86356e-07	1.39677e-05	4933400F21Rik	1	89650529	89683908	-	3393	processed_transcript	RIKEN cDNA 4933400F21 gene [Source:MGI Symbol;Acc:MGI:1921653]	-	0	4	0	72	73	45	0	0.150732	0	2.65894	2.9154	1.77991
ENSMUSG00000075272	22.1319	10.3821	2.25473	83.3436	399.849	243.577	-4.40308	8.87304e-07	1.39718e-05	Ttc30a2	2	75975740	75978170	-	2431	protein_coding	tetratricopeptide repeat domain 30A2 [Source:MGI Symbol;Acc:MGI:3700200]	-	22	14	3	43	318	370	0.495605	0.291016	0.05368	0.875967	7.00563	8.07294
ENSMUSG00000082863	0	0	0	89.1583	37.7216	17.7745	-8.30344	8.90572e-07	1.40123e-05	Gm14674	X	66025549	66025890	+	342	processed_pseudogene	predicted gene 14674 [Source:MGI Symbol;Acc:MGI:3705677]	-	0	0	0	46	30	27	0	0	0	6.66095	4.69786	4.18748
ENSMUSG00000054391	0	0	0	62.0231	66.6416	14.4829	-8.29138	9.05998e-07	1.4244e-05	4930517O19Rik	14	100213142	100245339	+	839	antisense	RIKEN cDNA 4930517O19 gene [Source:MGI Symbol;Acc:MGI:1922325]	-	0	0	0	32	53	22	0	0	0	2.6997	4.83551	1.98792
ENSMUSG00000099751	0	1.48315	0	69.776	154.659	22.3827	-7.28007	9.38927e-07	1.47503e-05	1700022A22Rik	15	46324559	46373907	+	1507	lincRNA	RIKEN cDNA 1700022A22 gene [Source:MGI Symbol;Acc:MGI:1922807]	-	0	2	0	36	123	34	0	0.0969919	0	1.71096	6.32182	1.73072
ENSMUSG00000098348	0	0	0	54.2702	104.363	8.5581	-8.51769	9.43687e-07	1.48136e-05	Btg1-ps2	X	38038199	38043114	-	1194	protein_coding	B cell translocation gene 1, anti-proliferative, pseudogene 2 [Source:MGI Symbol;Acc:MGI:3588265]	-	0	0	0	28	83	13	0	0	0	1.34756	4.31984	0.670105
ENSMUSG00000063354	0	0	1.50315	265.537	100.591	5.92484	-7.87043	9.47587e-07	1.48586e-05	Slc39a4	15	76612383	76617384	-	3106	protein_coding	solute carrier family 39 (zinc transporter), member 4 [Source:MGI Symbol;Acc:MGI:1919277]	-	0	0	2	137	80	9	0	0	0.0559109	4.36029	2.7535	0.306795
ENSMUSG00000048478	135.809	217.282	10.5221	5692.56	2685.78	729.413	-4.6465	9.48016e-07	1.48586e-05	Spata33	8	123212832	123222046	+	4303	protein_coding	spermatogenesis associated 33 [Source:MGI Symbol;Acc:MGI:2444920]	-	135	293	14	2937	2136	1108	4.73013	9.47288	0.389623	93.0571	73.1892	37.6007
ENSMUSG00000050844	0	17.7978	0.751576	358.571	316.862	156.021	-5.46384	9.56789e-07	1.49845e-05	1700020N01Rik	10	21593145	21622376	+	1136	protein_coding	RIKEN cDNA 1700020N01 gene [Source:MGI Symbol;Acc:MGI:1914942]	-	0	24	1	185	252	237	0	1.93119	0.0692654	14.5887	21.4905	20.0172
ENSMUSG00000038246	8.04796	66.0003	0	1757.97	1469.89	463.454	-5.63549	9.62347e-07	1.506e-05	Fam50b	13	34734850	34747623	+	1405	protein_coding	family with sequence similarity 50, member B [Source:MGI Symbol;Acc:MGI:1351640]	-	8	89	0	907	1169	704	0.340416	3.4945	0	34.9006	48.6453	29.0141
ENSMUSG00000027973	7.04196	10.3821	0	149.243	187.351	123.763	-4.72812	9.77084e-07	1.52788e-05	1700006A11Rik	3	124400989	124426040	-	2161	protein_coding	RIKEN cDNA 1700006A11 gene [Source:MGI Symbol;Acc:MGI:1919074]	-	7	14	0	77	149	188	0.19873	0.366749	0	1.9768	4.13675	5.16941
ENSMUSG00000008028	0	0	0.751576	54.2702	89.2746	30.2825	-7.61293	9.84245e-07	1.53789e-05	1700008O03Rik	7	44360043	44385820	-	3675	protein_coding	RIKEN cDNA 1700008O03 gene [Source:MGI Symbol;Acc:MGI:1916599]	-	0	0	1	28	71	46	0	0	0.0405771	1.2935	3.54706	2.27603
ENSMUSG00000024169	86.5156	188.36	36.0757	961.359	828.619	1145.47	-3.23827	9.86313e-07	1.53994e-05	Ift140	17	25016085	25099495	+	8333	protein_coding	intraflagellar transport 140 [Source:MGI Symbol;Acc:MGI:2146906]	-	86	254	48	496	659	1740	1.86672	5.08733	0.827561	9.73574	13.9886	36.5803
ENSMUSG00000040364	13.0779	0.741576	10.5221	401.212	184.836	68.4648	-4.75887	9.8708e-07	1.53995e-05	Sec1	7	45677686	45694402	-	2470	protein_coding	secretory blood group 1 [Source:MGI Symbol;Acc:MGI:1928893]	-	13	1	14	207	147	104	0.288234	0.0204586	0.246551	4.15028	3.18732	2.23332
ENSMUSG00000037801	17.1019	28.9215	0	368.262	469.006	439.755	-4.79533	9.99991e-07	1.5589e-05	Iqch	9	63421455	63602493	-	6914	protein_coding	IQ motif containing H [Source:MGI Symbol;Acc:MGI:1925500]	-	17	39	0	190	373	668	0.280336	0.593429	0	2.83328	6.01513	10.669
ENSMUSG00000045031	120.719	83.0565	12.0252	1079.59	1452.28	562.201	-3.84395	1.00235e-06	1.56137e-05	Cetn4	3	37307749	37312708	-	4032	protein_coding	centrin 4 [Source:MGI Symbol;Acc:MGI:2677454]	-	120	112	16	557	1155	854	4.56053	3.9276	0.482983	19.1424	42.9262	31.4347
ENSMUSG00000059834	145.869	149.057	68.3935	965.235	887.716	548.377	-2.7245	1.00874e-06	1.57013e-05	Sclt1	3	41626720	41742514	-	7569	protein_coding	sodium channel and clathrin linker 1 [Source:MGI Symbol;Acc:MGI:1914411]	-	145	201	91	498	706	833	4.1575	5.31785	2.07245	12.9122	19.7959	23.1327
ENSMUSG00000093628	0	0	0	69.776	32.6921	26.9909	-8.1452	1.01183e-06	1.57373e-05	Gm20616	19	26620822	26623419	-	840	processed_transcript	predicted gene 20616 [Source:MGI Symbol;Acc:MGI:5313063]	-	0	0	0	36	26	41	0	0	0	2.66889	2.0845	3.25554
ENSMUSG00000022542	24.1439	101.596	2.25473	1816.12	1288.82	491.761	-4.81014	1.02118e-06	1.58705e-05	2021-09-12	16	4986858	4997852	-	2711	protein_coding	septin 12 [Source:MGI Symbol;Acc:MGI:1918339]	-	24	137	3	937	1025	747	0.829763	4.37058	0.0823838	29.2947	34.6556	25.0138
ENSMUSG00000086080	0	0	0	131.799	31.4347	10.533	-8.56768	1.02251e-06	1.5879e-05	1700123O12Rik	4	10479962	10797811	-	1534	lincRNA	RIKEN cDNA 1700123O12 gene [Source:MGI Symbol;Acc:MGI:1920874]	-	0	0	0	68	25	16	0	0	0	5.99207	2.38237	1.51008
ENSMUSG00000087519	0	0	3.75788	131.799	111.908	34.2324	-6.14705	1.0512e-06	1.63121e-05	AV039307	2	120850705	120866689	+	1284	processed_transcript	expressed sequence AV039307 [Source:MGI Symbol;Acc:MGI:2139243]	-	0	0	5	68	89	52	0	0	0.310705	4.81078	6.80921	3.94022
ENSMUSG00000029330	38.2278	65.2587	9.01892	589.22	378.474	381.823	-3.58344	1.07693e-06	1.66986e-05	Cds1	5	101765130	101823858	+	3939	protein_coding	CDP-diacylglycerol synthase 1 [Source:MGI Symbol;Acc:MGI:1921846]	-	38	88	12	304	301	580	0.933623	1.99501	0.234179	6.75411	7.23205	13.8017
ENSMUSG00000062154	81.4856	129.776	0.751576	4624.6	3171.13	707.03	-5.32577	1.08578e-06	1.68141e-05	Tex33	15	78378400	78395912	-	1241	protein_coding	testis expressed 33 [Source:MGI Symbol;Acc:MGI:1920626]	-	81	175	1	2386	2522	1074	4.63039	9.23094	0.0454057	123.342	140.989	59.464
ENSMUSG00000025257	11.0659	25.2136	12.7768	149.243	213.756	125.738	-3.30862	1.08678e-06	1.68141e-05	Ribc1	X	152004582	152016295	-	1547	protein_coding	RIB43A domain with coiled-coils 1 [Source:MGI Symbol;Acc:MGI:1913861]	-	11	34	17	77	170	191	0.703748	2.00714	0.863875	4.45473	10.636	11.8352
ENSMUSG00000087170	0	5.93261	0	182.193	167.233	41.4739	-5.99118	1.08687e-06	1.68141e-05	1700001G01Rik	18	17019051	17137559	+	2249	lincRNA	RIKEN cDNA 1700001G01 gene [Source:MGI Symbol;Acc:MGI:1922683]	-	0	8	0	94	133	63	0	0.455764	0	5.24818	8.03032	3.76732
ENSMUSG00000078938	11.0659	25.9552	0.751576	658.996	310.575	113.23	-4.83724	1.09146e-06	1.68723e-05	Syce3	15	89390174	89410503	-	553	protein_coding	synaptonemal complex central element protein 3 [Source:MGI Symbol;Acc:MGI:1922709]	-	11	35	1	340	247	172	1.29829	3.81174	0.0937471	36.2882	28.5091	19.6619
ENSMUSG00000032023	20.1199	8.15734	0.751576	226.772	202.44	170.504	-4.39005	1.09604e-06	1.69302e-05	Jhy	9	40894849	40964118	-	3343	protein_coding	junctional cadherin complex regulator [Source:MGI Symbol;Acc:MGI:1918239]	-	20	11	1	117	161	259	0.701658	0.356093	0.0278659	3.71182	5.52367	8.80059
ENSMUSG00000034467	0	20.0226	9.77049	414.78	257.765	140.221	-4.75082	1.10308e-06	1.70261e-05	Dynlrb2	8	116504974	116515915	+	556	protein_coding	dynein light chain roadblock-type 2 [Source:MGI Symbol;Acc:MGI:1922715]	-	0	27	13	214	205	213	0	2.61878	1.08538	20.3414	21.0727	21.6849
ENSMUSG00000032057	15.0899	20.0226	2.25473	246.154	378.474	90.1892	-4.25931	1.11059e-06	1.71288e-05	4833427G06Rik	9	51081115	51102078	-	973	protein_coding	RIKEN cDNA 4833427G06 gene [Source:MGI Symbol;Acc:MGI:1921013]	-	15	27	3	127	301	137	0.844261	1.40225	0.134117	6.46391	16.5676	7.46832
ENSMUSG00000047150	24.1439	74.1576	0	2281.29	1478.69	503.611	-5.43712	1.116e-06	1.71992e-05	1700001C19Rik	17	47412734	47437376	-	1896	protein_coding	RIKEN cDNA 1700001C19 gene [Source:MGI Symbol;Acc:MGI:1922712]	-	24	100	0	1177	1176	765	1.46854	5.64612	0	65.1265	70.3702	45.3371
ENSMUSG00000100194	0	0	0	52.332	72.9285	14.4829	-8.2578	1.12474e-06	1.73209e-05	Tgif2lx2	X	118427227	118428256	+	1030	protein_coding	TGFB-induced factor homeobox 2-like, X-linked 2 [Source:MGI Symbol;Acc:MGI:3800824]	-	0	0	0	27	58	22	0	0	0	1.29817	3.01575	1.13292
ENSMUSG00000109907	0	0	0	36.8262	77.9581	19.7495	-8.20555	1.14323e-06	1.75923e-05	Gm45321	8	49818937	49949006	+	3321	lincRNA	predicted gene 45321 [Source:MGI Symbol;Acc:MGI:5791157]	-	0	0	0	19	62	30	0	0	0	0.551542	1.94633	0.932733
ENSMUSG00000086953	0	5.19103	0	178.317	90.532	55.9568	-5.90936	1.14777e-06	1.76488e-05	Aknaos	4	63381358	63394018	+	1104	antisense	AT-hook transcription factor, opposite strand [Source:MGI Symbol;Acc:MGI:1914033]	-	0	7	0	92	72	85	0	0.320407	0	4.12689	3.49276	4.0838
ENSMUSG00000046782	13.0779	0	0	215.143	233.874	254.11	-5.8017	1.15841e-06	1.77989e-05	Ttc6	12	57564113	57737928	+	6682	protein_coding	tetratricopeptide repeat domain 6 [Source:MGI Symbol;Acc:MGI:2684915]	-	13	0	0	111	186	386	0.263388	0	0	2.03367	3.68529	7.57454
ENSMUSG00000031430	42.2518	22.9889	3.75788	451.606	359.613	231.069	-3.92498	1.16743e-06	1.79239e-05	Vsig1	X	140907608	140939472	+	2768	protein_coding	V-set and immunoglobulin domain containing 1 [Source:MGI Symbol;Acc:MGI:1926039]	-	42	31	5	233	286	351	1.16461	0.793173	0.110123	5.84243	7.75539	9.4266
ENSMUSG00000099639	0	6.67418	0	195.761	209.984	40.1572	-6.01654	1.17328e-06	1.80001e-05	1700084F23Rik	13	70004050	70028348	-	2105	lincRNA	RIKEN cDNA 1700084F23 gene [Source:MGI Symbol;Acc:MGI:1921530]	-	0	9	0	101	167	61	0	0.678799	0	7.46536	13.3489	4.82914
ENSMUSG00000113747	0	0	0	124.046	59.0973	4.60821	-8.68141	1.19009e-06	1.82442e-05	1700105G05Rik	12	90969949	90971518	+	411	lincRNA	RIKEN cDNA 1700105G05 gene [Source:MGI Symbol;Acc:MGI:1920800]	-	0	0	0	64	47	7	0	0	0	7.71156	6.12436	0.903382
ENSMUSG00000085516	0	0	0	40.7027	76.7007	17.7745	-8.21164	1.19113e-06	1.82463e-05	4930538E20Rik	11	24160528	24172824	-	927	antisense	RIKEN cDNA 4930538E20 gene [Source:MGI Symbol;Acc:MGI:1925450]	-	0	0	0	21	61	27	0	0	0	1.99612	6.27042	2.74879
ENSMUSG00000090558	0	0	0.751576	139.552	47.7808	18.4328	-7.84997	1.19369e-06	1.82718e-05	Gm17202	5	107404823	107431910	-	951	antisense	predicted gene 17202 [Source:MGI Symbol;Acc:MGI:4938029]	-	0	0	1	72	38	28	0	0	0.0457399	3.74935	2.13997	1.56168
ENSMUSG00000031179	0	0	0	23.2587	71.6711	34.2324	-8.15095	1.19777e-06	1.83203e-05	3830417A13Rik	X	64173548	64178778	+	1767	protein_coding	RIKEN cDNA 3830417A13 gene [Source:MGI Symbol;Acc:MGI:1917946]	-	0	0	0	12	57	52	0	0	0	0.594272	3.05267	2.75815
ENSMUSG00000020617	43.2578	43.753	0.751576	1079.59	1078.84	286.367	-4.80211	1.20512e-06	1.8419e-05	1700012B07Rik	11	109787651	109828046	-	2177	protein_coding	RIKEN cDNA 1700012B07 gene [Source:MGI Symbol;Acc:MGI:1916574]	-	43	59	1	557	858	435	1.99904	2.53093	0.0369259	23.4161	39.0074	19.5866
ENSMUSG00000025231	128.767	156.473	117.997	1329.62	982.02	445.021	-2.77165	1.216e-06	1.85712e-05	Sufu	19	46396896	46488804	+	6945	protein_coding	SUFU negative regulator of hedgehog signaling [Source:MGI Symbol;Acc:MGI:1345643]	-	128	211	157	686	781	676	3.65477	5.55913	3.56063	17.7125	21.8076	18.6945
ENSMUSG00000005131	0	8.15734	0	205.452	142.085	91.5058	-5.70835	1.22443e-06	1.8686e-05	4930550C14Rik	9	53402325	53434402	+	3539	protein_coding	RIKEN cDNA 4930550C14 gene [Source:MGI Symbol;Acc:MGI:1922561]	-	0	11	0	106	113	139	0	0.398466	0	3.76302	4.33819	5.28513
ENSMUSG00000071890	0	5.93261	0	116.293	91.7893	105.989	-5.67406	1.24405e-06	1.8971e-05	Mroh9	1	163024302	163085670	-	2956	protein_coding	maestro heat-like repeat family member 9 [Source:MGI Symbol;Acc:MGI:1925508]	-	0	8	0	60	73	161	0	0.13676	0	1.0052	1.32258	2.88893
ENSMUSG00000071454	50.2997	64.5171	69.145	573.714	357.098	269.251	-2.70136	1.25434e-06	1.91136e-05	Dtnb	12	3572381	3781796	+	9603	protein_coding	dystrobrevin, beta [Source:MGI Symbol;Acc:MGI:1203728]	-	50	87	92	296	284	409	1.57822	2.53392	2.30656	8.44883	8.76645	12.5037
ENSMUSG00000020286	18.1079	70.4497	1.50315	1062.15	1345.41	263.984	-4.88777	1.26329e-06	1.92214e-05	1700093K21Rik	11	23516203	23521155	-	2007	protein_coding	RIKEN cDNA 1700093K21 gene [Source:MGI Symbol;Acc:MGI:1914608]	-	18	95	2	548	1070	401	1.03873	5.0586	0.0916726	28.5969	60.3841	22.4127
ENSMUSG00000034226	0	0	2.25473	114.355	67.899	32.9158	-6.49591	1.26331e-06	1.92214e-05	Rhov	2	119269201	119271272	-	1703	protein_coding	ras homolog family member V [Source:MGI Symbol;Acc:MGI:2444227]	-	0	0	3	59	54	50	0	0	0.0766271	1.7157	1.69818	1.55729
ENSMUSG00000101818	0	5.19103	0	219.019	168.49	23.6993	-6.25516	1.26467e-06	1.92277e-05	Gm28269	X	21743440	21745097	-	559	protein_coding	predicted gene 28269 [Source:MGI Symbol;Acc:MGI:5578975]	-	0	7	0	113	134	36	0	0.63279	0	10.0109	12.838	3.41591
ENSMUSG00000100954	10.0599	42.2698	15.0315	558.208	227.587	157.337	-3.79765	1.28766e-06	1.95627e-05	Gm10138	1	151339604	151345231	-	2843	antisense	predicted gene 10138 [Source:MGI Symbol;Acc:MGI:3708522]	-	10	57	20	288	181	239	0.492043	2.58793	0.781647	12.8145	8.7094	11.3898
ENSMUSG00000099353	34.2038	62.2924	0.751576	1352.88	1106.5	350.882	-4.8525	1.29669e-06	1.96851e-05	1700031M16Rik	15	98398419	98416268	+	1666	transcribed_unitary_pseudogene	RIKEN cDNA 1700031M16 gene [Source:MGI Symbol;Acc:MGI:1920552]	-	34	84	1	698	880	533	2.65619	6.05528	0.0620523	49.3108	67.231	40.3296
ENSMUSG00000115656	5.02997	0	0.751576	118.232	124.481	35.549	-5.67609	1.31061e-06	1.98815e-05	4930556J02Rik	14	61492688	61527389	+	3272	lincRNA	RIKEN cDNA 4930556J02 gene [Source:MGI Symbol;Acc:MGI:1922599]	-	5	0	1	61	99	54	0.14596	0	0.0231869	1.61028	2.82623	1.52678
ENSMUSG00000079235	7.04196	72.6744	6.76419	612.479	699.108	414.739	-4.31303	1.32212e-06	2.00411e-05	Ccdc13	9	121797627	121839461	-	3418	protein_coding	coiled-coil domain containing 13 [Source:MGI Symbol;Acc:MGI:1920144]	-	7	98	9	316	556	630	0.343812	4.44145	0.35111	14.0351	26.7057	29.9696
ENSMUSG00000013155	27.1619	60.0677	11.2736	622.17	528.103	171.82	-3.74311	1.32469e-06	2.00652e-05	Enkd1	8	105703651	105708210	-	3659	protein_coding	enkurin domain containing 1 [Source:MGI Symbol;Acc:MGI:2142593]	-	27	81	15	321	420	261	0.751722	2.08091	0.331713	8.08174	11.4354	7.03803
ENSMUSG00000020490	0	0	0	56.2085	20.1182	49.3736	-8.10846	1.32805e-06	2.0101e-05	Btnl10	11	58917908	58927158	+	4807	protein_coding	butyrophilin-like 10 [Source:MGI Symbol;Acc:MGI:2182073]	-	0	0	0	29	16	75	0	0	0	0.613219	0.365879	1.69859
ENSMUSG00000108444	0	0	0	56.2085	60.3546	15.7996	-8.17845	1.33561e-06	2.02004e-05	Klk2-ps	7	43916254	43921873	+	2899	transcribed_unprocessed_pseudogene	kallikrein-related peptidase 2, pseudogene [Source:MGI Symbol;Acc:MGI:892028]	-	0	0	0	29	48	24	0	0	0	0.882703	1.58	0.782418
ENSMUSG00000049902	0	5.19103	0	114.355	172.262	44.1071	-5.93826	1.34225e-06	2.02856e-05	4921517D22Rik	13	59687402	59694108	-	3149	protein_coding	RIKEN cDNA 4921517D22 gene [Source:MGI Symbol;Acc:MGI:1918150]	-	0	7	0	59	137	67	0	0.172383	0	1.4239	3.57559	1.73186
ENSMUSG00000112157	0	0	0	81.4054	75.4433	6.58315	-8.48224	1.34445e-06	2.03039e-05	4930545H06Rik	10	68319071	68321142	-	763	lincRNA	RIKEN cDNA 4930545H06 gene [Source:MGI Symbol;Acc:MGI:1922398]	-	0	0	0	42	60	10	0	0	0	2.72602	4.21145	0.695169
ENSMUSG00000027959	5.02997	18.5394	9.77049	112.417	133.283	155.362	-3.57621	1.34577e-06	2.03086e-05	Sass6	3	116594982	116631004	+	6121	protein_coding	SAS-6 centriolar assembly protein [Source:MGI Symbol;Acc:MGI:1920026]	-	5	25	13	58	106	236	0.150286	0.69337	0.310364	1.57646	3.11575	6.87035
ENSMUSG00000040729	0	31.8878	9.01892	251.969	364.643	555.618	-4.82929	1.34681e-06	2.03092e-05	Cep126	9	8076461	8134294	-	4616	protein_coding	centrosomal protein 126 [Source:MGI Symbol;Acc:MGI:2680221]	-	0	43	12	130	290	844	0	1.23111	0.295742	3.64756	8.7995	25.3637
ENSMUSG00000045573	78.4676	48.944	91.6923	565.961	553.251	308.091	-2.70268	1.35283e-06	2.03848e-05	Penk	4	4133531	4138819	-	1634	protein_coding	preproenkephalin [Source:MGI Symbol;Acc:MGI:104629]	-	78	66	122	292	440	468	3.93698	3.07388	4.89109	13.3278	21.7184	22.8787
ENSMUSG00000097248	0	0	1.50315	93.0347	100.591	23.041	-7.0813	1.35477e-06	2.03989e-05	Gm2694	8	87460469	87525554	+	5744	lincRNA	predicted gene 2694 [Source:MGI Symbol;Acc:MGI:3780864]	-	0	0	2	48	80	35	0	0	0.0925504	2.52882	4.55792	1.97495
ENSMUSG00000052783	89.5336	86.7644	47.3493	544.641	430.027	378.531	-2.59733	1.35731e-06	2.04221e-05	Grk4	5	34660379	34755305	+	4829	protein_coding	G protein-coupled receptor kinase 4 [Source:MGI Symbol;Acc:MGI:95801]	-	89	117	63	281	342	575	3.18772	3.8668	1.79229	9.10129	11.9791	19.9469
ENSMUSG00000072605	0	0.741576	0	98.8494	51.5529	25.016	-7.62045	1.36519e-06	2.05254e-05	Gm10376	14	43010188	43015628	-	916	protein_coding	predicted gene 10376 [Source:MGI Symbol;Acc:MGI:3704432]	-	0	1	0	51	41	38	0	0.0695087	0	3.47408	3.02033	2.77245
ENSMUSG00000057132	7.04196	41.5283	0	410.903	670.188	637.907	-5.14006	1.37892e-06	2.07165e-05	Rpgrip1	14	52110704	52163546	+	12152	protein_coding	retinitis pigmentosa GTPase regulator interacting protein 1 [Source:MGI Symbol;Acc:MGI:1932134]	-	7	56	0	212	533	969	0.178718	1.31927	0	4.89455	13.3078	23.9614
ENSMUSG00000101553	0	0	0	71.7143	57.8399	11.8497	-8.2723	1.38404e-06	2.0778e-05	1700049E22Rik	6	100527400	100533426	+	507	lincRNA	RIKEN cDNA 1700049E22 gene [Source:MGI Symbol;Acc:MGI:1920645]	-	0	0	0	37	46	18	0	0	0	3.61408	4.85909	1.88313
ENSMUSG00000019139	143.857	229.889	57.8714	1145.49	1506.35	841.985	-3.01668	1.38702e-06	2.08074e-05	Isyna1	8	70594373	70597290	+	2436	protein_coding	myo-inositol 1-phosphate synthase A1 [Source:MGI Symbol;Acc:MGI:1919030]	-	143	310	77	591	1198	1279	7.25793	14.5182	3.10417	27.125	59.4621	62.873
ENSMUSG00000031970	7.04196	17.0562	9.77049	184.131	110.65	96.7723	-3.51653	1.39407e-06	2.08977e-05	Dbndd1	8	123504718	123515463	-	2645	protein_coding	dysbindin (dystrobrevin binding protein 1) domain containing 1 [Source:MGI Symbol;Acc:MGI:1919435]	-	7	23	13	95	88	147	0.256593	0.777948	0.378502	3.14903	3.15455	5.21893
ENSMUSG00000045797	0	0	0	54.2702	67.899	13.8246	-8.21799	1.40777e-06	2.10875e-05	4930402K13Rik	X	9104562	9106342	+	1781	protein_coding	RIKEN cDNA 4930402K13 gene [Source:MGI Symbol;Acc:MGI:1923025]	-	0	0	0	28	54	21	0	0	0	0.778571	1.62381	0.625418
ENSMUSG00000021101	0	0	0	81.4054	56.5825	9.87473	-8.33628	1.43022e-06	2.1408e-05	4930408O17Rik	12	104857371	104871535	+	1299	lincRNA	RIKEN cDNA 4930408O17 gene [Source:MGI Symbol;Acc:MGI:1921178]	-	0	0	0	42	45	15	0	0	0	2.37438	2.75114	0.908243
ENSMUSG00000099378	0	2.9663	0	195.761	67.899	23.6993	-6.52226	1.44766e-06	2.16376e-05	1700067G17Rik	1	89016113	89022210	+	603	lincRNA	RIKEN cDNA 1700067G17 gene [Source:MGI Symbol;Acc:MGI:1920725]	-	0	4	0	101	54	36	0	0.335209	0	8.29485	4.79602	3.16665
ENSMUSG00000097055	5.02997	7.41576	3.00631	180.255	106.878	35.549	-4.37533	1.4477e-06	2.16376e-05	Gm4419	12	21417323	21421064	+	2787	antisense	predicted gene 4419 [Source:MGI Symbol;Acc:MGI:3782604]	-	5	10	4	93	85	54	0.352409	0.650358	0.223931	5.92743	5.85872	3.68628
ENSMUSG00000039209	23.1379	103.821	3.00631	1252.09	1488.75	469.379	-4.62399	1.45409e-06	2.17172e-05	Rpl39l	16	10170226	10174911	+	831	protein_coding	ribosomal protein L39-like [Source:MGI Symbol;Acc:MGI:1915422]	-	23	140	4	646	1184	713	1.86053	10.4499	0.257008	47.255	93.6629	55.8619
ENSMUSG00000037541	0	4.44946	2.25473	137.614	103.106	30.2825	-5.28111	1.47179e-06	2.19653e-05	Shank2	7	144001928	144424494	+	10768	protein_coding	SH3 and multiple ankyrin repeat domains 2 [Source:MGI Symbol;Acc:MGI:2671987]	-	0	6	3	71	82	46	0	0.0562726	0.0242197	0.652582	0.815063	0.452841
ENSMUSG00000030994	17.1019	0	5.26103	160.873	296.744	179.062	-4.85978	1.47895e-06	2.20559e-05	D7Ertd443e	7	134265779	134385661	-	5969	protein_coding	DNA segment, Chr 7, ERATO Doi 443, expressed [Source:MGI Symbol;Acc:MGI:1196431]	-	17	0	7	83	236	272	0.69581	0	0.227572	3.07204	9.44628	10.7827
ENSMUSG00000107081	0	0	0	54.2702	60.3546	15.7996	-8.15734	1.48299e-06	2.21e-05	Gm43701	5	36748618	36750437	+	391	antisense	predicted gene 43701 [Source:MGI Symbol;Acc:MGI:5663838]	-	0	0	0	28	48	24	0	0	0	3.54638	6.5746	3.25574
ENSMUSG00000027157	7.04196	0	0	87.22	110.65	172.479	-5.81042	1.4862e-06	2.21317e-05	4930430A15Rik	2	111162061	111229602	-	2440	protein_coding	RIKEN cDNA 4930430A15 gene [Source:MGI Symbol;Acc:MGI:1914825]	-	7	0	0	45	88	262	0.269018	0	0	1.56387	3.30729	9.75218
ENSMUSG00000018776	15.0899	0	0.751576	172.502	277.883	196.836	-5.39868	1.49049e-06	2.21792e-05	Slc35g3	11	69759890	69761968	-	1618	protein_coding	solute carrier family 35, member G3 [Source:MGI Symbol;Acc:MGI:1927128]	-	15	0	1	89	221	299	0.527934	0	0.0279554	2.8326	7.60655	10.1924
ENSMUSG00000047733	0	0	0	106.602	22.633	18.4328	-8.33238	1.50079e-06	2.23162e-05	Tmem262	19	6080033	6080788	+	545	protein_coding	transmembrane protein 262 [Source:MGI Symbol;Acc:MGI:3690536]	-	0	0	0	55	18	28	0	0	0	5.52485	1.95538	3.01249
ENSMUSG00000035165	19.1139	43.0114	3.00631	598.911	507.985	153.387	-4.27133	1.50378e-06	2.23443e-05	Kcne3	7	100176502	100184869	+	1779	protein_coding	potassium voltage-gated channel, Isk-related subfamily, gene 3 [Source:MGI Symbol;Acc:MGI:1891124]	-	19	58	4	309	404	233	1.09529	3.08516	0.183152	16.1079	22.7752	13.0091
ENSMUSG00000036463	24.1439	40.7867	0	684.193	789.64	433.171	-4.8766	1.50782e-06	2.23878e-05	4930544G11Rik	6	65952609	65954014	+	1406	protein_coding	RIKEN cDNA 4930544G11 gene [Source:MGI Symbol;Acc:MGI:1914903]	-	24	55	0	353	628	658	0.934812	1.97675	0	12.4335	23.921	24.8231
ENSMUSG00000057706	11.0659	29.663	12.7768	220.957	315.604	99.4056	-3.56249	1.51437e-06	2.24687e-05	Mex3b	7	82867333	82871515	+	3355	protein_coding	mex3 RNA binding family member B [Source:MGI Symbol;Acc:MGI:1918252]	-	11	40	17	114	251	151	0.179555	0.602477	0.220411	1.68274	4.00669	2.38726
ENSMUSG00000107042	12.0719	6.67418	0	362.448	233.874	54.6402	-5.13585	1.52481e-06	2.2607e-05	4921513H07Rik	6	127776084	127778321	-	2238	TEC	RIKEN cDNA 4921513H07 gene [Source:MGI Symbol;Acc:MGI:1918106]	-	12	9	0	187	186	83	0.293643	0.203215	0	4.13796	4.451	1.96713
ENSMUSG00000081874	0	0	0	56.2085	46.5234	20.4078	-8.07388	1.54696e-06	2.29187e-05	Gm14983	X	129606134	129606456	-	323	processed_pseudogene	predicted gene 14983 [Source:MGI Symbol;Acc:MGI:3708104]	-	0	0	0	29	37	31	0	0	0	4.44631	6.13485	5.09066
ENSMUSG00000053783	33.1978	65.2587	0.751576	1302.49	1197.03	346.932	-4.84194	1.56269e-06	2.31348e-05	1700016K19Rik	11	75999912	76003569	+	921	protein_coding	RIKEN cDNA 1700016K19 gene [Source:MGI Symbol;Acc:MGI:1921480]	-	33	88	1	672	952	527	1.96224	4.82832	0.0472298	36.1338	55.3582	30.3505
ENSMUSG00000028347	9.05395	12.6068	10.5221	145.367	193.638	59.2484	-3.62135	1.56855e-06	2.32048e-05	Tmeff1	4	48585174	48663131	+	2549	protein_coding	transmembrane protein with EGF-like and two follistatin-like domains 1 [Source:MGI Symbol;Acc:MGI:1926810]	-	9	17	14	75	154	90	0.352057	0.613612	0.434987	2.653	5.89111	3.40981
ENSMUSG00000026237	0	0	0	164.749	16.346	9.87473	-8.70439	1.58633e-06	2.34506e-05	Nmur1	1	86386303	86426228	-	1695	protein_coding	neuromedin U receptor 1 [Source:MGI Symbol;Acc:MGI:1341898]	-	0	0	0	85	13	15	0	0	0	3.69572	0.611258	0.698526
ENSMUSG00000027869	0	0	0	73.6525	12.5739	50.6903	-8.22987	1.59282e-06	2.35124e-05	Hsd3b6	3	98805504	98814443	-	1802	protein_coding	hydroxy-delta-5-steroid dehydrogenase, 3 beta- and steroid delta-isomerase 6 [Source:MGI Symbol;Acc:MGI:109598]	-	0	0	0	38	10	77	0	0	0	1.43216	0.407577	3.10821
ENSMUSG00000053194	0	5.93261	0.751576	141.49	128.254	38.1823	-5.47321	1.59283e-06	2.35124e-05	Cib4	5	30485583	30545836	-	769	protein_coding	calcium and integrin binding family member 4 [Source:MGI Symbol;Acc:MGI:1920509]	-	0	8	1	73	102	58	0	0.525699	0.0565652	4.70111	7.1036	4.00052
ENSMUSG00000087047	0	0.741576	0	94.9729	72.9285	16.4579	-7.69313	1.61857e-06	2.38751e-05	1700110K17Rik	9	40323426	40343564	+	1028	antisense	RIKEN cDNA 1700110K17 gene [Source:MGI Symbol;Acc:MGI:1920808]	-	0	1	0	49	58	25	0	0.0607365	0	2.9166	3.73344	1.59379
ENSMUSG00000002409	509.033	502.789	692.953	2856.94	2526.09	2114.51	-2.13643	1.62116e-06	2.38864e-05	Dyrk1b	7	28179469	28187294	+	2695	protein_coding	dual-specificity tyrosine-(Y)-phosphorylation regulated kinase 1b [Source:MGI Symbol;Acc:MGI:1330302]	-	506	678	922	1474	2009	3212	11.7518	14.5298	17.0084	30.9569	45.629	72.2515
ENSMUSG00000028896	94.5635	210.608	162.341	1868.45	1155.54	583.267	-2.94565	1.62169e-06	2.38864e-05	Rcc1	4	132331919	132353605	-	3848	protein_coding	regulator of chromosome condensation 1 [Source:MGI Symbol;Acc:MGI:1913989]	-	94	284	216	964	919	886	4.2092	11.7345	7.68251	39.0351	40.2433	38.4258
ENSMUSG00000099958	7.04196	0	0.751576	158.934	104.363	59.2484	-5.44683	1.62953e-06	2.39845e-05	1700010B13Rik	15	73645852	73652347	+	2102	processed_transcript	RIKEN cDNA 1700010B13 gene [Source:MGI Symbol;Acc:MGI:1922741]	-	7	0	1	82	83	90	0.233893	0	0.0265398	2.47765	2.71209	2.91259
ENSMUSG00000037752	63.3777	35.5956	30.8146	288.795	396.077	233.702	-2.82772	1.63553e-06	2.40553e-05	Xkr8	4	132724897	132732546	-	4312	protein_coding	X-linked Kx blood group related 8 [Source:MGI Symbol;Acc:MGI:2685877]	-	63	48	41	149	315	355	2.00357	1.40858	1.03568	4.28507	9.79675	10.9348
ENSMUSG00000006241	0	22.9889	14.28	728.772	396.077	99.4056	-5.02415	1.64034e-06	2.41086e-05	Ccdc159	9	21927471	21935872	+	2183	protein_coding	coiled-coil domain containing 159 [Source:MGI Symbol;Acc:MGI:1914369]	-	0	31	19	376	315	151	0	1.19036	0.62802	14.1493	12.8192	6.08606
ENSMUSG00000052533	123.737	169.079	123.259	596.973	638.753	752.454	-2.25658	1.65446e-06	2.42986e-05	Nup188	2	30286397	30344266	+	6241	protein_coding	nucleoporin 188 [Source:MGI Symbol;Acc:MGI:2446190]	-	123	228	164	308	508	1143	4.09484	7.00394	4.33665	9.27234	16.5387	36.8549
ENSMUSG00000045620	9.05395	42.2698	5.26103	424.471	359.613	162.604	-4.05601	1.67657e-06	2.45903e-05	Odf3l1	9	56848659	56864679	-	1306	protein_coding	outer dense fiber of sperm tails 3-like 1 [Source:MGI Symbol;Acc:MGI:2681875]	-	9	57	7	219	286	247	0.430087	2.51341	0.265699	9.46376	13.3655	11.4321
ENSMUSG00000038379	0	0	0.751576	5.81467	139.57	91.5058	-8.06638	1.67675e-06	2.45903e-05	Ttk	9	83834689	83872389	+	4919	protein_coding	Ttk protein kinase [Source:MGI Symbol;Acc:MGI:1194921]	-	0	0	1	3	111	139	0	0	0.022307	0.0761888	3.04855	3.7809
ENSMUSG00000097661	0	0	0	36.8262	69.1564	19.7495	-8.1076	1.69501e-06	2.48401e-05	Gm26763	4	145601963	145711968	-	1093	lincRNA	predicted gene, 26763 [Source:MGI Symbol;Acc:MGI:5477257]	-	0	0	0	19	55	30	0	0	0	0.86087	2.69493	1.45585
ENSMUSG00000010841	30.1798	28.1799	1.50315	771.413	592.23	111.255	-4.62591	1.69849e-06	2.48732e-05	Cfap97d1	11	101984279	101992264	+	798	protein_coding	CFAP97 domain containing 1 [Source:MGI Symbol;Acc:MGI:1922687]	-	30	38	2	398	471	169	3.12939	3.65761	0.165709	37.5429	48.047	17.0743
ENSMUSG00000109966	0	0	0	60.0849	72.9285	9.87473	-8.28901	1.70866e-06	2.49918e-05	Gm34623	8	60195802	60280346	+	977	lincRNA	predicted gene, 34623 [Source:MGI Symbol;Acc:MGI:5593782]	-	0	0	0	31	58	15	0	0	0	1.57134	3.17935	0.814351
ENSMUSG00000040600	0	0	0	50.3938	12.5739	72.4147	-8.21952	1.70905e-06	2.49918e-05	Eps8l3	3	107877229	107892900	+	2271	protein_coding	EPS8-like 3 [Source:MGI Symbol;Acc:MGI:2139743]	-	0	0	0	26	10	110	0	0	0	1.29406	0.538247	5.86388
ENSMUSG00000055826	37.2218	61.5508	1.50315	1286.98	911.607	283.734	-4.62939	1.7269e-06	2.52347e-05	Tescl	7	24333082	24333936	-	855	protein_coding	tescalcin-like [Source:MGI Symbol;Acc:MGI:1916551]	-	37	83	2	664	725	431	2.36992	4.90552	0.101751	38.4597	45.4126	26.7378
ENSMUSG00000099564	0	0	0	93.0347	18.8608	25.6743	-8.23113	1.73122e-06	2.52795e-05	Gm28729	9	96486001	96525264	-	1964	protein_coding	predicted gene 28729 [Source:MGI Symbol;Acc:MGI:5579435]	-	0	0	0	48	15	39	0	0	0	1.21033	0.409029	1.05327
ENSMUSG00000060715	40.2398	11.8652	0.751576	565.961	623.665	188.936	-4.71666	1.73925e-06	2.53785e-05	1700019A02Rik	1	53158577	53187636	-	777	protein_coding	RIKEN cDNA 1700019A02 gene [Source:MGI Symbol;Acc:MGI:1916647]	-	40	16	1	292	496	287	3.19326	1.17861	0.0634091	21.0796	38.7224	22.1908
ENSMUSG00000045336	10.0599	18.5394	0	284.919	348.297	144.171	-4.76393	1.75131e-06	2.55314e-05	Hsfy2	1	56636044	56637435	-	1392	protein_coding	heat shock transcription factor, Y-linked 2 [Source:MGI Symbol;Acc:MGI:1918316]	HSF	10	25	0	147	277	219	0.393422	0.907557	0	5.22977	10.6573	8.34488
ENSMUSG00000015880	0	0.741576	0	11.6293	99.3337	84.9227	-7.79384	1.75224e-06	2.55314e-05	Ncapg	5	45669919	45700546	+	7066	protein_coding	non-SMC condensin I complex, subunit G [Source:MGI Symbol;Acc:MGI:1930197]	-	0	1	0	6	79	129	0	0.0208555	0	0.122632	1.74614	2.82391
ENSMUSG00000085353	0	0	0	27.1351	79.2155	22.3827	-8.14374	1.76177e-06	2.56518e-05	1700092C17Rik	2	22755984	22762273	+	424	lincRNA	RIKEN cDNA 1700092C17 gene [Source:MGI Symbol;Acc:MGI:1921545]	-	0	0	0	14	63	34	0	0	0	1.99803	9.72335	5.19714
ENSMUSG00000034031	8.04796	9.64049	0	251.969	194.895	68.4648	-4.87034	1.7644e-06	2.56716e-05	Ccdc182	11	88294058	88295261	+	1204	protein_coding	coiled-coil domain containing 182 [Source:MGI Symbol;Acc:MGI:1921547]	-	8	13	0	130	155	104	0.363883	0.54562	0	5.34714	6.89461	4.58165
ENSMUSG00000070280	0	34.1125	3.75788	395.398	529.36	340.349	-5.04981	1.7677e-06	2.57013e-05	Slc22a14	9	119169455	119365553	-	2432	protein_coding	solute carrier family 22 (organic cation transporter), member 14 [Source:MGI Symbol;Acc:MGI:2685974]	-	0	46	5	204	421	517	0	1.77038	0.165646	7.69431	17.172	20.8853
ENSMUSG00000003824	34.2038	106.787	15.7831	1067.96	794.669	298.217	-3.78186	1.8182e-06	2.64121e-05	Syce2	8	84872111	84888221	+	1968	protein_coding	synaptonemal complex central element protein 2 [Source:MGI Symbol;Acc:MGI:1919096]	-	34	144	21	551	632	453	1.98084	7.74119	0.971779	29.0287	36.0076	25.5614
ENSMUSG00000033794	40.2398	12.6068	0	593.096	740.602	313.358	-4.97281	1.81919e-06	2.64121e-05	Lpcat2b	5	107431549	107435039	+	2782	protein_coding	lysophosphatidylcholine acyltransferase 2B [Source:MGI Symbol;Acc:MGI:1918152]	-	40	17	0	306	589	476	0.78741	0.308791	0	5.44714	11.3387	9.07538
ENSMUSG00000049476	0	8.15734	0	156.996	184.836	81.6311	-5.65734	1.82224e-06	2.64224e-05	1700104B16Rik	8	33730534	33731819	-	722	lincRNA	RIKEN cDNA 1700104B16 gene [Source:MGI Symbol;Acc:MGI:1925886]	-	0	11	0	81	147	124	0	0.860466	0	6.2095	12.1868	10.1813
ENSMUSG00000086373	5.02997	8.15734	0	261.66	173.52	39.4989	-5.16927	1.8225e-06	2.64224e-05	Gm11978	11	6650148	6660233	-	1409	transcribed_processed_pseudogene	predicted gene 11978 [Source:MGI Symbol;Acc:MGI:3650695]	-	5	11	0	135	138	60	0.459433	0.932652	0	11.2174	12.4005	5.33974
ENSMUSG00000062075	111.665	160.18	51.8588	1589.34	1422.11	352.199	-3.37649	1.85237e-06	2.68362e-05	Lmnb2	10	80901203	80918245	-	4286	protein_coding	lamin B2 [Source:MGI Symbol;Acc:MGI:96796]	-	111	216	69	820	1131	535	2.69811	4.84469	1.33218	18.0242	26.8848	12.5953
ENSMUSG00000078179	0	14.0899	0	374.077	388.533	90.8475	-5.89672	1.85471e-06	2.68509e-05	Rnf148	6	23653898	23655136	-	1239	protein_coding	ring finger protein 148 [Source:MGI Symbol;Acc:MGI:1918550]	-	0	19	0	193	309	138	0	0.774918	0	7.71419	13.3565	5.90776
ENSMUSG00000031509	24.1439	16.3147	2.25473	370.201	223.815	123.763	-4.0788	1.8726e-06	2.70907e-05	1700016D06Rik	8	11654924	11701063	-	1612	protein_coding	RIKEN cDNA 1700016D06 gene [Source:MGI Symbol;Acc:MGI:1923663]	-	24	22	3	191	178	188	1.98842	1.68188	0.197422	14.3099	14.4219	15.0859
ENSMUSG00000097638	0	8.15734	0	374.077	138.313	45.4237	-6.05762	1.87908e-06	2.71651e-05	Carlr	2	18799245	18801818	-	2574	lincRNA	cardiac and apoptosis-related long non-coding RNA [Source:MGI Symbol;Acc:MGI:1914024]	-	0	11	0	193	110	69	0	0.215952	0	3.71324	2.2887	1.42186
ENSMUSG00000047938	6.03597	8.89891	3.00631	168.625	101.848	46.7404	-4.13669	1.89809e-06	2.74203e-05	4930483J18Rik	15	81190774	81192763	+	1179	processed_transcript	RIKEN cDNA 4930483J18 gene [Source:MGI Symbol;Acc:MGI:1914888]	-	6	12	4	87	81	71	0.332914	0.61438	0.176286	4.36522	4.39514	3.81554
ENSMUSG00000085576	6.03597	28.9215	0	269.413	321.891	506.903	-4.96728	1.93018e-06	2.78524e-05	Dpy19l2	9	24557047	24696293	-	3442	protein_coding	dpy-19-like 2 (C. elegans) [Source:MGI Symbol;Acc:MGI:2444662]	-	6	39	0	139	256	770	0.0954638	0.572568	0	1.9999	3.98322	11.8657
ENSMUSG00000027475	25.1499	112.72	58.623	591.158	441.343	659.632	-3.10266	1.93075e-06	2.78524e-05	Kif3b	2	153291413	153333390	+	5635	protein_coding	kinesin family member 3B [Source:MGI Symbol;Acc:MGI:107688]	-	25	152	78	305	351	1002	0.242965	1.36309	0.602111	2.68047	3.33594	9.43168
ENSMUSG00000024905	7.04196	98.6296	6.01261	1143.55	963.159	531.26	-4.55731	1.96732e-06	2.83599e-05	Tesmin	19	3388857	3407823	+	3912	protein_coding	testis expressed metallothionein like [Source:MGI Symbol;Acc:MGI:1340029]	-	7	133	8	590	766	807	0.186093	3.26255	0.168927	14.1837	19.9144	20.7788
ENSMUSG00000112026	0	5.93261	0	93.0347	158.431	69.1231	-5.70538	1.9819e-06	2.85497e-05	Gm6653	10	88134566	88135853	-	1288	TEC	predicted gene 6653 [Source:MGI Symbol;Acc:MGI:3647484]	-	0	8	0	48	126	105	0	0.313868	0	1.84557	5.23913	4.32403
ENSMUSG00000114741	0	0	0	46.5174	32.6921	33.5741	-7.95057	1.98764e-06	2.86122e-05	Gm47971	14	37465822	37467898	-	2077	TEC	predicted gene, 47971 [Source:MGI Symbol;Acc:MGI:6097252]	-	0	0	0	24	26	51	0	0	0	0.572241	0.670412	1.30241
ENSMUSG00000047565	0	0	0	32.9498	44.0086	34.8907	-7.94184	2.05754e-06	2.95974e-05	Acot10	15	20665214	20666750	-	1537	protein_coding	acyl-CoA thioesterase 10 [Source:MGI Symbol;Acc:MGI:1928940]	-	0	0	0	17	35	53	0	0	0	0.547746	1.21955	1.82901
ENSMUSG00000030376	15.0899	15.5731	3.75788	89.1583	169.747	187.62	-3.70748	2.0745e-06	2.98202e-05	Slc8a2	7	16129826	16161063	+	5261	protein_coding	solute carrier family 8 (sodium/calcium exchanger), member 2 [Source:MGI Symbol;Acc:MGI:107996]	-	15	21	5	46	135	285	0.174187	0.225019	0.0461182	0.483046	1.53308	3.20543
[truncated: 2,331 more rows]

## Sheet: HU-t vs. HU-v (up)
gene_id	SkM_UP3	SkM_UP4	SkM_UP6	SkM_U5	SkM_U6	SkM_U25	log2foldchange	pvalue	padjust	gene_name	gene_chr	gene_start	gene_end	gene_strand	gene_length	gene_biotype	gene_description	tf_family	HU-t 1	HU-t 2	HU-t 3	HU-v 1	HU-v 2	HU-v 3	HU-t 1	HU-t 2	HU-t 3	HU-v 1	HU-v 2	HU-v 3
[truncated: 198 more rows]

[truncated: 2 more sheets: HU-v vs. Controls (down), HU-v vs. Controls (up)]
