# Supplementary material for: Mitigating sarcoplasmic reticulum stress limits disuse-induced muscle loss in hindlimb unloaded mice
Source: NPJ Microgravity. 2022 Jul 11;8:24. doi: 10.1038/s41526-022-00211-w (PMC9273600; doi:10.1038/s41526-022-00211-w)
Supplement: Supplementary file 7 — Supplementary file 5. [file 41526_2022_211_MOESM7_ESM.xlsx]

## Sheet: Read Me
GO Analysis
		This file contains full details of GO terms enrichment analysis of differentially expressed genes across ground-based control group and two groups of hindlimb unloaded mice
		Controls		Gastrocnemius skeletal muscles of the ground-based control mice
		HU-v		Gastrocnemius skeletal muscles of the Hindlimb unloaded mice treated with vehicle
		HU-t		Gastrocnemius skeletal muscles of the Hindlimb unloaded mice treated with 4-pheynlbutyrate
				Controls vs. HU-v	Control group = (C)			Experimental group = HU-v
				Controls vs. HU-t	Control group = (C)			Experimental group = HU-t
				HU-v vs. HU-t	Experimental group = (HU-v)			Experimental group = HU-t

## Sheet: Controls vs. HU-v (up)
KEGGID	Description	GeneRatio	BgRatio	pvalue	padj	geneID	geneName	keggID	Count
BP	GO:0022412	cellular process involved in reproduction in multicellular organism	37|597	385|16868	3.77e-08	0.000123531	ENSMUSG00000010592/ENSMUSG00000030491/ENSMUSG00000010342/ENSMUSG00000010796/ENSMUSG00000044664/ENSMUSG00000005883/ENSMUSG00000019027/ENSMUSG00000070837/ENSMUSG00000028572/ENSMUSG00000044948/ENSMUSG00000041431/ENSMUSG00000051455/ENSMUSG00000072663/ENSMUSG00000029279/ENSMUSG00000022429/ENSMUSG00000052525/ENSMUSG00000043410/ENSMUSG00000072647/ENSMUSG00000041147/ENSMUSG00000040828/ENSMUSG00000071550/…	Dazl/Tdrd12/Tex14/Asz1/Prss42/Spo11/Dnah1/Aurkc/Hook1/Cfap43/Ccnb1/Meioc/Spef2/Brdt/Dmc1/Spdya/Hfm1/Adam1a/Brca2/Catsperd/Cfap44/Sohlh2/Ddx20/Hspa2/Rxfp2/Slc26a8/Stra8/Rhbdd1/Mcmdc2/Spesp1/Spag6l/Nme5/Tdrd5/Pebp1/Ybx2/Tmf1/Bscl2	37
BP	GO:0048477	oogenesis	15|597	86|16868	3.06e-07	0.000500915	ENSMUSG00000010592/ENSMUSG00000005883/ENSMUSG00000070837/ENSMUSG00000041431/ENSMUSG00000051455/ENSMUSG00000022429/ENSMUSG00000043410/ENSMUSG00000041147/ENSMUSG00000027794/ENSMUSG00000027905/ENSMUSG00000053368/ENSMUSG00000029848/ENSMUSG00000046101/ENSMUSG00000060985/ENSMUSG00000018554	Dazl/Spo11/Aurkc/Ccnb1/Meioc/Dmc1/Hfm1/Brca2/Sohlh2/Ddx20/Rxfp2/Stra8/Mcmdc2/Tdrd5/Ybx2	15
BP	GO:0007281	germ cell development	29|597	292|16868	5.78e-07	0.000630519	ENSMUSG00000010592/ENSMUSG00000010796/ENSMUSG00000044664/ENSMUSG00000005883/ENSMUSG00000019027/ENSMUSG00000070837/ENSMUSG00000028572/ENSMUSG00000044948/ENSMUSG00000041431/ENSMUSG00000051455/ENSMUSG00000072663/ENSMUSG00000022429/ENSMUSG00000043410/ENSMUSG00000041147/ENSMUSG00000040828/ENSMUSG00000071550/ENSMUSG00000027794/ENSMUSG00000027905/ENSMUSG00000059970/ENSMUSG00000053368/ENSMUSG00000036196/…	Dazl/Asz1/Prss42/Spo11/Dnah1/Aurkc/Hook1/Cfap43/Ccnb1/Meioc/Spef2/Dmc1/Hfm1/Brca2/Catsperd/Cfap44/Sohlh2/Ddx20/Hspa2/Rxfp2/Slc26a8/Stra8/Mcmdc2/Spag6l/Nme5/Tdrd5/Pebp1/Ybx2/Tmf1	29
BP	GO:0060271	cilium assembly	27|597	282|16868	2.85e-06	0.00154199	ENSMUSG00000043987/ENSMUSG00000052549/ENSMUSG00000033904/ENSMUSG00000056215/ENSMUSG00000019027/ENSMUSG00000020930/ENSMUSG00000044948/ENSMUSG00000028576/ENSMUSG00000072663/ENSMUSG00000020014/ENSMUSG00000010044/ENSMUSG00000032740/ENSMUSG00000071550/ENSMUSG00000027778/ENSMUSG00000022428/ENSMUSG00000059834/ENSMUSG00000029790/ENSMUSG00000020990/ENSMUSG00000033826/ENSMUSG00000026304/ENSMUSG00000022783/…	Cep164/Arl13a/Ccp110/Lrguk/Dnah1/Ccdc103/Cfap43/Ift74/Spef2/Cfap54/Zmynd10/Ccdc88a/Cfap44/Ift80/Cby1/Sclt1/Cep41/Cdkl1/Dnah8/Rab17/Spag6l/Nme5/Poc1b/Bbs5/Wdr35/Dnah7c/Pih1d3	27
BP	GO:0140013	meiotic nuclear division	19|597	158|16868	3.26e-06	0.00154199	ENSMUSG00000010592/ENSMUSG00000030491/ENSMUSG00000010342/ENSMUSG00000052616/ENSMUSG00000010796/ENSMUSG00000005883/ENSMUSG00000062248/ENSMUSG00000051455/ENSMUSG00000029279/ENSMUSG00000022429/ENSMUSG00000052525/ENSMUSG00000043410/ENSMUSG00000041147/ENSMUSG00000034023/ENSMUSG00000059970/ENSMUSG00000046101/ENSMUSG00000058290/ENSMUSG00000019303/ENSMUSG00000038598	Dazl/Tdrd12/Tex14/Terb1/Asz1/Spo11/Cks2/Meioc/Brdt/Dmc1/Spdya/Hfm1/Brca2/Fancd2/Hspa2/Mcmdc2/Espl1/Psmc3ip/AI481877	19
BP	GO:0007140	male meiotic nuclear division	10|597	46|16868	3.69e-06	0.00154199	ENSMUSG00000030491/ENSMUSG00000010342/ENSMUSG00000010796/ENSMUSG00000005883/ENSMUSG00000051455/ENSMUSG00000029279/ENSMUSG00000022429/ENSMUSG00000052525/ENSMUSG00000041147/ENSMUSG00000059970	Tdrd12/Tex14/Asz1/Spo11/Meioc/Brdt/Dmc1/Spdya/Brca2/Hspa2	10
BP	GO:1903046	meiotic cell cycle process	20|597	175|16868	4e-06	0.00154199	ENSMUSG00000010592/ENSMUSG00000030491/ENSMUSG00000010342/ENSMUSG00000052616/ENSMUSG00000010796/ENSMUSG00000005883/ENSMUSG00000062248/ENSMUSG00000051455/ENSMUSG00000029279/ENSMUSG00000022429/ENSMUSG00000052525/ENSMUSG00000043410/ENSMUSG00000041147/ENSMUSG00000034023/ENSMUSG00000059970/ENSMUSG00000046101/ENSMUSG00000058290/ENSMUSG00000024922/ENSMUSG00000019303/ENSMUSG00000038598	Dazl/Tdrd12/Tex14/Terb1/Asz1/Spo11/Cks2/Meioc/Brdt/Dmc1/Spdya/Hfm1/Brca2/Fancd2/Hspa2/Mcmdc2/Espl1/Ovol1/Psmc3ip/AI481877	20
BP	GO:0051321	meiotic cell cycle	26|597	271|16868	4.19e-06	0.00154199	ENSMUSG00000010592/ENSMUSG00000030491/ENSMUSG00000010342/ENSMUSG00000052616/ENSMUSG00000010796/ENSMUSG00000005883/ENSMUSG00000062248/ENSMUSG00000070837/ENSMUSG00000026622/ENSMUSG00000051455/ENSMUSG00000029279/ENSMUSG00000022429/ENSMUSG00000052525/ENSMUSG00000043410/ENSMUSG00000041147/ENSMUSG00000034023/ENSMUSG00000059970/ENSMUSG00000015597/ENSMUSG00000036196/ENSMUSG00000029848/ENSMUSG00000037885/…	Dazl/Tdrd12/Tex14/Terb1/Asz1/Spo11/Cks2/Aurkc/Nek2/Meioc/Brdt/Dmc1/Spdya/Hfm1/Brca2/Fancd2/Hspa2/Zfp318/Slc26a8/Stra8/Stk35/Mcmdc2/Espl1/Ovol1/Psmc3ip/AI481877	26
BP	GO:0044782	cilium organization	28|597	305|16868	4.24e-06	0.00154199	ENSMUSG00000043987/ENSMUSG00000052549/ENSMUSG00000033904/ENSMUSG00000056215/ENSMUSG00000019027/ENSMUSG00000020930/ENSMUSG00000044948/ENSMUSG00000028576/ENSMUSG00000072663/ENSMUSG00000020014/ENSMUSG00000010044/ENSMUSG00000032740/ENSMUSG00000048029/ENSMUSG00000071550/ENSMUSG00000027778/ENSMUSG00000022428/ENSMUSG00000059834/ENSMUSG00000029790/ENSMUSG00000020990/ENSMUSG00000033826/ENSMUSG00000026304/…	Cep164/Arl13a/Ccp110/Lrguk/Dnah1/Ccdc103/Cfap43/Ift74/Spef2/Cfap54/Zmynd10/Ccdc88a/Eno4/Cfap44/Ift80/Cby1/Sclt1/Cep41/Cdkl1/Dnah8/Rab17/Spag6l/Nme5/Poc1b/Bbs5/Wdr35/Dnah7c/Pih1d3	28
BP	GO:0035082	axoneme assembly	11|597	62|16868	9.81e-06	0.00293325	ENSMUSG00000056215/ENSMUSG00000019027/ENSMUSG00000020930/ENSMUSG00000044948/ENSMUSG00000072663/ENSMUSG00000010044/ENSMUSG00000071550/ENSMUSG00000033826/ENSMUSG00000022783/ENSMUSG00000101337/ENSMUSG00000026063	Lrguk/Dnah1/Ccdc103/Cfap43/Spef2/Zmynd10/Cfap44/Dnah8/Spag6l/Dnah7c/Pih1d3	11
BP	GO:0009994	oocyte differentiation	10|597	51|16868	9.86e-06	0.00293325	ENSMUSG00000010592/ENSMUSG00000070837/ENSMUSG00000041431/ENSMUSG00000051455/ENSMUSG00000022429/ENSMUSG00000041147/ENSMUSG00000027794/ENSMUSG00000053368/ENSMUSG00000060985/ENSMUSG00000018554	Dazl/Aurkc/Ccnb1/Meioc/Dmc1/Brca2/Sohlh2/Rxfp2/Tdrd5/Ybx2	10
BP	GO:0007127	meiosis I	14|597	101|16868	1.25e-05	0.00340673	ENSMUSG00000052616/ENSMUSG00000005883/ENSMUSG00000062248/ENSMUSG00000051455/ENSMUSG00000029279/ENSMUSG00000022429/ENSMUSG00000043410/ENSMUSG00000041147/ENSMUSG00000034023/ENSMUSG00000059970/ENSMUSG00000046101/ENSMUSG00000058290/ENSMUSG00000019303/ENSMUSG00000038598	Terb1/Spo11/Cks2/Meioc/Brdt/Dmc1/Hfm1/Brca2/Fancd2/Hspa2/Mcmdc2/Espl1/Psmc3ip/AI481877	14
BP	GO:0030317	flagellated sperm motility	13|597	89|16868	1.43e-05	0.00359607	ENSMUSG00000068617/ENSMUSG00000027227/ENSMUSG00000019027/ENSMUSG00000044948/ENSMUSG00000072663/ENSMUSG00000074595/ENSMUSG00000048029/ENSMUSG00000040828/ENSMUSG00000071550/ENSMUSG00000036196/ENSMUSG00000022783/ENSMUSG00000030059/ENSMUSG00000026063	Efcab1/Sord/Dnah1/Cfap43/Spef2/Wfdc6a/Eno4/Catsperd/Cfap44/Slc26a8/Spag6l/Tmf1/Pih1d3	13
BP	GO:0097722	sperm motility	13|597	90|16868	1.62e-05	0.00377878	ENSMUSG00000068617/ENSMUSG00000027227/ENSMUSG00000019027/ENSMUSG00000044948/ENSMUSG00000072663/ENSMUSG00000074595/ENSMUSG00000048029/ENSMUSG00000040828/ENSMUSG00000071550/ENSMUSG00000036196/ENSMUSG00000022783/ENSMUSG00000030059/ENSMUSG00000026063	Efcab1/Sord/Dnah1/Cfap43/Spef2/Wfdc6a/Eno4/Catsperd/Cfap44/Slc26a8/Spag6l/Tmf1/Pih1d3	13
BP	GO:0061982	meiosis I cell cycle process	14|597	106|16868	2.19e-05	0.00477508	ENSMUSG00000052616/ENSMUSG00000005883/ENSMUSG00000062248/ENSMUSG00000051455/ENSMUSG00000029279/ENSMUSG00000022429/ENSMUSG00000043410/ENSMUSG00000041147/ENSMUSG00000034023/ENSMUSG00000059970/ENSMUSG00000046101/ENSMUSG00000058290/ENSMUSG00000019303/ENSMUSG00000038598	Terb1/Spo11/Cks2/Meioc/Brdt/Dmc1/Hfm1/Brca2/Fancd2/Hspa2/Mcmdc2/Espl1/Psmc3ip/AI481877	14
BP	GO:0048599	oocyte development	9|597	46|16868	2.8e-05	0.00572764	ENSMUSG00000010592/ENSMUSG00000070837/ENSMUSG00000041431/ENSMUSG00000051455/ENSMUSG00000022429/ENSMUSG00000041147/ENSMUSG00000053368/ENSMUSG00000060985/ENSMUSG00000018554	Dazl/Aurkc/Ccnb1/Meioc/Dmc1/Brca2/Rxfp2/Tdrd5/Ybx2	9
BP	GO:0007141	male meiosis I	6|597	21|16868	6.6e-05	0.0127078	ENSMUSG00000005883/ENSMUSG00000051455/ENSMUSG00000029279/ENSMUSG00000022429/ENSMUSG00000041147/ENSMUSG00000059970	Spo11/Meioc/Brdt/Dmc1/Brca2/Hspa2	6
BP	GO:0007292	female gamete generation	15|597	133|16868	7.37e-05	0.01341	ENSMUSG00000010592/ENSMUSG00000005883/ENSMUSG00000070837/ENSMUSG00000041431/ENSMUSG00000051455/ENSMUSG00000022429/ENSMUSG00000043410/ENSMUSG00000041147/ENSMUSG00000027794/ENSMUSG00000027905/ENSMUSG00000053368/ENSMUSG00000029848/ENSMUSG00000046101/ENSMUSG00000060985/ENSMUSG00000018554	Dazl/Spo11/Aurkc/Ccnb1/Meioc/Dmc1/Hfm1/Brca2/Sohlh2/Ddx20/Rxfp2/Stra8/Mcmdc2/Tdrd5/Ybx2	15
BP	GO:0000280	nuclear division	29|597	388|16868	0.00013119	0.0225993	ENSMUSG00000010592/ENSMUSG00000030491/ENSMUSG00000010342/ENSMUSG00000052616/ENSMUSG00000010796/ENSMUSG00000005883/ENSMUSG00000062248/ENSMUSG00000026622/ENSMUSG00000041431/ENSMUSG00000051455/ENSMUSG00000029279/ENSMUSG00000022429/ENSMUSG00000052525/ENSMUSG00000015880/ENSMUSG00000043410/ENSMUSG00000031787/ENSMUSG00000041147/ENSMUSG00000034023/ENSMUSG00000059970/ENSMUSG00000022369/ENSMUSG00000046101/…	Dazl/Tdrd12/Tex14/Terb1/Asz1/Spo11/Cks2/Nek2/Ccnb1/Meioc/Brdt/Dmc1/Spdya/Ncapg/Hfm1/Katnb1/Brca2/Fancd2/Hspa2/Mtbp/Mcmdc2/Espl1/Birc5/Dsn1/Pebp1/Map10/Psmc3ip/AI481877/Phf13	29
BP	GO:0007288	sperm axoneme assembly	5|597	16|16868	0.000172405	0.0282141	ENSMUSG00000019027/ENSMUSG00000044948/ENSMUSG00000072663/ENSMUSG00000071550/ENSMUSG00000022783	Dnah1/Cfap43/Spef2/Cfap44/Spag6l	5
BP	GO:0098813	nuclear chromosome segregation	21|597	248|16868	0.000207009	0.0319433	ENSMUSG00000027699/ENSMUSG00000010342/ENSMUSG00000052616/ENSMUSG00000005883/ENSMUSG00000026622/ENSMUSG00000041431/ENSMUSG00000051455/ENSMUSG00000022429/ENSMUSG00000015880/ENSMUSG00000043410/ENSMUSG00000031787/ENSMUSG00000041147/ENSMUSG00000034023/ENSMUSG00000046101/ENSMUSG00000058290/ENSMUSG00000017716/ENSMUSG00000027635/ENSMUSG00000022034/ENSMUSG00000050930/ENSMUSG00000038598/ENSMUSG00000047777	Ect2/Tex14/Terb1/Spo11/Nek2/Ccnb1/Meioc/Dmc1/Ncapg/Hfm1/Katnb1/Brca2/Fancd2/Mcmdc2/Espl1/Birc5/Dsn1/Esco2/Map10/AI481877/Phf13	21
BP	GO:0048515	spermatid differentiation	18|597	196|16868	0.000214712	0.0319433	ENSMUSG00000005883/ENSMUSG00000019027/ENSMUSG00000028572/ENSMUSG00000044948/ENSMUSG00000051455/ENSMUSG00000072663/ENSMUSG00000022429/ENSMUSG00000040828/ENSMUSG00000071550/ENSMUSG00000059970/ENSMUSG00000036196/ENSMUSG00000026142/ENSMUSG00000022783/ENSMUSG00000035984/ENSMUSG00000060985/ENSMUSG00000032959/ENSMUSG00000030059/ENSMUSG00000071657	Spo11/Dnah1/Hook1/Cfap43/Meioc/Spef2/Dmc1/Catsperd/Cfap44/Hspa2/Slc26a8/Rhbdd1/Spag6l/Nme5/Tdrd5/Pebp1/Tmf1/Bscl2	18
CC	GO:0044441	ciliary part	38|612	393|17077	2.93e-08	1.31e-05	ENSMUSG00000068617/ENSMUSG00000043987/ENSMUSG00000026585/ENSMUSG00000052549/ENSMUSG00000019027/ENSMUSG00000069170/ENSMUSG00000052273/ENSMUSG00000044340/ENSMUSG00000044948/ENSMUSG00000072663/ENSMUSG00000020014/ENSMUSG00000056598/ENSMUSG00000032740/ENSMUSG00000048029/ENSMUSG00000040828/ENSMUSG00000071550/ENSMUSG00000027778/ENSMUSG00000022428/ENSMUSG00000004032/ENSMUSG00000021983/ENSMUSG00000059834/…	Efcab1/Cep164/Kifap3/Arl13a/Dnah1/Adgrv1/Dnah3/Phlpp1/Cfap43/Spef2/Cfap54/Drc3/Ccdc88a/Eno4/Catsperd/Cfap44/Ift80/Cby1/Gstm5/Atp8a2/Sclt1/Inha/Cngb3/Fam92b/Cep41/Cdkl1/Cfap36/Spata7/Dnah8/Sun5/Ahi1/Spag6l/Lyar/Poc1b/Bbs5/Wdr35/Rpgrip1/Dnah7c	38
CC	GO:0097223	sperm part	24|612	221|17077	1.4e-06	0.000313279	ENSMUSG00000056215/ENSMUSG00000019027/ENSMUSG00000091556/ENSMUSG00000072663/ENSMUSG00000003153/ENSMUSG00000022620/ENSMUSG00000041805/ENSMUSG00000048029/ENSMUSG00000040828/ENSMUSG00000068039/ENSMUSG00000004032/ENSMUSG00000026578/ENSMUSG00000040541/ENSMUSG00000035696/ENSMUSG00000022622/ENSMUSG00000072972/ENSMUSG00000027480/ENSMUSG00000023403/ENSMUSG00000046846/ENSMUSG00000022783/ENSMUSG00000039254/…	Lrguk/Dnah1/Gm14569/Spef2/Slc2a3/Arsa/Pramel1/Eno4/Catsperd/Tcp1/Gstm5/Ccdc181/Tmem225/Rnf38/Acr/Adam4/Sun5/Stk31/Spesp1/Spag6l/Pomt1/Adam30/Nme5/Usp8	24
CC	GO:0031514	motile cilium	21|612	182|17077	2.41e-06	0.000359388	ENSMUSG00000069041/ENSMUSG00000068617/ENSMUSG00000027227/ENSMUSG00000019027/ENSMUSG00000020930/ENSMUSG00000072663/ENSMUSG00000027378/ENSMUSG00000056598/ENSMUSG00000041805/ENSMUSG00000048029/ENSMUSG00000040828/ENSMUSG00000053070/ENSMUSG00000004032/ENSMUSG00000026578/ENSMUSG00000035696/ENSMUSG00000020904/ENSMUSG00000020462/ENSMUSG00000033826/ENSMUSG00000027480/ENSMUSG00000022783/ENSMUSG00000035984	Slc25a31/Efcab1/Sord/Dnah1/Ccdc103/Spef2/Nphp1/Drc3/Pramel1/Eno4/Catsperd/Cfap300/Gstm5/Ccdc181/Rnf38/Cfap52/Cfap36/Dnah8/Sun5/Spag6l/Nme5	21
CC	GO:0005930	axoneme	15|612	107|17077	6.21e-06	0.000625449	ENSMUSG00000068617/ENSMUSG00000026585/ENSMUSG00000019027/ENSMUSG00000052273/ENSMUSG00000044948/ENSMUSG00000020014/ENSMUSG00000056598/ENSMUSG00000071550/ENSMUSG00000021007/ENSMUSG00000033826/ENSMUSG00000022783/ENSMUSG00000063145/ENSMUSG00000066643/ENSMUSG00000057132/ENSMUSG00000101337	Efcab1/Kifap3/Dnah1/Dnah3/Cfap43/Cfap54/Drc3/Cfap44/Spata7/Dnah8/Spag6l/Bbs5/Wdr35/Rpgrip1/Dnah7c	15
CC	GO:0097014	ciliary plasm	15|612	108|17077	6.98e-06	0.000625449	ENSMUSG00000068617/ENSMUSG00000026585/ENSMUSG00000019027/ENSMUSG00000052273/ENSMUSG00000044948/ENSMUSG00000020014/ENSMUSG00000056598/ENSMUSG00000071550/ENSMUSG00000021007/ENSMUSG00000033826/ENSMUSG00000022783/ENSMUSG00000063145/ENSMUSG00000066643/ENSMUSG00000057132/ENSMUSG00000101337	Efcab1/Kifap3/Dnah1/Dnah3/Cfap43/Cfap54/Drc3/Cfap44/Spata7/Dnah8/Spag6l/Bbs5/Wdr35/Rpgrip1/Dnah7c	15
CC	GO:0032838	plasma membrane bounded cell projection cytoplasm	19|612	191|17077	5.87e-05	0.00438382	ENSMUSG00000068617/ENSMUSG00000026585/ENSMUSG00000019027/ENSMUSG00000052273/ENSMUSG00000044948/ENSMUSG00000020014/ENSMUSG00000056598/ENSMUSG00000071550/ENSMUSG00000042757/ENSMUSG00000029757/ENSMUSG00000021007/ENSMUSG00000022391/ENSMUSG00000033826/ENSMUSG00000022783/ENSMUSG00000063145/ENSMUSG00000066643/ENSMUSG00000057132/ENSMUSG00000028785/ENSMUSG00000101337	Efcab1/Kifap3/Dnah1/Dnah3/Cfap43/Cfap54/Drc3/Cfap44/Tmem108/Dync1i1/Spata7/Rangap1/Dnah8/Spag6l/Bbs5/Wdr35/Rpgrip1/Hpca/Dnah7c	19
CC	GO:0044450	microtubule organizing center part	17|612	167|17077	0.000106883	0.0068405	ENSMUSG00000043987/ENSMUSG00000033904/ENSMUSG00000031787/ENSMUSG00000010044/ENSMUSG00000032740/ENSMUSG00000068039/ENSMUSG00000022428/ENSMUSG00000022671/ENSMUSG00000059834/ENSMUSG00000037979/ENSMUSG00000042269/ENSMUSG00000029790/ENSMUSG00000025758/ENSMUSG00000027959/ENSMUSG00000017716/ENSMUSG00000019952/ENSMUSG00000063145	Cep164/Ccp110/Katnb1/Zmynd10/Ccdc88a/Tcp1/Cby1/Mzt2/Sclt1/Ccdc92/Fam92b/Cep41/Plk4/Sass6/Birc5/Poc1b/Bbs5	17
CC	GO:0000793	condensed chromosome	21|612	247|17077	0.000232277	0.0130075	ENSMUSG00000029646/ENSMUSG00000010342/ENSMUSG00000020059/ENSMUSG00000026585/ENSMUSG00000031629/ENSMUSG00000026622/ENSMUSG00000041431/ENSMUSG00000022429/ENSMUSG00000015880/ENSMUSG00000041147/ENSMUSG00000034023/ENSMUSG00000075266/ENSMUSG00000059970/ENSMUSG00000030750/ENSMUSG00000004455/ENSMUSG00000029757/ENSMUSG00000022391/ENSMUSG00000017716/ENSMUSG00000027635/ENSMUSG00000018509/ENSMUSG00000038598	Cdx2/Tex14/Sycp3/Kifap3/Cenpu/Nek2/Ccnb1/Dmc1/Ncapg/Brca2/Fancd2/Cenpw/Hspa2/Nsmce1/Ppp1cc/Dync1i1/Rangap1/Birc5/Dsn1/Cenpv/AI481877	21
CC	GO:0000779	condensed chromosome, centromeric region	12|612	103|17077	0.000314457	0.015653	ENSMUSG00000010342/ENSMUSG00000031629/ENSMUSG00000026622/ENSMUSG00000041431/ENSMUSG00000015880/ENSMUSG00000075266/ENSMUSG00000004455/ENSMUSG00000029757/ENSMUSG00000022391/ENSMUSG00000017716/ENSMUSG00000027635/ENSMUSG00000018509	Tex14/Cenpu/Nek2/Ccnb1/Ncapg/Cenpw/Ppp1cc/Dync1i1/Rangap1/Birc5/Dsn1/Cenpv	12
CC	GO:0000777	condensed chromosome kinetochore	11|612	94|17077	0.000532853	0.0238718	ENSMUSG00000010342/ENSMUSG00000031629/ENSMUSG00000026622/ENSMUSG00000041431/ENSMUSG00000075266/ENSMUSG00000004455/ENSMUSG00000029757/ENSMUSG00000022391/ENSMUSG00000017716/ENSMUSG00000027635/ENSMUSG00000018509	Tex14/Cenpu/Nek2/Ccnb1/Cenpw/Ppp1cc/Dync1i1/Rangap1/Birc5/Dsn1/Cenpv	11
CC	GO:0002177	manchette	4|612	12|17077	0.000642474	0.0261662	ENSMUSG00000056215/ENSMUSG00000072663/ENSMUSG00000026578/ENSMUSG00000025916	Lrguk/Spef2/Ccdc181/Ppp1r42	4
CC	GO:0005819	spindle	24|612	328|17077	0.000785294	0.0293177	ENSMUSG00000027699/ENSMUSG00000026585/ENSMUSG00000026622/ENSMUSG00000041431/ENSMUSG00000037020/ENSMUSG00000047844/ENSMUSG00000031787/ENSMUSG00000022177/ENSMUSG00000067878/ENSMUSG00000059970/ENSMUSG00000022671/ENSMUSG00000037725/ENSMUSG00000041840/ENSMUSG00000029757/ENSMUSG00000022391/ENSMUSG00000058290/ENSMUSG00000029003/ENSMUSG00000017716/ENSMUSG00000027635/ENSMUSG00000095677/ENSMUSG00000025420/…	Ect2/Kifap3/Nek2/Ccnb1/Wdr62/Bex4/Katnb1/Haus4/Map7d3/Hspa2/Mzt2/Ckap2/Haus1/Dync1i1/Rangap1/Espl1/Mad2l2/Birc5/Dsn1/Dynlt1f/Katnal2/Poc1b/Cenpv/Map10	24
CC	GO:0005875	microtubule associated complex	13|612	133|17077	0.000986625	0.0340006	ENSMUSG00000026585/ENSMUSG00000019027/ENSMUSG00000070837/ENSMUSG00000052273/ENSMUSG00000031787/ENSMUSG00000022177/ENSMUSG00000033987/ENSMUSG00000041840/ENSMUSG00000029757/ENSMUSG00000033826/ENSMUSG00000017716/ENSMUSG00000095677/ENSMUSG00000101337	Kifap3/Dnah1/Aurkc/Dnah3/Katnb1/Haus4/Dnah17/Haus1/Dync1i1/Dnah8/Birc5/Dynlt1f/Dnah7c	13
CC	GO:0097729	9+2 motile cilium	11|612	103|17077	0.00115272	0.0368871	ENSMUSG00000068617/ENSMUSG00000019027/ENSMUSG00000072663/ENSMUSG00000048029/ENSMUSG00000040828/ENSMUSG00000004032/ENSMUSG00000026578/ENSMUSG00000035696/ENSMUSG00000027480/ENSMUSG00000022783/ENSMUSG00000035984	Efcab1/Dnah1/Spef2/Eno4/Catsperd/Gstm5/Ccdc181/Rnf38/Sun5/Spag6l/Nme5	11
CC	GO:0005814	centriole	12|612	121|17077	0.00134478	0.0401642	ENSMUSG00000043987/ENSMUSG00000033904/ENSMUSG00000032740/ENSMUSG00000022428/ENSMUSG00000059834/ENSMUSG00000037979/ENSMUSG00000042269/ENSMUSG00000029790/ENSMUSG00000025758/ENSMUSG00000027959/ENSMUSG00000017716/ENSMUSG00000019952	Cep164/Ccp110/Ccdc88a/Cby1/Sclt1/Ccdc92/Fam92b/Cep41/Plk4/Sass6/Birc5/Poc1b	12
CC	GO:0000776	kinetochore	12|612	125|17077	0.00177924	0.0498186	ENSMUSG00000010342/ENSMUSG00000031629/ENSMUSG00000026622/ENSMUSG00000041431/ENSMUSG00000075266/ENSMUSG00000004455/ENSMUSG00000022369/ENSMUSG00000029757/ENSMUSG00000022391/ENSMUSG00000017716/ENSMUSG00000027635/ENSMUSG00000018509	Tex14/Cenpu/Nek2/Ccnb1/Cenpw/Ppp1cc/Mtbp/Dync1i1/Rangap1/Birc5/Dsn1/Cenpv	12

## Sheet: Controls vs. HUv (down)
KEGGID	Description	GeneRatio	BgRatio	pvalue	padj	geneID	geneName	keggID	Count
BP	GO:0030198	extracellular matrix organization	16|176	219|16868	1.21e-09	1.46e-06	ENSMUSG00000028197/ENSMUSG00000029675/ENSMUSG00000070436/ENSMUSG00000026814/ENSMUSG00000026837/ENSMUSG00000026043/ENSMUSG00000001506/ENSMUSG00000031503/ENSMUSG00000024330/ENSMUSG00000028339/ENSMUSG00000029661/ENSMUSG00000040711/ENSMUSG00000001240/ENSMUSG00000004098/ENSMUSG00000033327/ENSMUSG00000000693	Col24a1/Eln/Serpinh1/Eng/Col5a1/Col3a1/Col1a1/Col4a2/Col11a2/Col15a1/Col1a2/Sh3pxd2b/Ramp2/Col5a3/Tnxb/Loxl3	16
BP	GO:0032963	collagen metabolic process	11|176	85|16868	1.27e-09	1.46e-06	ENSMUSG00000070436/ENSMUSG00000026814/ENSMUSG00000026837/ENSMUSG00000001506/ENSMUSG00000023191/ENSMUSG00000022469/ENSMUSG00000020695/ENSMUSG00000028041/ENSMUSG00000028111/ENSMUSG00000033327/ENSMUSG00000060216	Serpinh1/Eng/Col5a1/Col1a1/P3h3/Rapgef3/Mrc2/Adam15/Ctsk/Tnxb/Arrb2	11
BP	GO:0030199	collagen fibril organization	9|176	50|16868	2.07e-09	1.59e-06	ENSMUSG00000070436/ENSMUSG00000026837/ENSMUSG00000026043/ENSMUSG00000001506/ENSMUSG00000024330/ENSMUSG00000029661/ENSMUSG00000004098/ENSMUSG00000033327/ENSMUSG00000000693	Serpinh1/Col5a1/Col3a1/Col1a1/Col11a2/Col1a2/Col5a3/Tnxb/Loxl3	9
BP	GO:0043062	extracellular structure organization	16|176	261|16868	1.5e-08	8.63e-06	ENSMUSG00000028197/ENSMUSG00000029675/ENSMUSG00000070436/ENSMUSG00000026814/ENSMUSG00000026837/ENSMUSG00000026043/ENSMUSG00000001506/ENSMUSG00000031503/ENSMUSG00000024330/ENSMUSG00000028339/ENSMUSG00000029661/ENSMUSG00000040711/ENSMUSG00000001240/ENSMUSG00000004098/ENSMUSG00000033327/ENSMUSG00000000693	Col24a1/Eln/Serpinh1/Eng/Col5a1/Col3a1/Col1a1/Col4a2/Col11a2/Col15a1/Col1a2/Sh3pxd2b/Ramp2/Col5a3/Tnxb/Loxl3	16
BP	GO:0045765	regulation of angiogenesis	14|176	272|16868	1.03e-06	0.000470265	ENSMUSG00000026814/ENSMUSG00000000555/ENSMUSG00000028978/ENSMUSG00000022469/ENSMUSG00000031503/ENSMUSG00000033191/ENSMUSG00000044338/ENSMUSG00000001240/ENSMUSG00000021702/ENSMUSG00000004951/ENSMUSG00000026222/ENSMUSG00000029528/ENSMUSG00000030123/ENSMUSG00000022475	Eng/Itga5/Nos3/Rapgef3/Col4a2/Tie1/Aplnr/Ramp2/Thbs4/Hspb1/Sp100/Pxn/Plxnd1/Hdac7	14
BP	GO:0032964	collagen biosynthetic process	7|176	53|16868	1.23e-06	0.000470265	ENSMUSG00000070436/ENSMUSG00000026814/ENSMUSG00000026837/ENSMUSG00000001506/ENSMUSG00000023191/ENSMUSG00000022469/ENSMUSG00000060216	Serpinh1/Eng/Col5a1/Col1a1/P3h3/Rapgef3/Arrb2	7
BP	GO:1901342	regulation of vasculature development	14|176	303|16868	3.67e-06	0.00120403	ENSMUSG00000026814/ENSMUSG00000000555/ENSMUSG00000028978/ENSMUSG00000022469/ENSMUSG00000031503/ENSMUSG00000033191/ENSMUSG00000044338/ENSMUSG00000001240/ENSMUSG00000021702/ENSMUSG00000004951/ENSMUSG00000026222/ENSMUSG00000029528/ENSMUSG00000030123/ENSMUSG00000022475	Eng/Itga5/Nos3/Rapgef3/Col4a2/Tie1/Aplnr/Ramp2/Thbs4/Hspb1/Sp100/Pxn/Plxnd1/Hdac7	14
BP	GO:0001525	angiogenesis	17|176	460|16868	6.69e-06	0.0019188	ENSMUSG00000026814/ENSMUSG00000000555/ENSMUSG00000028978/ENSMUSG00000022469/ENSMUSG00000031503/ENSMUSG00000033191/ENSMUSG00000044338/ENSMUSG00000032125/ENSMUSG00000028041/ENSMUSG00000001240/ENSMUSG00000021702/ENSMUSG00000004951/ENSMUSG00000026222/ENSMUSG00000029528/ENSMUSG00000030123/ENSMUSG00000004565/ENSMUSG00000022475	Eng/Itga5/Nos3/Rapgef3/Col4a2/Tie1/Aplnr/Robo4/Adam15/Ramp2/Thbs4/Hspb1/Sp100/Pxn/Plxnd1/Pnpla6/Hdac7	17
BP	GO:0043087	regulation of GTPase activity	15|176	399|16868	1.95e-05	0.00498297	ENSMUSG00000024451/ENSMUSG00000032946/ENSMUSG00000044456/ENSMUSG00000004952/ENSMUSG00000052921/ENSMUSG00000031389/ENSMUSG00000022469/ENSMUSG00000051735/ENSMUSG00000056917/ENSMUSG00000029033/ENSMUSG00000030047/ENSMUSG00000040940/ENSMUSG00000060216/ENSMUSG00000018927/ENSMUSG00000030123	Arap3/Rasgrp2/Rin3/Rasa4/Arhgef15/Arhgap4/Rapgef3/Rinl/Sipa1/Acap3/Arhgap25/Arhgef1/Arrb2/Ccl6/Plxnd1	15
BP	GO:0006898	receptor-mediated endocytosis	11|176	231|16868	3.16e-05	0.00693742	ENSMUSG00000038188/ENSMUSG00000020828/ENSMUSG00000028776/ENSMUSG00000035279/ENSMUSG00000012017/ENSMUSG00000034652/ENSMUSG00000037295/ENSMUSG00000001240/ENSMUSG00000021260/ENSMUSG00000060216/ENSMUSG00000000693	Scarf1/Pld2/Tinagl1/Ssc5d/Scarf2/Cd300a/Ldlrap1/Ramp2/Hhipl1/Arrb2/Loxl3	11
BP	GO:0045766	positive regulation of angiogenesis	9|176	156|16868	3.83e-05	0.00693742	ENSMUSG00000026814/ENSMUSG00000000555/ENSMUSG00000028978/ENSMUSG00000022469/ENSMUSG00000044338/ENSMUSG00000001240/ENSMUSG00000004951/ENSMUSG00000029528/ENSMUSG00000022475	Eng/Itga5/Nos3/Rapgef3/Aplnr/Ramp2/Hspb1/Pxn/Hdac7	9
BP	GO:0003433	chondrocyte development involved in endochondral bone morphogenesis	4|176	19|16868	3.93e-05	0.00693742	ENSMUSG00000020241/ENSMUSG00000001119/ENSMUSG00000070436/ENSMUSG00000048126	Col6a2/Col6a1/Serpinh1/Col6a3	4
BP	GO:0070208	protein heterotrimerization	4|176	19|16868	3.93e-05	0.00693742	ENSMUSG00000020241/ENSMUSG00000001119/ENSMUSG00000001506/ENSMUSG00000029661	Col6a2/Col6a1/Col1a1/Col1a2	4
BP	GO:0043547	positive regulation of GTPase activity	13|176	335|16868	5.15e-05	0.00844421	ENSMUSG00000024451/ENSMUSG00000032946/ENSMUSG00000044456/ENSMUSG00000004952/ENSMUSG00000052921/ENSMUSG00000031389/ENSMUSG00000022469/ENSMUSG00000051735/ENSMUSG00000056917/ENSMUSG00000029033/ENSMUSG00000030047/ENSMUSG00000040940/ENSMUSG00000018927	Arap3/Rasgrp2/Rin3/Rasa4/Arhgef15/Arhgap4/Rapgef3/Rinl/Sipa1/Acap3/Arhgap25/Arhgef1/Ccl6	13
BP	GO:0061448	connective tissue development	11|176	249|16868	6.25e-05	0.00942604	ENSMUSG00000020241/ENSMUSG00000001119/ENSMUSG00000070436/ENSMUSG00000026837/ENSMUSG00000001506/ENSMUSG00000024330/ENSMUSG00000040711/ENSMUSG00000028111/ENSMUSG00000022098/ENSMUSG00000048126/ENSMUSG00000026819	Col6a2/Col6a1/Serpinh1/Col5a1/Col1a1/Col11a2/Sh3pxd2b/Ctsk/Bmp1/Col6a3/Slc25a25	11
BP	GO:0060350	endochondral bone morphogenesis	6|176	67|16868	6.98e-05	0.00942604	ENSMUSG00000020241/ENSMUSG00000001119/ENSMUSG00000070436/ENSMUSG00000028766/ENSMUSG00000001506/ENSMUSG00000048126	Col6a2/Col6a1/Serpinh1/Alpl/Col1a1/Col6a3	6
BP	GO:0061971	replacement bone morphogenesis	6|176	67|16868	6.98e-05	0.00942604	ENSMUSG00000020241/ENSMUSG00000001119/ENSMUSG00000070436/ENSMUSG00000028766/ENSMUSG00000001506/ENSMUSG00000048126	Col6a2/Col6a1/Serpinh1/Alpl/Col1a1/Col6a3	6
BP	GO:0060351	cartilage development involved in endochondral bone morphogenesis	5|176	43|16868	8.16e-05	0.0104045	ENSMUSG00000020241/ENSMUSG00000001119/ENSMUSG00000070436/ENSMUSG00000001506/ENSMUSG00000048126	Col6a2/Col6a1/Serpinh1/Col1a1/Col6a3	5
BP	GO:1904018	positive regulation of vasculature development	9|176	175|16868	9.34e-05	0.0112843	ENSMUSG00000026814/ENSMUSG00000000555/ENSMUSG00000028978/ENSMUSG00000022469/ENSMUSG00000044338/ENSMUSG00000001240/ENSMUSG00000004951/ENSMUSG00000029528/ENSMUSG00000022475	Eng/Itga5/Nos3/Rapgef3/Aplnr/Ramp2/Hspb1/Pxn/Hdac7	9
BP	GO:0003413	chondrocyte differentiation involved in endochondral bone morphogenesis	4|176	26|16868	0.000143105	0.0164285	ENSMUSG00000020241/ENSMUSG00000001119/ENSMUSG00000070436/ENSMUSG00000048126	Col6a2/Col6a1/Serpinh1/Col6a3	4
BP	GO:0071560	cellular response to transforming growth factor beta stimulus	9|176	203|16868	0.000285229	0.0298562	ENSMUSG00000026814/ENSMUSG00000026043/ENSMUSG00000028978/ENSMUSG00000001506/ENSMUSG00000042834/ENSMUSG00000031503/ENSMUSG00000029661/ENSMUSG00000029528/ENSMUSG00000060216	Eng/Col3a1/Nos3/Col1a1/Nrep/Col4a2/Col1a2/Pxn/Arrb2	9
BP	GO:0001501	skeletal system development	14|176	452|16868	0.000286078	0.0298562	ENSMUSG00000020692/ENSMUSG00000020241/ENSMUSG00000001119/ENSMUSG00000070436/ENSMUSG00000026043/ENSMUSG00000028766/ENSMUSG00000001506/ENSMUSG00000024330/ENSMUSG00000029661/ENSMUSG00000040711/ENSMUSG00000028111/ENSMUSG00000022098/ENSMUSG00000048126/ENSMUSG00000056724	Nle1/Col6a2/Col6a1/Serpinh1/Col3a1/Alpl/Col1a1/Col11a2/Col1a2/Sh3pxd2b/Ctsk/Bmp1/Col6a3/Nbeal2	14
BP	GO:0007162	negative regulation of cell adhesion	10|176	250|16868	0.000301452	0.0300928	ENSMUSG00000001506/ENSMUSG00000028041/ENSMUSG00000034652/ENSMUSG00000027474/ENSMUSG00000030748/ENSMUSG00000075122/ENSMUSG00000068566/ENSMUSG00000090958/ENSMUSG00000030123/ENSMUSG00000000693	Col1a1/Adam15/Cd300a/Ccm2l/Il4ra/Cd80/Myadm/Lrrc32/Plxnd1/Loxl3	10
BP	GO:0071559	response to transforming growth factor beta	9|176	207|16868	0.000329304	0.0306262	ENSMUSG00000026814/ENSMUSG00000026043/ENSMUSG00000028978/ENSMUSG00000001506/ENSMUSG00000042834/ENSMUSG00000031503/ENSMUSG00000029661/ENSMUSG00000029528/ENSMUSG00000060216	Eng/Col3a1/Nos3/Col1a1/Nrep/Col4a2/Col1a2/Pxn/Arrb2	9
BP	GO:0007264	small GTPase mediated signal transduction	14|176	464|16868	0.00037248	0.0306262	ENSMUSG00000026043/ENSMUSG00000032946/ENSMUSG00000004952/ENSMUSG00000052921/ENSMUSG00000031442/ENSMUSG00000037552/ENSMUSG00000022469/ENSMUSG00000029661/ENSMUSG00000056917/ENSMUSG00000030047/ENSMUSG00000032198/ENSMUSG00000018334/ENSMUSG00000040479/ENSMUSG00000040940	Col3a1/Rasgrp2/Rasa4/Arhgef15/Mcf2l/Plekhg2/Rapgef3/Col1a2/Sipa1/Arhgap25/Dock6/Ksr1/Dgkz/Arhgef1	14
BP	GO:0003414	chondrocyte morphogenesis involved in endochondral bone morphogenesis	3|176	14|16868	0.000373491	0.0306262	ENSMUSG00000020241/ENSMUSG00000001119/ENSMUSG00000048126	Col6a2/Col6a1/Col6a3	3
BP	GO:0003429	growth plate cartilage chondrocyte morphogenesis	3|176	14|16868	0.000373491	0.0306262	ENSMUSG00000020241/ENSMUSG00000001119/ENSMUSG00000048126	Col6a2/Col6a1/Col6a3	3
BP	GO:0090171	chondrocyte morphogenesis	3|176	14|16868	0.000373491	0.0306262	ENSMUSG00000020241/ENSMUSG00000001119/ENSMUSG00000048126	Col6a2/Col6a1/Col6a3	3
BP	GO:0019221	cytokine-mediated signaling pathway	11|176	307|16868	0.00038819	0.0307339	ENSMUSG00000032690/ENSMUSG00000040033/ENSMUSG00000022146/ENSMUSG00000037872/ENSMUSG00000030748/ENSMUSG00000002147/ENSMUSG00000034845/ENSMUSG00000031805/ENSMUSG00000071714/ENSMUSG00000059866/ENSMUSG00000018927	Oas2/Stat2/Osmr/Ackr1/Il4ra/Stat6/Plvap/Jak3/Csf2rb2/Tnip2/Ccl6	11
BP	GO:0007229	integrin-mediated signaling pathway	6|176	94|16868	0.000451589	0.0343134	ENSMUSG00000015647/ENSMUSG00000026043/ENSMUSG00000000555/ENSMUSG00000028041/ENSMUSG00000029528/ENSMUSG00000000693	Lama5/Col3a1/Itga5/Adam15/Pxn/Loxl3	6
BP	GO:0003422	growth plate cartilage morphogenesis	3|176	15|16868	0.00046329	0.0343134	ENSMUSG00000020241/ENSMUSG00000001119/ENSMUSG00000048126	Col6a2/Col6a1/Col6a3	3
BP	GO:0060349	bone morphogenesis	6|176	101|16868	0.000662008	0.0451817	ENSMUSG00000020241/ENSMUSG00000001119/ENSMUSG00000070436/ENSMUSG00000028766/ENSMUSG00000001506/ENSMUSG00000048126	Col6a2/Col6a1/Serpinh1/Alpl/Col1a1/Col6a3	6
BP	GO:0030574	collagen catabolic process	3|176	17|16868	0.00068184	0.0451817	ENSMUSG00000020695/ENSMUSG00000028041/ENSMUSG00000028111	Mrc2/Adam15/Ctsk	3
BP	GO:0048705	skeletal system morphogenesis	9|176	229|16868	0.000684285	0.0451817	ENSMUSG00000020692/ENSMUSG00000020241/ENSMUSG00000001119/ENSMUSG00000070436/ENSMUSG00000028766/ENSMUSG00000001506/ENSMUSG00000024330/ENSMUSG00000040711/ENSMUSG00000048126	Nle1/Col6a2/Col6a1/Serpinh1/Alpl/Col1a1/Col11a2/Sh3pxd2b/Col6a3	9
BP	GO:0051216	cartilage development	8|176	184|16868	0.000705334	0.0451817	ENSMUSG00000020241/ENSMUSG00000001119/ENSMUSG00000070436/ENSMUSG00000001506/ENSMUSG00000024330/ENSMUSG00000028111/ENSMUSG00000022098/ENSMUSG00000048126	Col6a2/Col6a1/Serpinh1/Col1a1/Col11a2/Ctsk/Bmp1/Col6a3	8
BP	GO:0002063	chondrocyte development	4|176	39|16868	0.000708424	0.0451817	ENSMUSG00000020241/ENSMUSG00000001119/ENSMUSG00000070436/ENSMUSG00000048126	Col6a2/Col6a1/Serpinh1/Col6a3	4
CC	GO:0031012	extracellular matrix	24|175	289|17077	2.5e-15	5.61e-13	ENSMUSG00000028197/ENSMUSG00000029675/ENSMUSG00000015647/ENSMUSG00000020241/ENSMUSG00000001119/ENSMUSG00000026837/ENSMUSG00000026043/ENSMUSG00000043613/ENSMUSG00000028766/ENSMUSG00000024940/ENSMUSG00000055632/ENSMUSG00000035279/ENSMUSG00000001506/ENSMUSG00000024299/ENSMUSG00000031503/ENSMUSG00000024330/ENSMUSG00000028339/ENSMUSG00000029661/ENSMUSG00000048126/ENSMUSG00000004098/ENSMUSG00000021702/…	Col24a1/Eln/Lama5/Col6a2/Col6a1/Col5a1/Col3a1/Mmp3/Alpl/Ltbp3/Hmcn2/Ssc5d/Col1a1/Adamts10/Col4a2/Col11a2/Col15a1/Col1a2/Col6a3/Col5a3/Thbs4/Tnxb/Lrrc32/Spon2	24
CC	GO:0005581	collagen trimer	14|175	80|17077	6.98e-14	7.82e-12	ENSMUSG00000028197/ENSMUSG00000018906/ENSMUSG00000020241/ENSMUSG00000001119/ENSMUSG00000026837/ENSMUSG00000026043/ENSMUSG00000001506/ENSMUSG00000031503/ENSMUSG00000024330/ENSMUSG00000028339/ENSMUSG00000029661/ENSMUSG00000048126/ENSMUSG00000004098/ENSMUSG00000033327	Col24a1/P4ha2/Col6a2/Col6a1/Col5a1/Col3a1/Col1a1/Col4a2/Col11a2/Col15a1/Col1a2/Col6a3/Col5a3/Tnxb	14
CC	GO:0098644	complex of collagen trimers	7|175	17|17077	1.88e-10	1.4e-08	ENSMUSG00000026837/ENSMUSG00000026043/ENSMUSG00000001506/ENSMUSG00000031503/ENSMUSG00000029661/ENSMUSG00000004098/ENSMUSG00000033327	Col5a1/Col3a1/Col1a1/Col4a2/Col1a2/Col5a3/Tnxb	7
CC	GO:0044420	extracellular matrix component	13|175	122|17077	3.66e-10	2.05e-08	ENSMUSG00000029675/ENSMUSG00000015647/ENSMUSG00000026837/ENSMUSG00000026043/ENSMUSG00000055632/ENSMUSG00000001506/ENSMUSG00000024299/ENSMUSG00000031503/ENSMUSG00000028339/ENSMUSG00000029661/ENSMUSG00000004098/ENSMUSG00000021702/ENSMUSG00000033327	Eln/Lama5/Col5a1/Col3a1/Hmcn2/Col1a1/Adamts10/Col4a2/Col15a1/Col1a2/Col5a3/Thbs4/Tnxb	13
CC	GO:0005583	fibrillar collagen trimer	6|175	12|17077	9.33e-10	3.48e-08	ENSMUSG00000026837/ENSMUSG00000026043/ENSMUSG00000001506/ENSMUSG00000029661/ENSMUSG00000004098/ENSMUSG00000033327	Col5a1/Col3a1/Col1a1/Col1a2/Col5a3/Tnxb	6
CC	GO:0098643	banded collagen fibril	6|175	12|17077	9.33e-10	3.48e-08	ENSMUSG00000026837/ENSMUSG00000026043/ENSMUSG00000001506/ENSMUSG00000029661/ENSMUSG00000004098/ENSMUSG00000033327	Col5a1/Col3a1/Col1a1/Col1a2/Col5a3/Tnxb	6
CC	GO:0005578	proteinaceous extracellular matrix	11|175	120|17077	4.22e-08	1.35e-06	ENSMUSG00000015647/ENSMUSG00000026837/ENSMUSG00000026043/ENSMUSG00000055632/ENSMUSG00000001506/ENSMUSG00000031503/ENSMUSG00000028339/ENSMUSG00000029661/ENSMUSG00000004098/ENSMUSG00000021702/ENSMUSG00000033327	Lama5/Col5a1/Col3a1/Hmcn2/Col1a1/Col4a2/Col15a1/Col1a2/Col5a3/Thbs4/Tnxb	11
CC	GO:0031252	cell leading edge	13|175	388|17077	0.00018694	0.00523432	ENSMUSG00000020828/ENSMUSG00000024451/ENSMUSG00000000555/ENSMUSG00000032946/ENSMUSG00000030881/ENSMUSG00000022469/ENSMUSG00000068614/ENSMUSG00000051735/ENSMUSG00000018334/ENSMUSG00000068566/ENSMUSG00000029528/ENSMUSG00000040479/ENSMUSG00000030123	Pld2/Arap3/Itga5/Rasgrp2/Arfip2/Rapgef3/Actc1/Rinl/Ksr1/Myadm/Pxn/Dgkz/Plxnd1	13
CC	GO:0005604	basement membrane	6|175	96|17077	0.000459806	0.0114441	ENSMUSG00000015647/ENSMUSG00000026837/ENSMUSG00000055632/ENSMUSG00000031503/ENSMUSG00000028339/ENSMUSG00000021702	Lama5/Col5a1/Hmcn2/Col4a2/Col15a1/Thbs4	6
CC	GO:0001726	ruffle	7|175	164|17077	0.00152098	0.0340699	ENSMUSG00000024451/ENSMUSG00000000555/ENSMUSG00000032946/ENSMUSG00000030881/ENSMUSG00000051735/ENSMUSG00000018334/ENSMUSG00000068566	Arap3/Itga5/Rasgrp2/Arfip2/Rinl/Ksr1/Myadm	7
MF	GO:0005201	extracellular matrix structural constituent	18|172	117|16649	2e-16	5.32e-14	ENSMUSG00000028197/ENSMUSG00000029675/ENSMUSG00000015647/ENSMUSG00000020241/ENSMUSG00000001119/ENSMUSG00000026837/ENSMUSG00000026043/ENSMUSG00000055632/ENSMUSG00000028776/ENSMUSG00000001506/ENSMUSG00000031503/ENSMUSG00000024330/ENSMUSG00000028339/ENSMUSG00000029661/ENSMUSG00000048126/ENSMUSG00000004098/ENSMUSG00000021702/ENSMUSG00000033327	Col24a1/Eln/Lama5/Col6a2/Col6a1/Col5a1/Col3a1/Hmcn2/Tinagl1/Col1a1/Col4a2/Col11a2/Col15a1/Col1a2/Col6a3/Col5a3/Thbs4/Tnxb	18
MF	GO:0030020	extracellular matrix structural constituent conferring tensile strength	12|172	33|16649	2.95e-16	5.32e-14	ENSMUSG00000028197/ENSMUSG00000020241/ENSMUSG00000001119/ENSMUSG00000026837/ENSMUSG00000026043/ENSMUSG00000001506/ENSMUSG00000031503/ENSMUSG00000024330/ENSMUSG00000028339/ENSMUSG00000029661/ENSMUSG00000048126/ENSMUSG00000004098	Col24a1/Col6a2/Col6a1/Col5a1/Col3a1/Col1a1/Col4a2/Col11a2/Col15a1/Col1a2/Col6a3/Col5a3	12
MF	GO:0048407	platelet-derived growth factor binding	5|172	12|16649	8.29e-08	9.98e-06	ENSMUSG00000001119/ENSMUSG00000026837/ENSMUSG00000026043/ENSMUSG00000001506/ENSMUSG00000029661	Col6a1/Col5a1/Col3a1/Col1a1/Col1a2	5
MF	GO:0005044	scavenger receptor activity	6|172	44|16649	5.68e-06	0.000512614	ENSMUSG00000038188/ENSMUSG00000028776/ENSMUSG00000035279/ENSMUSG00000012017/ENSMUSG00000021260/ENSMUSG00000000693	Scarf1/Tinagl1/Ssc5d/Scarf2/Hhipl1/Loxl3	6
MF	GO:0019838	growth factor binding	9|172	133|16649	9.88e-06	0.000713521	ENSMUSG00000001119/ENSMUSG00000026814/ENSMUSG00000026837/ENSMUSG00000026043/ENSMUSG00000024940/ENSMUSG00000001506/ENSMUSG00000022146/ENSMUSG00000029661/ENSMUSG00000054252	Col6a1/Eng/Col5a1/Col3a1/Ltbp3/Col1a1/Osmr/Col1a2/Fgfr3	9
MF	GO:0038024	cargo receptor activity	7|172	78|16649	1.58e-05	0.000953432	ENSMUSG00000038188/ENSMUSG00000028776/ENSMUSG00000035279/ENSMUSG00000012017/ENSMUSG00000037295/ENSMUSG00000021260/ENSMUSG00000000693	Scarf1/Tinagl1/Ssc5d/Scarf2/Ldlrap1/Hhipl1/Loxl3	7
MF	GO:0005085	guanyl-nucleotide exchange factor activity	10|172	203|16649	5.02e-05	0.00259027	ENSMUSG00000032946/ENSMUSG00000044456/ENSMUSG00000052921/ENSMUSG00000031442/ENSMUSG00000037552/ENSMUSG00000022469/ENSMUSG00000036661/ENSMUSG00000051735/ENSMUSG00000032198/ENSMUSG00000040940	Rasgrp2/Rin3/Arhgef15/Mcf2l/Plekhg2/Rapgef3/Dennd3/Rinl/Dock6/Arhgef1	10
MF	GO:0005096	GTPase activator activity	10|172	219|16649	9.47e-05	0.0042727	ENSMUSG00000024451/ENSMUSG00000044456/ENSMUSG00000004952/ENSMUSG00000052921/ENSMUSG00000031389/ENSMUSG00000051735/ENSMUSG00000056917/ENSMUSG00000029033/ENSMUSG00000030047/ENSMUSG00000040940	Arap3/Rin3/Rasa4/Arhgef15/Arhgap4/Rinl/Sipa1/Acap3/Arhgap25/Arhgef1	10
MF	GO:0060589	nucleoside-triphosphatase regulator activity	11|172	272|16649	0.000125149	0.00465891	ENSMUSG00000024451/ENSMUSG00000044456/ENSMUSG00000004952/ENSMUSG00000052921/ENSMUSG00000031389/ENSMUSG00000051735/ENSMUSG00000056917/ENSMUSG00000029033/ENSMUSG00000030047/ENSMUSG00000020288/ENSMUSG00000040940	Arap3/Rin3/Rasa4/Arhgef15/Arhgap4/Rinl/Sipa1/Acap3/Arhgap25/Ahsa2/Arhgef1	11
MF	GO:0005178	integrin binding	7|172	108|16649	0.000129056	0.00465891	ENSMUSG00000015647/ENSMUSG00000026043/ENSMUSG00000000555/ENSMUSG00000028041/ENSMUSG00000031312/ENSMUSG00000021702/ENSMUSG00000029528	Lama5/Col3a1/Itga5/Adam15/Itgb1bp2/Thbs4/Pxn	7
MF	GO:0071889	14-3-3 protein binding	4|172	27|16649	0.000160333	0.00490579	ENSMUSG00000020108/ENSMUSG00000018334/ENSMUSG00000060216/ENSMUSG00000022475	Ddit4/Ksr1/Arrb2/Hdac7	4
MF	GO:0030695	GTPase regulator activity	10|172	234|16649	0.000163073	0.00490579	ENSMUSG00000024451/ENSMUSG00000044456/ENSMUSG00000004952/ENSMUSG00000052921/ENSMUSG00000031389/ENSMUSG00000051735/ENSMUSG00000056917/ENSMUSG00000029033/ENSMUSG00000030047/ENSMUSG00000040940	Arap3/Rin3/Rasa4/Arhgef15/Arhgap4/Rinl/Sipa1/Acap3/Arhgap25/Arhgef1	10
MF	GO:0001968	fibronectin binding	4|172	29|16649	0.000213518	0.00561756	ENSMUSG00000035279/ENSMUSG00000028111/ENSMUSG00000021702/ENSMUSG00000000693	Ssc5d/Ctsk/Thbs4/Loxl3	4
MF	GO:0032947	protein-containing complex scaffold activity	6|172	83|16649	0.000217856	0.00561756	ENSMUSG00000022623/ENSMUSG00000002504/ENSMUSG00000037295/ENSMUSG00000018334/ENSMUSG00000029528/ENSMUSG00000060216	Shank3/Slc9a3r2/Ldlrap1/Ksr1/Pxn/Arrb2	6
MF	GO:0005088	Ras guanyl-nucleotide exchange factor activity	7|172	121|16649	0.00026126	0.00628766	ENSMUSG00000044456/ENSMUSG00000052921/ENSMUSG00000031442/ENSMUSG00000037552/ENSMUSG00000022469/ENSMUSG00000036661/ENSMUSG00000040940	Rin3/Arhgef15/Mcf2l/Plekhg2/Rapgef3/Dennd3/Arhgef1	7
MF	GO:0005080	protein kinase C binding	5|172	57|16649	0.000301121	0.00679404	ENSMUSG00000020828/ENSMUSG00000022220/ENSMUSG00000004951/ENSMUSG00000033722/ENSMUSG00000022475	Pld2/Adcy4/Hspb1/BC034090/Hdac7	5
MF	GO:0005518	collagen binding	5|172	62|16649	0.000446442	0.00948033	ENSMUSG00000070436/ENSMUSG00000020695/ENSMUSG00000028111/ENSMUSG00000021702/ENSMUSG00000033327	Serpinh1/Mrc2/Ctsk/Thbs4/Tnxb	5
MF	GO:0030159	receptor signaling complex scaffold activity	3|172	16|16649	0.000549595	0.0110224	ENSMUSG00000022623/ENSMUSG00000037295/ENSMUSG00000029528	Shank3/Ldlrap1/Pxn	3
MF	GO:0050839	cell adhesion molecule binding	8|172	205|16649	0.00132713	0.024191	ENSMUSG00000015647/ENSMUSG00000026043/ENSMUSG00000000555/ENSMUSG00000028978/ENSMUSG00000028041/ENSMUSG00000031312/ENSMUSG00000021702/ENSMUSG00000029528	Lama5/Col3a1/Itga5/Nos3/Adam15/Itgb1bp2/Thbs4/Pxn	8
MF	GO:0008047	enzyme activator activity	12|172	417|16649	0.00134022	0.024191	ENSMUSG00000024451/ENSMUSG00000044456/ENSMUSG00000004952/ENSMUSG00000052921/ENSMUSG00000031389/ENSMUSG00000040711/ENSMUSG00000051735/ENSMUSG00000056917/ENSMUSG00000029033/ENSMUSG00000030047/ENSMUSG00000020288/ENSMUSG00000040940	Arap3/Rin3/Rasa4/Arhgef15/Arhgap4/Sh3pxd2b/Rinl/Sipa1/Acap3/Arhgap25/Ahsa2/Arhgef1	12
MF	GO:0017048	Rho GTPase binding	7|172	163|16649	0.00153541	0.0263944	ENSMUSG00000026785/ENSMUSG00000052921/ENSMUSG00000031442/ENSMUSG00000037552/ENSMUSG00000031389/ENSMUSG00000033722/ENSMUSG00000040940	Pkn3/Arhgef15/Mcf2l/Plekhg2/Arhgap4/BC034090/Arhgef1	7
MF	GO:0005539	glycosaminoglycan binding	7|172	170|16649	0.00195156	0.0320233	ENSMUSG00000026814/ENSMUSG00000026837/ENSMUSG00000004098/ENSMUSG00000021702/ENSMUSG00000033327/ENSMUSG00000021614/ENSMUSG00000022816	Eng/Col5a1/Col5a3/Thbs4/Tnxb/Vcan/Fstl1	7
MF	GO:0050840	extracellular matrix binding	4|172	54|16649	0.00232674	0.0350249	ENSMUSG00000029675/ENSMUSG00000028776/ENSMUSG00000035279/ENSMUSG00000021702	Eln/Tinagl1/Ssc5d/Thbs4	4
MF	GO:0017016	Ras GTPase binding	11|172	387|16649	0.00232853	0.0350249	ENSMUSG00000020447/ENSMUSG00000044456/ENSMUSG00000026785/ENSMUSG00000052921/ENSMUSG00000031442/ENSMUSG00000037552/ENSMUSG00000031389/ENSMUSG00000022469/ENSMUSG00000036661/ENSMUSG00000033722/ENSMUSG00000040940	Npc1l1/Rin3/Pkn3/Arhgef15/Mcf2l/Plekhg2/Arhgap4/Rapgef3/Dennd3/BC034090/Arhgef1	11
MF	GO:0031267	small GTPase binding	11|172	403|16649	0.00317588	0.0458598	ENSMUSG00000020447/ENSMUSG00000044456/ENSMUSG00000026785/ENSMUSG00000052921/ENSMUSG00000031442/ENSMUSG00000037552/ENSMUSG00000031389/ENSMUSG00000022469/ENSMUSG00000036661/ENSMUSG00000033722/ENSMUSG00000040940	Npc1l1/Rin3/Pkn3/Arhgef15/Mcf2l/Plekhg2/Arhgap4/Rapgef3/Dennd3/BC034090/Arhgef1	11
MF	GO:0043236	laminin binding	3|172	30|16649	0.00358374	0.0497589	ENSMUSG00000028776/ENSMUSG00000035279/ENSMUSG00000021702	Tinagl1/Ssc5d/Thbs4	3

## Sheet: Controls vs. HU-t (up)
KEGGID	Description	GeneRatio	BgRatio	pvalue	padj	geneID	geneName	keggID	Count
BP	GO:0032727	positive regulation of interferon-alpha production	2|14	19|15588	0.000126977	0.0326429	ENSMUSG00000027770/ENSMUSG00000025199	Dhx36/Chuk	2
BP	GO:0032647	regulation of interferon-alpha production	2|14	23|15588	0.000187481	0.0326429	ENSMUSG00000027770/ENSMUSG00000025199	Dhx36/Chuk	2
BP	GO:0032607	interferon-alpha production	2|14	24|15588	0.00020442	0.0326429	ENSMUSG00000027770/ENSMUSG00000025199	Dhx36/Chuk	2
BP	GO:0050707	regulation of cytokine secretion	3|14	143|15588	0.000255522	0.0326429	ENSMUSG00000027770/ENSMUSG00000025199/ENSMUSG00000050199	Dhx36/Chuk/Lgr4	3
BP	GO:0050663	cytokine secretion	3|14	167|15588	0.000403052	0.0411919	ENSMUSG00000027770/ENSMUSG00000025199/ENSMUSG00000050199	Dhx36/Chuk/Lgr4	3

## Sheet: Controls vs. HU-t (down)
KEGGID	Description	GeneRatio	BgRatio	pvalue	padj	geneID	geneName	keggID	Count

## Sheet: HU-v vs. HU-t (up)
KEGGID	Description	GeneRatio	BgRatio	pvalue	padj	geneID	geneName	keggID	Count
BP	GO:0002483	antigen processing and presentation of endogenous peptide antigen	8|174	26|16871	1.45266e-10	2.38287e-07	ENSMUSG00000060550/ENSMUSG00000035929/ENSMUSG00000073409/ENSMUSG00000073411/ENSMUSG00000060802/ENSMUSG00000061232/ENSMUSG00000024339/ENSMUSG00000037321	H2-Q7/H2-Q4/H2-Q6/H2-D1/B2m/H2-K1/Tap2/Tap1	8
BP	GO:0019883	antigen processing and presentation of endogenous antigen	8|174	27|16871	2.04626e-10	2.38287e-07	ENSMUSG00000060550/ENSMUSG00000035929/ENSMUSG00000073409/ENSMUSG00000073411/ENSMUSG00000060802/ENSMUSG00000061232/ENSMUSG00000024339/ENSMUSG00000037321	H2-Q7/H2-Q4/H2-Q6/H2-D1/B2m/H2-K1/Tap2/Tap1	8
BP	GO:0002428	antigen processing and presentation of peptide antigen via MHC class Ib	7|174	22|16871	1.64626e-09	1.27805e-06	ENSMUSG00000060550/ENSMUSG00000035929/ENSMUSG00000073409/ENSMUSG00000073411/ENSMUSG00000060802/ENSMUSG00000061232/ENSMUSG00000024339	H2-Q7/H2-Q4/H2-Q6/H2-D1/B2m/H2-K1/Tap2	7
BP	GO:0002475	antigen processing and presentation via MHC class Ib	7|174	24|16871	3.28337e-09	1.91174e-06	ENSMUSG00000060550/ENSMUSG00000035929/ENSMUSG00000073409/ENSMUSG00000073411/ENSMUSG00000060802/ENSMUSG00000061232/ENSMUSG00000024339	H2-Q7/H2-Q4/H2-Q6/H2-D1/B2m/H2-K1/Tap2	7
BP	GO:0048002	antigen processing and presentation of peptide antigen	8|174	48|16871	2.89281e-08	1.15623e-05	ENSMUSG00000060550/ENSMUSG00000035929/ENSMUSG00000073409/ENSMUSG00000073411/ENSMUSG00000060802/ENSMUSG00000061232/ENSMUSG00000024339/ENSMUSG00000037321	H2-Q7/H2-Q4/H2-Q6/H2-D1/B2m/H2-K1/Tap2/Tap1	8
BP	GO:0001916	positive regulation of T cell mediated cytotoxicity	7|174	32|16871	2.9787e-08	1.15623e-05	ENSMUSG00000060550/ENSMUSG00000035929/ENSMUSG00000073409/ENSMUSG00000073411/ENSMUSG00000060802/ENSMUSG00000061232/ENSMUSG00000024339	H2-Q7/H2-Q4/H2-Q6/H2-D1/B2m/H2-K1/Tap2	7
BP	GO:0002474	antigen processing and presentation of peptide antigen via MHC class I	6|174	21|16871	5.26863e-08	1.53383e-05	ENSMUSG00000060550/ENSMUSG00000073411/ENSMUSG00000060802/ENSMUSG00000061232/ENSMUSG00000024339/ENSMUSG00000037321	H2-Q7/H2-D1/B2m/H2-K1/Tap2/Tap1	6
BP	GO:0002476	antigen processing and presentation of endogenous peptide antigen via MHC class Ib	6|174	21|16871	5.26863e-08	1.53383e-05	ENSMUSG00000060550/ENSMUSG00000035929/ENSMUSG00000073409/ENSMUSG00000073411/ENSMUSG00000061232/ENSMUSG00000024339	H2-Q7/H2-Q4/H2-Q6/H2-D1/H2-K1/Tap2	6
BP	GO:0001910	regulation of leukocyte mediated cytotoxicity	9|174	76|16871	8.45088e-08	2.03187e-05	ENSMUSG00000060550/ENSMUSG00000035929/ENSMUSG00000060216/ENSMUSG00000073409/ENSMUSG00000073411/ENSMUSG00000060802/ENSMUSG00000061232/ENSMUSG00000024339/ENSMUSG00000037321	H2-Q7/H2-Q4/Arrb2/H2-Q6/H2-D1/B2m/H2-K1/Tap2/Tap1	9
BP	GO:0001914	regulation of T cell mediated cytotoxicity	7|174	37|16871	8.72421e-08	2.03187e-05	ENSMUSG00000060550/ENSMUSG00000035929/ENSMUSG00000073409/ENSMUSG00000073411/ENSMUSG00000060802/ENSMUSG00000061232/ENSMUSG00000024339	H2-Q7/H2-Q4/H2-Q6/H2-D1/B2m/H2-K1/Tap2	7
BP	GO:0031341	regulation of cell killing	9|174	90|16871	3.70279e-07	7.83981e-05	ENSMUSG00000060550/ENSMUSG00000035929/ENSMUSG00000060216/ENSMUSG00000073409/ENSMUSG00000073411/ENSMUSG00000060802/ENSMUSG00000061232/ENSMUSG00000024339/ENSMUSG00000037321	H2-Q7/H2-Q4/Arrb2/H2-Q6/H2-D1/B2m/H2-K1/Tap2/Tap1	9
BP	GO:0035456	response to interferon-beta	7|174	47|16871	4.88647e-07	9.48382e-05	ENSMUSG00000028268/ENSMUSG00000054072/ENSMUSG00000028270/ENSMUSG00000078920/ENSMUSG00000046718/ENSMUSG00000078921/ENSMUSG00000022971	Gbp3/Iigp1/Gbp2/Ifi47/Bst2/Tgtp2/Ifnar2	7
BP	GO:0002711	positive regulation of T cell mediated immunity	7|174	50|16871	7.56144e-07	0.000135466	ENSMUSG00000060550/ENSMUSG00000035929/ENSMUSG00000073409/ENSMUSG00000073411/ENSMUSG00000060802/ENSMUSG00000061232/ENSMUSG00000024339	H2-Q7/H2-Q4/H2-Q6/H2-D1/B2m/H2-K1/Tap2	7
BP	GO:0001913	T cell mediated cytotoxicity	7|174	51|16871	8.68875e-07	0.000141786	ENSMUSG00000060550/ENSMUSG00000035929/ENSMUSG00000073409/ENSMUSG00000073411/ENSMUSG00000060802/ENSMUSG00000061232/ENSMUSG00000024339	H2-Q7/H2-Q4/H2-Q6/H2-D1/B2m/H2-K1/Tap2	7
BP	GO:0001909	leukocyte mediated cytotoxicity	9|174	100|16871	9.13176e-07	0.000141786	ENSMUSG00000060550/ENSMUSG00000035929/ENSMUSG00000060216/ENSMUSG00000073409/ENSMUSG00000073411/ENSMUSG00000060802/ENSMUSG00000061232/ENSMUSG00000024339/ENSMUSG00000037321	H2-Q7/H2-Q4/Arrb2/H2-Q6/H2-D1/B2m/H2-K1/Tap2/Tap1	9
BP	GO:0019882	antigen processing and presentation	8|174	79|16871	1.52445e-06	0.000221903	ENSMUSG00000060550/ENSMUSG00000035929/ENSMUSG00000073409/ENSMUSG00000073411/ENSMUSG00000060802/ENSMUSG00000061232/ENSMUSG00000024339/ENSMUSG00000037321	H2-Q7/H2-Q4/H2-Q6/H2-D1/B2m/H2-K1/Tap2/Tap1	8
BP	GO:0001912	positive regulation of leukocyte mediated cytotoxicity	7|174	57|16871	1.88365e-06	0.00025806	ENSMUSG00000060550/ENSMUSG00000035929/ENSMUSG00000073409/ENSMUSG00000073411/ENSMUSG00000060802/ENSMUSG00000061232/ENSMUSG00000024339	H2-Q7/H2-Q4/H2-Q6/H2-D1/B2m/H2-K1/Tap2	7
BP	GO:0002706	regulation of lymphocyte mediated immunity	10|174	145|16871	2.61256e-06	0.000338036	ENSMUSG00000060550/ENSMUSG00000035929/ENSMUSG00000060216/ENSMUSG00000073409/ENSMUSG00000073411/ENSMUSG00000060802/ENSMUSG00000061232/ENSMUSG00000024339/ENSMUSG00000037321/ENSMUSG00000017550	H2-Q7/H2-Q4/Arrb2/H2-Q6/H2-D1/B2m/H2-K1/Tap2/Tap1/Atad5	10
BP	GO:0002703	regulation of leukocyte mediated immunity	11|174	192|16871	4.9924e-06	0.000611963	ENSMUSG00000060550/ENSMUSG00000035929/ENSMUSG00000060216/ENSMUSG00000073409/ENSMUSG00000073411/ENSMUSG00000060802/ENSMUSG00000046718/ENSMUSG00000061232/ENSMUSG00000024339/ENSMUSG00000037321/ENSMUSG00000017550	H2-Q7/H2-Q4/Arrb2/H2-Q6/H2-D1/B2m/Bst2/H2-K1/Tap2/Tap1/Atad5	11
BP	GO:0042832	defense response to protozoan	5|174	26|16871	6.0798e-06	0.000696424	ENSMUSG00000028268/ENSMUSG00000029298/ENSMUSG00000054072/ENSMUSG00000028270/ENSMUSG00000040253	Gbp3/Gbp9/Iigp1/Gbp2/Gbp7	5
BP	GO:0031343	positive regulation of cell killing	7|174	68|16871	6.27948e-06	0.000696424	ENSMUSG00000060550/ENSMUSG00000035929/ENSMUSG00000073409/ENSMUSG00000073411/ENSMUSG00000060802/ENSMUSG00000061232/ENSMUSG00000024339	H2-Q7/H2-Q4/H2-Q6/H2-D1/B2m/H2-K1/Tap2	7
BP	GO:0001906	cell killing	9|174	128|16871	7.15155e-06	0.00075709	ENSMUSG00000060550/ENSMUSG00000035929/ENSMUSG00000060216/ENSMUSG00000073409/ENSMUSG00000073411/ENSMUSG00000060802/ENSMUSG00000061232/ENSMUSG00000024339/ENSMUSG00000037321	H2-Q7/H2-Q4/Arrb2/H2-Q6/H2-D1/B2m/H2-K1/Tap2/Tap1	9
BP	GO:0034341	response to interferon-gamma	9|174	129|16871	7.62057e-06	0.000771666	ENSMUSG00000060550/ENSMUSG00000079363/ENSMUSG00000028268/ENSMUSG00000029298/ENSMUSG00000028270/ENSMUSG00000046718/ENSMUSG00000040253/ENSMUSG00000078921/ENSMUSG00000035352	H2-Q7/Gbp4/Gbp3/Gbp9/Gbp2/Bst2/Gbp7/Tgtp2/Ccl12	9
BP	GO:0002709	regulation of T cell mediated immunity	7|174	71|16871	8.39353e-06	0.000814522	ENSMUSG00000060550/ENSMUSG00000035929/ENSMUSG00000073409/ENSMUSG00000073411/ENSMUSG00000060802/ENSMUSG00000061232/ENSMUSG00000024339	H2-Q7/H2-Q4/H2-Q6/H2-D1/B2m/H2-K1/Tap2	7
BP	GO:0001562	response to protozoan	5|174	28|16871	8.93322e-06	0.000832219	ENSMUSG00000028268/ENSMUSG00000029298/ENSMUSG00000054072/ENSMUSG00000028270/ENSMUSG00000040253	Gbp3/Gbp9/Iigp1/Gbp2/Gbp7	5
BP	GO:0002708	positive regulation of lymphocyte mediated immunity	8|174	105|16871	1.29802e-05	0.00113563	ENSMUSG00000060550/ENSMUSG00000035929/ENSMUSG00000073409/ENSMUSG00000073411/ENSMUSG00000060802/ENSMUSG00000061232/ENSMUSG00000024339/ENSMUSG00000017550	H2-Q7/H2-Q4/H2-Q6/H2-D1/B2m/H2-K1/Tap2/Atad5	8
BP	GO:0002478	antigen processing and presentation of exogenous peptide antigen	4|174	15|16871	1.36529e-05	0.00113563	ENSMUSG00000060802/ENSMUSG00000061232/ENSMUSG00000024339/ENSMUSG00000037321	B2m/H2-K1/Tap2/Tap1	4
BP	GO:0044406	adhesion of symbiont to host	4|174	15|16871	1.36529e-05	0.00113563	ENSMUSG00000028268/ENSMUSG00000029298/ENSMUSG00000028270/ENSMUSG00000040253	Gbp3/Gbp9/Gbp2/Gbp7	4
BP	GO:0002824	positive regulation of adaptive immune response based on somatic recombination of immune receptors built from immunoglobulin superfamily domains	8|174	107|16871	1.49117e-05	0.00119756	ENSMUSG00000060550/ENSMUSG00000035929/ENSMUSG00000073409/ENSMUSG00000073411/ENSMUSG00000060802/ENSMUSG00000061232/ENSMUSG00000024339/ENSMUSG00000017550	H2-Q7/H2-Q4/H2-Q6/H2-D1/B2m/H2-K1/Tap2/Atad5	8
BP	GO:0002821	positive regulation of adaptive immune response	8|174	113|16871	2.22158e-05	0.00172469	ENSMUSG00000060550/ENSMUSG00000035929/ENSMUSG00000073409/ENSMUSG00000073411/ENSMUSG00000060802/ENSMUSG00000061232/ENSMUSG00000024339/ENSMUSG00000017550	H2-Q7/H2-Q4/H2-Q6/H2-D1/B2m/H2-K1/Tap2/Atad5	8
BP	GO:0035458	cellular response to interferon-beta	5|174	37|16871	3.67558e-05	0.00276143	ENSMUSG00000028268/ENSMUSG00000054072/ENSMUSG00000028270/ENSMUSG00000078920/ENSMUSG00000078921	Gbp3/Iigp1/Gbp2/Ifi47/Tgtp2	5
BP	GO:0019884	antigen processing and presentation of exogenous antigen	4|174	20|16871	4.65451e-05	0.00338761	ENSMUSG00000060802/ENSMUSG00000061232/ENSMUSG00000024339/ENSMUSG00000037321	B2m/H2-K1/Tap2/Tap1	4
BP	GO:0002705	positive regulation of leukocyte mediated immunity	8|174	131|16871	6.41886e-05	0.00453016	ENSMUSG00000060550/ENSMUSG00000035929/ENSMUSG00000073409/ENSMUSG00000073411/ENSMUSG00000060802/ENSMUSG00000061232/ENSMUSG00000024339/ENSMUSG00000017550	H2-Q7/H2-Q4/H2-Q6/H2-D1/B2m/H2-K1/Tap2/Atad5	8
BP	GO:0002456	T cell mediated immunity	7|174	99|16871	7.37734e-05	0.00505348	ENSMUSG00000060550/ENSMUSG00000035929/ENSMUSG00000073409/ENSMUSG00000073411/ENSMUSG00000060802/ENSMUSG00000061232/ENSMUSG00000024339	H2-Q7/H2-Q4/H2-Q6/H2-D1/B2m/H2-K1/Tap2	7
BP	GO:0071346	cellular response to interferon-gamma	7|174	108|16871	0.000127862	0.0085083	ENSMUSG00000060550/ENSMUSG00000079363/ENSMUSG00000028268/ENSMUSG00000029298/ENSMUSG00000028270/ENSMUSG00000040253/ENSMUSG00000035352	H2-Q7/Gbp4/Gbp3/Gbp9/Gbp2/Gbp7/Ccl12	7
BP	GO:0002449	lymphocyte mediated immunity	10|174	232|16871	0.000150298	0.0094868	ENSMUSG00000060550/ENSMUSG00000035929/ENSMUSG00000060216/ENSMUSG00000073409/ENSMUSG00000073411/ENSMUSG00000060802/ENSMUSG00000061232/ENSMUSG00000024339/ENSMUSG00000037321/ENSMUSG00000017550	H2-Q7/H2-Q4/Arrb2/H2-Q6/H2-D1/B2m/H2-K1/Tap2/Tap1/Atad5	10
BP	GO:0002822	regulation of adaptive immune response based on somatic recombination of immune receptors built from immunoglobulin superfamily domains	8|174	148|16871	0.000150713	0.0094868	ENSMUSG00000060550/ENSMUSG00000035929/ENSMUSG00000073409/ENSMUSG00000073411/ENSMUSG00000060802/ENSMUSG00000061232/ENSMUSG00000024339/ENSMUSG00000017550	H2-Q7/H2-Q4/H2-Q6/H2-D1/B2m/H2-K1/Tap2/Atad5	8
BP	GO:0002697	regulation of immune effector process	12|174	329|16871	0.000160937	0.00986374	ENSMUSG00000060550/ENSMUSG00000035929/ENSMUSG00000079363/ENSMUSG00000060216/ENSMUSG00000073409/ENSMUSG00000073411/ENSMUSG00000060802/ENSMUSG00000046718/ENSMUSG00000061232/ENSMUSG00000024339/ENSMUSG00000037321/ENSMUSG00000017550	H2-Q7/H2-Q4/Gbp4/Arrb2/H2-Q6/H2-D1/B2m/Bst2/H2-K1/Tap2/Tap1/Atad5	12
BP	GO:0002819	regulation of adaptive immune response	8|174	161|16871	0.000268178	0.016015	ENSMUSG00000060550/ENSMUSG00000035929/ENSMUSG00000073409/ENSMUSG00000073411/ENSMUSG00000060802/ENSMUSG00000061232/ENSMUSG00000024339/ENSMUSG00000017550	H2-Q7/H2-Q4/H2-Q6/H2-D1/B2m/H2-K1/Tap2/Atad5	8
BP	GO:0045953	negative regulation of natural killer cell mediated cytotoxicity	3|174	13|16871	0.000285804	0.0166409	ENSMUSG00000060216/ENSMUSG00000024339/ENSMUSG00000037321	Arrb2/Tap2/Tap1	3
BP	GO:0002443	leukocyte mediated immunity	11|174	305|16871	0.000332663	0.0188969	ENSMUSG00000060550/ENSMUSG00000035929/ENSMUSG00000060216/ENSMUSG00000073409/ENSMUSG00000073411/ENSMUSG00000060802/ENSMUSG00000046718/ENSMUSG00000061232/ENSMUSG00000024339/ENSMUSG00000037321/ENSMUSG00000017550	H2-Q7/H2-Q4/Arrb2/H2-Q6/H2-D1/B2m/Bst2/H2-K1/Tap2/Tap1/Atad5	11
BP	GO:0002716	negative regulation of natural killer cell mediated immunity	3|174	14|16871	0.000360998	0.0200182	ENSMUSG00000060216/ENSMUSG00000024339/ENSMUSG00000037321	Arrb2/Tap2/Tap1	3
BP	GO:0001911	negative regulation of leukocyte mediated cytotoxicity	3|174	16|16871	0.000547013	0.0296278	ENSMUSG00000060216/ENSMUSG00000024339/ENSMUSG00000037321	Arrb2/Tap2/Tap1	3
BP	GO:0031342	negative regulation of cell killing	3|174	19|16871	0.000925242	0.0489747	ENSMUSG00000060216/ENSMUSG00000024339/ENSMUSG00000037321	Arrb2/Tap2/Tap1	3
CC	GO:0042612	MHC class I protein complex	6|176	11|17087	4.854e-10	1.43193e-07	ENSMUSG00000060550/ENSMUSG00000035929/ENSMUSG00000073409/ENSMUSG00000073411/ENSMUSG00000060802/ENSMUSG00000061232	H2-Q7/H2-Q4/H2-Q6/H2-D1/B2m/H2-K1	6
CC	GO:0020003	symbiont-containing vacuole	5|176	10|17087	2.64738e-08	3.70762e-06	ENSMUSG00000028268/ENSMUSG00000029298/ENSMUSG00000054072/ENSMUSG00000028270/ENSMUSG00000040253	Gbp3/Gbp9/Iigp1/Gbp2/Gbp7	5
CC	GO:0042611	MHC protein complex	6|176	20|17087	3.77046e-08	3.70762e-06	ENSMUSG00000060550/ENSMUSG00000035929/ENSMUSG00000073409/ENSMUSG00000073411/ENSMUSG00000060802/ENSMUSG00000061232	H2-Q7/H2-Q4/H2-Q6/H2-D1/B2m/H2-K1	6
CC	GO:0065010	extracellular membrane-bounded organelle	5|176	12|17087	8.18225e-08	6.03441e-06	ENSMUSG00000028268/ENSMUSG00000029298/ENSMUSG00000054072/ENSMUSG00000028270/ENSMUSG00000040253	Gbp3/Gbp9/Iigp1/Gbp2/Gbp7	5
CC	GO:0030430	host cell cytoplasm	5|176	14|17087	2.03398e-07	1.00004e-05	ENSMUSG00000028268/ENSMUSG00000029298/ENSMUSG00000054072/ENSMUSG00000028270/ENSMUSG00000040253	Gbp3/Gbp9/Iigp1/Gbp2/Gbp7	5
CC	GO:0033655	host cell cytoplasm part	5|176	14|17087	2.03398e-07	1.00004e-05	ENSMUSG00000028268/ENSMUSG00000029298/ENSMUSG00000054072/ENSMUSG00000028270/ENSMUSG00000040253	Gbp3/Gbp9/Iigp1/Gbp2/Gbp7	5
CC	GO:0033646	host intracellular part	5|176	17|17087	6.1311e-07	2.26084e-05	ENSMUSG00000028268/ENSMUSG00000029298/ENSMUSG00000054072/ENSMUSG00000028270/ENSMUSG00000040253	Gbp3/Gbp9/Iigp1/Gbp2/Gbp7	5
CC	GO:0043656	intracellular region of host	5|176	17|17087	6.1311e-07	2.26084e-05	ENSMUSG00000028268/ENSMUSG00000029298/ENSMUSG00000054072/ENSMUSG00000028270/ENSMUSG00000040253	Gbp3/Gbp9/Iigp1/Gbp2/Gbp7	5
CC	GO:0033643	host cell part	5|176	19|17087	1.13301e-06	3.71376e-05	ENSMUSG00000028268/ENSMUSG00000029298/ENSMUSG00000054072/ENSMUSG00000028270/ENSMUSG00000040253	Gbp3/Gbp9/Iigp1/Gbp2/Gbp7	5
CC	GO:0018995	host	5|176	21|17087	1.94992e-06	5.22933e-05	ENSMUSG00000028268/ENSMUSG00000029298/ENSMUSG00000054072/ENSMUSG00000028270/ENSMUSG00000040253	Gbp3/Gbp9/Iigp1/Gbp2/Gbp7	5
CC	GO:0043657	host cell	5|176	21|17087	1.94992e-06	5.22933e-05	ENSMUSG00000028268/ENSMUSG00000029298/ENSMUSG00000054072/ENSMUSG00000028270/ENSMUSG00000040253	Gbp3/Gbp9/Iigp1/Gbp2/Gbp7	5
CC	GO:0005797	Golgi medial cisterna	5|176	22|17087	2.50244e-06	6.15183e-05	ENSMUSG00000060550/ENSMUSG00000035929/ENSMUSG00000073409/ENSMUSG00000073411/ENSMUSG00000061232	H2-Q7/H2-Q4/H2-Q6/H2-D1/H2-K1	5
CC	GO:0070971	endoplasmic reticulum exit site	5|176	23|17087	3.17098e-06	7.19568e-05	ENSMUSG00000060550/ENSMUSG00000035929/ENSMUSG00000073409/ENSMUSG00000073411/ENSMUSG00000061232	H2-Q7/H2-Q4/H2-Q6/H2-D1/H2-K1	5
CC	GO:0044215	other organism	5|176	25|17087	4.92392e-06	9.07847e-05	ENSMUSG00000028268/ENSMUSG00000029298/ENSMUSG00000054072/ENSMUSG00000028270/ENSMUSG00000040253	Gbp3/Gbp9/Iigp1/Gbp2/Gbp7	5
CC	GO:0044216	other organism cell	5|176	25|17087	4.92392e-06	9.07847e-05	ENSMUSG00000028268/ENSMUSG00000029298/ENSMUSG00000054072/ENSMUSG00000028270/ENSMUSG00000040253	Gbp3/Gbp9/Iigp1/Gbp2/Gbp7	5
CC	GO:0044217	other organism part	5|176	25|17087	4.92392e-06	9.07847e-05	ENSMUSG00000028268/ENSMUSG00000029298/ENSMUSG00000054072/ENSMUSG00000028270/ENSMUSG00000040253	Gbp3/Gbp9/Iigp1/Gbp2/Gbp7	5
CC	GO:0031985	Golgi cisterna	8|176	100|17087	8.97911e-06	0.000155814	ENSMUSG00000060550/ENSMUSG00000035929/ENSMUSG00000035778/ENSMUSG00000054072/ENSMUSG00000073409/ENSMUSG00000073411/ENSMUSG00000061232/ENSMUSG00000020297	H2-Q7/H2-Q4/Ggta1/Iigp1/H2-Q6/H2-D1/H2-K1/Nsg2	8
CC	GO:0030666	endocytic vesicle membrane	6|176	55|17087	2.09203e-05	0.000342861	ENSMUSG00000060550/ENSMUSG00000073411/ENSMUSG00000060802/ENSMUSG00000061232/ENSMUSG00000041685/ENSMUSG00000037321	H2-Q7/H2-D1/B2m/H2-K1/Fcho2/Tap1	6
CC	GO:0030670	phagocytic vesicle membrane	5|176	39|17087	4.74835e-05	0.000737244	ENSMUSG00000060550/ENSMUSG00000073411/ENSMUSG00000060802/ENSMUSG00000061232/ENSMUSG00000037321	H2-Q7/H2-D1/B2m/H2-K1/Tap1	5
CC	GO:0005795	Golgi stack	8|176	130|17087	6.03335e-05	0.000889919	ENSMUSG00000060550/ENSMUSG00000035929/ENSMUSG00000035778/ENSMUSG00000054072/ENSMUSG00000073409/ENSMUSG00000073411/ENSMUSG00000061232/ENSMUSG00000020297	H2-Q7/H2-Q4/Ggta1/Iigp1/H2-Q6/H2-D1/H2-K1/Nsg2	8
CC	GO:0071556	integral component of lumenal side of endoplasmic reticulum membrane	3|176	12|17087	0.000220728	0.00295977	ENSMUSG00000060550/ENSMUSG00000073411/ENSMUSG00000061232	H2-Q7/H2-D1/H2-K1	3
CC	GO:0098553	lumenal side of endoplasmic reticulum membrane	3|176	12|17087	0.000220728	0.00295977	ENSMUSG00000060550/ENSMUSG00000073411/ENSMUSG00000061232	H2-Q7/H2-D1/H2-K1	3
CC	GO:0043230	extracellular organelle	6|176	88|17087	0.00029553	0.00379049	ENSMUSG00000028268/ENSMUSG00000029298/ENSMUSG00000054072/ENSMUSG00000028270/ENSMUSG00000040253/ENSMUSG00000055447	Gbp3/Gbp9/Iigp1/Gbp2/Gbp7/Cd47	6
CC	GO:0030139	endocytic vesicle	7|176	167|17087	0.00173723	0.0213534	ENSMUSG00000060550/ENSMUSG00000060216/ENSMUSG00000073411/ENSMUSG00000060802/ENSMUSG00000061232/ENSMUSG00000041685/ENSMUSG00000037321	H2-Q7/Arrb2/H2-D1/B2m/H2-K1/Fcho2/Tap1	7
CC	GO:0045335	phagocytic vesicle	5|176	92|17087	0.00261596	0.0308683	ENSMUSG00000060550/ENSMUSG00000073411/ENSMUSG00000060802/ENSMUSG00000061232/ENSMUSG00000037321	H2-Q7/H2-D1/B2m/H2-K1/Tap1	5
MF	GO:0046977	TAP binding	7|160	10|16653	7.75912e-13	2.94847e-10	ENSMUSG00000060550/ENSMUSG00000035929/ENSMUSG00000073409/ENSMUSG00000073411/ENSMUSG00000061232/ENSMUSG00000024339/ENSMUSG00000037321	H2-Q7/H2-Q4/H2-Q6/H2-D1/H2-K1/Tap2/Tap1	7
MF	GO:0042605	peptide antigen binding	7|160	26|16653	3.73818e-09	7.10253e-07	ENSMUSG00000060550/ENSMUSG00000035929/ENSMUSG00000073409/ENSMUSG00000073411/ENSMUSG00000061232/ENSMUSG00000024339/ENSMUSG00000037321	H2-Q7/H2-Q4/H2-Q6/H2-D1/H2-K1/Tap2/Tap1	7
MF	GO:0030881	beta-2-microglobulin binding	5|160	11|16653	3.39118e-08	4.2955e-06	ENSMUSG00000060550/ENSMUSG00000035929/ENSMUSG00000073409/ENSMUSG00000073411/ENSMUSG00000061232	H2-Q7/H2-Q4/H2-Q6/H2-D1/H2-K1	5
MF	GO:0042608	T cell receptor binding	5|160	14|16653	1.43561e-07	1.36383e-05	ENSMUSG00000060550/ENSMUSG00000035929/ENSMUSG00000073409/ENSMUSG00000073411/ENSMUSG00000061232	H2-Q7/H2-Q4/H2-Q6/H2-D1/H2-K1	5
MF	GO:0003823	antigen binding	7|160	56|16653	1.03507e-06	7.86656e-05	ENSMUSG00000060550/ENSMUSG00000035929/ENSMUSG00000073409/ENSMUSG00000073411/ENSMUSG00000061232/ENSMUSG00000024339/ENSMUSG00000037321	H2-Q7/H2-Q4/H2-Q6/H2-D1/H2-K1/Tap2/Tap1	7
MF	GO:0042277	peptide binding	10|160	263|16653	0.000232267	0.0147103	ENSMUSG00000060550/ENSMUSG00000035929/ENSMUSG00000073409/ENSMUSG00000073411/ENSMUSG00000001240/ENSMUSG00000061232/ENSMUSG00000024339/ENSMUSG00000034160/ENSMUSG00000037321/ENSMUSG00000003476	H2-Q7/H2-Q4/H2-Q6/H2-D1/Ramp2/H2-K1/Tap2/Ogt/Tap1/Crhr2	10
MF	GO:0003924	GTPase activity	10|160	290|16653	0.00050321	0.0273171	ENSMUSG00000079363/ENSMUSG00000028268/ENSMUSG00000029298/ENSMUSG00000054072/ENSMUSG00000028270/ENSMUSG00000078920/ENSMUSG00000069049/ENSMUSG00000040253/ENSMUSG00000078921/ENSMUSG00000032766	Gbp4/Gbp3/Gbp9/Iigp1/Gbp2/Ifi47/Eif2s3y/Gbp7/Tgtp2/Gng11	10
MF	GO:0033218	amide binding	10|160	300|16653	0.000654406	0.0310843	ENSMUSG00000060550/ENSMUSG00000035929/ENSMUSG00000073409/ENSMUSG00000073411/ENSMUSG00000001240/ENSMUSG00000061232/ENSMUSG00000024339/ENSMUSG00000034160/ENSMUSG00000037321/ENSMUSG00000003476	H2-Q7/H2-Q4/H2-Q6/H2-D1/Ramp2/H2-K1/Tap2/Ogt/Tap1/Crhr2	10

## Sheet: HU-v vs. HU-t (down)
KEGGID	Description	GeneRatio	BgRatio	pvalue	padj	geneID	geneName	keggID	Count
BP	GO:0022412	cellular process involved in reproduction in multicellular organism	150|2376	386|16871	3.12983e-34	1.55177e-30	ENSMUSG00000071636/ENSMUSG00000041566/ENSMUSG00000046846/ENSMUSG00000036928/ENSMUSG00000020945/ENSMUSG00000027855/ENSMUSG00000059970/ENSMUSG00000050957/ENSMUSG00000038987/ENSMUSG00000040828/ENSMUSG00000040629/ENSMUSG00000020435/ENSMUSG00000001558/ENSMUSG00000038498/ENSMUSG00000024033/ENSMUSG00000038292/ENSMUSG00000020096/ENSMUSG00000030968/ENSMUSG00000051455/ENSMUSG00000028264/ENSMUSG00000028109/…	Rimbp3/Tssk1/Spesp1/Stag3/Lyzl6/Sycp1/Hspa2/Insl6/Cfap157/Catsperd/Mael/Osbp2/Klhl10/Catsper1/Rsph1/Ccdc155/Tbata/Pdilt/Meioc/Spaca1/Hormad1/Ybx2/Cfap43/Nectin3/Pacrg/Odf2/Catsperb/Dpep3/Brdt/Ddx4/Catsperz/H1fnt/Tssk2/Cabyr/Galntl5/Slc26a8/Spef2/Dazl/Catsper3/Ropn1l/Insl3/Adad1/Dnah1/H2al2a/Hyal5/Rnf17/Piwil1/Ddx25/Zpbp2/M1ap/Pld6/Tdrd5/Ccnb1/Spata46/Spag6l/Zmynd15/Spink2/Ropn1/Ccdc42/Plk1/Hils1/…	150
BP	GO:0044782	cilium organization	123|2376	308|16871	1.52182e-29	3.77259e-26	ENSMUSG00000043621/ENSMUSG00000041138/ENSMUSG00000033826/ENSMUSG00000028758/ENSMUSG00000028294/ENSMUSG00000073102/ENSMUSG00000061322/ENSMUSG00000038987/ENSMUSG00000042189/ENSMUSG00000024033/ENSMUSG00000032221/ENSMUSG00000020878/ENSMUSG00000033276/ENSMUSG00000036598/ENSMUSG00000030708/ENSMUSG00000022375/ENSMUSG00000044948/ENSMUSG00000028492/ENSMUSG00000059854/ENSMUSG00000031831/ENSMUSG00000003354/…	Ubxn10/Nme8/Dnah8/Kif17/Cfap206/Drc1/Dnaic1/Cfap157/Tekt3/Rsph1/Mns1/Lrrc46/Stk36/Ccdc113/Dnajb13/Lrrc6/Cfap43/Saxo1/Hydin/Dnaaf1/Ccdc65/Kif27/Odf2/Ttll8/Armc4/Tekt2/Iqub/Spef2/Cfap126/Spag17/Foxj1/Dnah1/Dnah7a/Akap4/Mak/Ccdc151/Tsga10ip/Spag6l/Eno4/Ropn1/Cep41/Spata6/Ttc21a/Cfap44/Ulk4/Fhdc1/Cfap74/Dnali1/Cfap53/Bbof1/Dcdc2a/B9d1/Ccdc40/Zmynd10/Cfap221/Ttll5/Dnah7b/Spag16/Nme5/Alms1/Ttc30a2/Ift1…	123
BP	GO:0007286	spermatid development	88|2376	184|16871	3.24853e-28	4.67579e-25	ENSMUSG00000071636/ENSMUSG00000041566/ENSMUSG00000027855/ENSMUSG00000059970/ENSMUSG00000050957/ENSMUSG00000038987/ENSMUSG00000040828/ENSMUSG00000020435/ENSMUSG00000001558/ENSMUSG00000024033/ENSMUSG00000030968/ENSMUSG00000051455/ENSMUSG00000028264/ENSMUSG00000044948/ENSMUSG00000022656/ENSMUSG00000037196/ENSMUSG00000026790/ENSMUSG00000047014/ENSMUSG00000050623/ENSMUSG00000048077/ENSMUSG00000045521/…	Rimbp3/Tssk1/Sycp1/Hspa2/Insl6/Cfap157/Catsperd/Osbp2/Klhl10/Rsph1/Pdilt/Meioc/Spaca1/Cfap43/Nectin3/Pacrg/Odf2/Catsperb/Catsperz/H1fnt/Tssk2/Cabyr/Galntl5/Slc26a8/Spef2/Catsper3/Ropn1l/Adad1/Dnah1/H2al2a/Rnf17/Piwil1/Ddx25/Zpbp2/Pld6/Tdrd5/Spag6l/Zmynd15/Spink2/Ropn1/Ccdc42/Prm1/Cfap44/Prm2/Tnp1/Cdyl/Tnp2/Fscn3/Tssk3/Spem1/Ttll5/Tssk4/Acrbp/Spag16/Tssk6/Nme5/Alms1/Dpy19l2/Dmrtc2/Pcsk4/Rec8/Capza…	88
BP	GO:0007281	germ cell development	117|2376	293|16871	3.77232e-28	4.67579e-25	ENSMUSG00000071636/ENSMUSG00000041566/ENSMUSG00000027855/ENSMUSG00000059970/ENSMUSG00000050957/ENSMUSG00000038987/ENSMUSG00000040828/ENSMUSG00000020435/ENSMUSG00000001558/ENSMUSG00000024033/ENSMUSG00000038292/ENSMUSG00000030968/ENSMUSG00000051455/ENSMUSG00000028264/ENSMUSG00000028109/ENSMUSG00000018554/ENSMUSG00000044948/ENSMUSG00000022656/ENSMUSG00000037196/ENSMUSG00000026790/ENSMUSG00000047014/…	Rimbp3/Tssk1/Sycp1/Hspa2/Insl6/Cfap157/Catsperd/Osbp2/Klhl10/Rsph1/Ccdc155/Pdilt/Meioc/Spaca1/Hormad1/Ybx2/Cfap43/Nectin3/Pacrg/Odf2/Catsperb/Catsperz/H1fnt/Tssk2/Cabyr/Galntl5/Slc26a8/Spef2/Dazl/Catsper3/Ropn1l/Insl3/Adad1/Dnah1/H2al2a/Rnf17/Piwil1/Ddx25/Zpbp2/Pld6/Tdrd5/Ccnb1/Spag6l/Zmynd15/Spink2/Ropn1/Ccdc42/Hils1/Prm1/Cfap44/Prss44/Prm2/Tnp1/Cdyl/Tnp2/Fscn3/Asz1/Tssk3/Aurka/Mov10l1/Spem1/Ttl…	117
BP	GO:0048515	spermatid differentiation	91|2376	197|16871	1.03606e-27	1.02736e-24	ENSMUSG00000071636/ENSMUSG00000041566/ENSMUSG00000027855/ENSMUSG00000059970/ENSMUSG00000050957/ENSMUSG00000038987/ENSMUSG00000040828/ENSMUSG00000020435/ENSMUSG00000001558/ENSMUSG00000024033/ENSMUSG00000020096/ENSMUSG00000030968/ENSMUSG00000051455/ENSMUSG00000028264/ENSMUSG00000044948/ENSMUSG00000022656/ENSMUSG00000037196/ENSMUSG00000026790/ENSMUSG00000047014/ENSMUSG00000050623/ENSMUSG00000048077/…	Rimbp3/Tssk1/Sycp1/Hspa2/Insl6/Cfap157/Catsperd/Osbp2/Klhl10/Rsph1/Tbata/Pdilt/Meioc/Spaca1/Cfap43/Nectin3/Pacrg/Odf2/Catsperb/Catsperz/H1fnt/Tssk2/Cabyr/Galntl5/Slc26a8/Spef2/Catsper3/Ropn1l/Adad1/Dnah1/H2al2a/Rnf17/Piwil1/Ddx25/Zpbp2/Pld6/Tdrd5/Spag6l/Zmynd15/Spink2/Ropn1/Ccdc42/Prm1/Cfap44/Prm2/Tnp1/Cdyl/Tnp2/Fscn3/Tssk3/Spem1/Ttll5/Tssk4/Acrbp/Spag16/Tssk6/Nme5/Alms1/Dpy19l2/Dmrtc2/Pcsk4/Rec8…	91
BP	GO:0060271	cilium assembly	111|2376	285|16871	1.11746e-25	9.23395e-23	ENSMUSG00000043621/ENSMUSG00000041138/ENSMUSG00000033826/ENSMUSG00000028294/ENSMUSG00000073102/ENSMUSG00000061322/ENSMUSG00000038987/ENSMUSG00000042189/ENSMUSG00000024033/ENSMUSG00000032221/ENSMUSG00000020878/ENSMUSG00000033276/ENSMUSG00000036598/ENSMUSG00000030708/ENSMUSG00000022375/ENSMUSG00000044948/ENSMUSG00000028492/ENSMUSG00000059854/ENSMUSG00000031831/ENSMUSG00000003354/ENSMUSG00000060176/…	Ubxn10/Nme8/Dnah8/Cfap206/Drc1/Dnaic1/Cfap157/Tekt3/Rsph1/Mns1/Lrrc46/Stk36/Ccdc113/Dnajb13/Lrrc6/Cfap43/Saxo1/Hydin/Dnaaf1/Ccdc65/Kif27/Odf2/Ttll8/Armc4/Tekt2/Iqub/Spef2/Spag17/Foxj1/Dnah1/Dnah7a/Akap4/Mak/Ccdc151/Spag6l/Cep41/Spata6/Cfap44/Ulk4/Fhdc1/Cfap74/Dnali1/Cfap53/Bbof1/Dcdc2a/B9d1/Ccdc40/Zmynd10/Cfap221/Ttll5/Dnah7b/Spag16/Nme5/Alms1/Ift140/Sclt1/Sept12/Jhy/Ccdc13/Cep126/Arl13a/Dzip1/Dn…	111
BP	GO:0003341	cilium movement	45|2376	62|16871	2.13379e-25	1.51134e-22	ENSMUSG00000052273/ENSMUSG00000028294/ENSMUSG00000073102/ENSMUSG00000061322/ENSMUSG00000042189/ENSMUSG00000038498/ENSMUSG00000033276/ENSMUSG00000022375/ENSMUSG00000059854/ENSMUSG00000031831/ENSMUSG00000003354/ENSMUSG00000060176/ENSMUSG00000061802/ENSMUSG00000035126/ENSMUSG00000028845/ENSMUSG00000072663/ENSMUSG00000027867/ENSMUSG00000022236/ENSMUSG00000019027/ENSMUSG00000031971/ENSMUSG00000096141/…	Dnah3/Cfap206/Drc1/Dnaic1/Tekt3/Catsper1/Stk36/Lrrc6/Hydin/Dnaaf1/Ccdc65/Kif27/Armc4/Wdr78/Tekt2/Spef2/Spag17/Ropn1l/Dnah1/Ccsap/Dnah7a/Adcy10/Ccdc151/Ulk4/Dnali1/Cfap53/Ccdc40/Cfap221/Dnah7b/Nme5/Tekt1/Tekt5/Maats1/Ccdc114/Dnah7c/Rsph9/Cfap46/Dnah10/Cfap73/Ttll6/Ccdc103/Pih1d3/Dnah6/Dnaic2/Gas8	45
BP	GO:0097722	sperm motility	53|2376	90|16871	5.30209e-23	3.28597e-20	ENSMUSG00000041138/ENSMUSG00000061322/ENSMUSG00000050957/ENSMUSG00000029206/ENSMUSG00000007107/ENSMUSG00000038987/ENSMUSG00000040828/ENSMUSG00000042189/ENSMUSG00000031233/ENSMUSG00000040473/ENSMUSG00000038498/ENSMUSG00000023949/ENSMUSG00000033210/ENSMUSG00000030851/ENSMUSG00000022375/ENSMUSG00000044948/ENSMUSG00000044678/ENSMUSG00000021758/ENSMUSG00000050623/ENSMUSG00000062773/ENSMUSG00000028845/…	Nme8/Dnaic1/Insl6/Nsun7/Atp1a4/Cfap157/Catsperd/Tekt3/Pgk2/Cfap69/Catsper1/Tcte1/Slc9c1/Ldhc/Lrrc6/Cfap43/Ly6k/Ddx4/Catsperz/Tex101/Tekt2/Slc26a8/Spef2/Catsper3/Ropn1l/Dnah1/Efcab1/Akap4/Adam3/Spag6l/Eno4/Catsper2/Ropn1/Smcp/Cfap44/Tnp1/Tnp2/Slc22a16/Sord/Ccdc40/Spem1/Ttll5/Tssk4/Spag16/Wfdc6a/Sept12/Prm3/Tekt1/Tekt5/Pih1d3/Gas8/Rabl2/Iqcg	53
BP	GO:0030317	flagellated sperm motility	52|2376	89|16871	2.26002e-22	1.24502e-19	ENSMUSG00000041138/ENSMUSG00000061322/ENSMUSG00000050957/ENSMUSG00000029206/ENSMUSG00000007107/ENSMUSG00000038987/ENSMUSG00000040828/ENSMUSG00000042189/ENSMUSG00000031233/ENSMUSG00000040473/ENSMUSG00000038498/ENSMUSG00000023949/ENSMUSG00000033210/ENSMUSG00000030851/ENSMUSG00000022375/ENSMUSG00000044948/ENSMUSG00000044678/ENSMUSG00000021758/ENSMUSG00000050623/ENSMUSG00000062773/ENSMUSG00000028845/…	Nme8/Dnaic1/Insl6/Nsun7/Atp1a4/Cfap157/Catsperd/Tekt3/Pgk2/Cfap69/Catsper1/Tcte1/Slc9c1/Ldhc/Lrrc6/Cfap43/Ly6k/Ddx4/Catsperz/Tex101/Tekt2/Slc26a8/Spef2/Catsper3/Ropn1l/Dnah1/Efcab1/Akap4/Adam3/Spag6l/Eno4/Catsper2/Ropn1/Smcp/Cfap44/Tnp1/Tnp2/Slc22a16/Sord/Ccdc40/Spem1/Ttll5/Spag16/Wfdc6a/Sept12/Prm3/Tekt1/Tekt5/Pih1d3/Gas8/Rabl2/Iqcg	52
BP	GO:0035082	axoneme assembly	43|2376	64|16871	3.45199e-22	1.7115e-19	ENSMUSG00000033826/ENSMUSG00000028294/ENSMUSG00000073102/ENSMUSG00000061322/ENSMUSG00000038987/ENSMUSG00000024033/ENSMUSG00000030708/ENSMUSG00000022375/ENSMUSG00000044948/ENSMUSG00000059854/ENSMUSG00000031831/ENSMUSG00000003354/ENSMUSG00000061802/ENSMUSG00000028845/ENSMUSG00000072663/ENSMUSG00000027867/ENSMUSG00000019027/ENSMUSG00000096141/ENSMUSG00000039632/ENSMUSG00000022783/ENSMUSG00000071550/…	Dnah8/Cfap206/Drc1/Dnaic1/Cfap157/Rsph1/Dnajb13/Lrrc6/Cfap43/Hydin/Dnaaf1/Ccdc65/Armc4/Tekt2/Spef2/Spag17/Dnah1/Dnah7a/Ccdc151/Spag6l/Cfap44/Cfap74/Dnali1/Ccdc40/Zmynd10/Ttll5/Dnah7b/Spag16/Jhy/Dnaaf3/Lrguk/Ccdc114/Dnah7c/Rsph9/Cfap46/Cfap73/Ccdc103/Pih1d3/Ttll3/Dnaic2/Togaram1/Gas8/Iqcg	43
BP	GO:0007018	microtubule-based movement	91|2376	243|16871	6.50265e-20	2.93092e-17	ENSMUSG00000033826/ENSMUSG00000028758/ENSMUSG00000028678/ENSMUSG00000052273/ENSMUSG00000028294/ENSMUSG00000073102/ENSMUSG00000061322/ENSMUSG00000042189/ENSMUSG00000038498/ENSMUSG00000033276/ENSMUSG00000022375/ENSMUSG00000059854/ENSMUSG00000031831/ENSMUSG00000003354/ENSMUSG00000060176/ENSMUSG00000061802/ENSMUSG00000035126/ENSMUSG00000028845/ENSMUSG00000033987/ENSMUSG00000072663/ENSMUSG00000027867/…	Dnah8/Kif17/Kif2c/Dnah3/Cfap206/Drc1/Dnaic1/Tekt3/Catsper1/Stk36/Lrrc6/Hydin/Dnaaf1/Ccdc65/Kif27/Armc4/Wdr78/Tekt2/Dnah17/Spef2/Spag17/Ropn1l/Gm3417/Dnah1/Ccsap/Dnah7a/Mak/Adcy10/Ccdc151/Dnah12/Kif18b/Kif9/Cenpe/Ttc21a/Kif2b/Ulk4/Kif15/Dnali1/Cfap53/Kif23/Ccdc40/Cfap221/Dnah7b/Katnb1/Nme5/Kif22/Ttc30a2/Ift140/Dynlrb2/Kif3b/Wdr63/Dnah14/Tekt1/Ift22/Dnah2/Tekt5/Ift74/Maats1/Ccdc114/Dnah7c/Rsph9/Tme…	91
BP	GO:0009566	fertilization	67|2376	153|16871	3.3905e-19	1.40084e-16	ENSMUSG00000071636/ENSMUSG00000020193/ENSMUSG00000046846/ENSMUSG00000022039/ENSMUSG00000020945/ENSMUSG00000050957/ENSMUSG00000002190/ENSMUSG00000007107/ENSMUSG00000040629/ENSMUSG00000046723/ENSMUSG00000040473/ENSMUSG00000001558/ENSMUSG00000038498/ENSMUSG00000030230/ENSMUSG00000022622/ENSMUSG00000022656/ENSMUSG00000011751/ENSMUSG00000044678/ENSMUSG00000003341/ENSMUSG00000062773/ENSMUSG00000033949/…	Rimbp3/Zpbp/Spesp1/Adam2/Lyzl6/Insl6/Clgn/Atp1a4/Mael/Adam24/Cfap69/Klhl10/Catsper1/Plcz1/Acr/Nectin3/Sptbn4/Ly6k/Atp8b3/Tex101/Trim36/Ccdc87/Hyal5/Adam3/Iqcf3/Fam170b/Zpbp2/Spata46/Cacna1h/Spink2/Smcp/Dkkl1/Prss37/Tnp2/Arsa/Slc22a16/Ttll5/Spaca3/Izumo1/Spa17/Sycp2/Tssk4/Tex15/Umodl1/Lyzl4/Pcsk4/Spaca7/Tdrd9/Kdm5b/Rec8/Spam1/Pmis2/Plb1/Tdrd12/Wbp2nl/Hspa1l/Glipr1l1/Spag8/Wdr48/Adam1a/Spata22/Abhd…	67
BP	GO:0001578	microtubule bundle formation	50|2376	95|16871	7.04687e-19	2.68757e-16	ENSMUSG00000033826/ENSMUSG00000028294/ENSMUSG00000073102/ENSMUSG00000061322/ENSMUSG00000038987/ENSMUSG00000024033/ENSMUSG00000030708/ENSMUSG00000008813/ENSMUSG00000022375/ENSMUSG00000044948/ENSMUSG00000059854/ENSMUSG00000031831/ENSMUSG00000003354/ENSMUSG00000061802/ENSMUSG00000028845/ENSMUSG00000072663/ENSMUSG00000027867/ENSMUSG00000033949/ENSMUSG00000019027/ENSMUSG00000096141/ENSMUSG00000039632/…	Dnah8/Cfap206/Drc1/Dnaic1/Cfap157/Rsph1/Dnajb13/Tppp2/Lrrc6/Cfap43/Hydin/Dnaaf1/Ccdc65/Armc4/Tekt2/Spef2/Spag17/Trim36/Dnah1/Dnah7a/Ccdc151/Spag6l/Plk1/Cfap44/Cfap74/Dnali1/Ccdc40/Zmynd10/Ttll5/Dnah7b/Spag16/Jhy/Dnaaf3/Lrguk/Ccdc114/Dnah7c/Rsph9/Cfap46/Cfap73/Ttll6/Ccdc103/Pih1d3/Ttll3/Dnaic2/Map2/Togaram1/Cdk5rap2/Gas8/Prc1/Iqcg	50
BP	GO:0140013	meiotic nuclear division	64|2376	158|16871	2.39615e-16	8.48578e-14	ENSMUSG00000036928/ENSMUSG00000027855/ENSMUSG00000059970/ENSMUSG00000040629/ENSMUSG00000038292/ENSMUSG00000051455/ENSMUSG00000028109/ENSMUSG00000020914/ENSMUSG00000031898/ENSMUSG00000029279/ENSMUSG00000021758/ENSMUSG00000050623/ENSMUSG00000010592/ENSMUSG00000030041/ENSMUSG00000033409/ENSMUSG00000062248/ENSMUSG00000052616/ENSMUSG00000030867/ENSMUSG00000025480/ENSMUSG00000058290/ENSMUSG00000010796/…	Stag3/Sycp1/Hspa2/Mael/Ccdc155/Meioc/Hormad1/Top2a/Dpep3/Brdt/Ddx4/Catsperz/Dazl/M1ap/Syce1l/Cks2/Terb1/Plk1/Syce1/Espl1/Asz1/Aurka/Cep63/Fignl1/Sycp2/Tex15/Syce3/Ttk/Syce2/Dmrtc2/Tdrd9/Psmc3ip/Cdc20/Rec8/Tex14/Nuf2/Tex12/Tdrd12/Slx4/Spdya/Dmrt1/Hfm1/Meikin/Mapk15/Fancd2/Smc4/Msh4/Cntd1/AI481877/Tex19.2/Ccdc36/Spata22/Spo11/Fzr1/4930447C04Rik/Majin/Hormad2/Rad51c/Sgo1/Bag6/Ercc4/Sgo2a/Dmc1/Mei1	64
BP	GO:0051321	meiotic cell cycle	91|2376	272|16871	2.93459e-16	9.69981e-14	ENSMUSG00000026622/ENSMUSG00000036928/ENSMUSG00000027855/ENSMUSG00000059970/ENSMUSG00000002190/ENSMUSG00000040629/ENSMUSG00000024033/ENSMUSG00000032221/ENSMUSG00000038292/ENSMUSG00000051455/ENSMUSG00000028109/ENSMUSG00000020914/ENSMUSG00000031898/ENSMUSG00000029279/ENSMUSG00000022432/ENSMUSG00000021758/ENSMUSG00000050623/ENSMUSG00000037885/ENSMUSG00000036196/ENSMUSG00000010592/ENSMUSG00000029423/…	Nek2/Stag3/Sycp1/Hspa2/Clgn/Mael/Rsph1/Mns1/Ccdc155/Meioc/Hormad1/Top2a/Dpep3/Brdt/Smc1b/Ddx4/Catsperz/Stk35/Slc26a8/Dazl/Piwil1/M1ap/Pld6/Syce1l/Meig1/Cks2/Terb1/Plk1/Syce1/Espl1/Fkbp6/Cdc25c/Asz1/Aurka/Ccna1/Cep63/Fignl1/Boll/Sycp2/Tex15/Syce3/Ttk/Syce2/Dmrtc2/Tdrd9/Psmc3ip/Cdc20/Rec8/Tex14/Nuf2/Tex12/Tdrd12/Slx4/Spdya/Topaz1/Dmrt1/1700013H16Rik/Hfm1/Tdrd1/Meikin/Mapk15/Fancd2/Gm21996/Smc4/Msh4…	91
BP	GO:1903046	meiotic cell cycle process	68|2376	175|16871	3.56237e-16	1.10389e-13	ENSMUSG00000036928/ENSMUSG00000027855/ENSMUSG00000059970/ENSMUSG00000040629/ENSMUSG00000038292/ENSMUSG00000051455/ENSMUSG00000028109/ENSMUSG00000020914/ENSMUSG00000031898/ENSMUSG00000029279/ENSMUSG00000021758/ENSMUSG00000050623/ENSMUSG00000010592/ENSMUSG00000030041/ENSMUSG00000033409/ENSMUSG00000062248/ENSMUSG00000052616/ENSMUSG00000030867/ENSMUSG00000025480/ENSMUSG00000058290/ENSMUSG00000044201/…	Stag3/Sycp1/Hspa2/Mael/Ccdc155/Meioc/Hormad1/Top2a/Dpep3/Brdt/Ddx4/Catsperz/Dazl/M1ap/Syce1l/Cks2/Terb1/Plk1/Syce1/Espl1/Cdc25c/Asz1/Aurka/Cep63/Fignl1/Sycp2/Tex15/Syce3/Ttk/Syce2/Dmrtc2/Tdrd9/Psmc3ip/Cdc20/Rec8/Tex14/Nuf2/Tex12/Tdrd12/Slx4/Spdya/Topaz1/Dmrt1/Hfm1/Meikin/Mapk15/Fancd2/Smc4/Msh4/Cntd1/AI481877/Tex19.2/Ccdc36/Ovol1/Spata22/Spo11/Fzr1/4930447C04Rik/Majin/Hormad2/Rad51c/Sgo1/Bag6/Cdc…	68
BP	GO:0061982	meiosis I cell cycle process	49|2376	106|16871	1.45558e-15	4.24516e-13	ENSMUSG00000036928/ENSMUSG00000027855/ENSMUSG00000059970/ENSMUSG00000040629/ENSMUSG00000038292/ENSMUSG00000051455/ENSMUSG00000028109/ENSMUSG00000020914/ENSMUSG00000029279/ENSMUSG00000021758/ENSMUSG00000030041/ENSMUSG00000033409/ENSMUSG00000062248/ENSMUSG00000052616/ENSMUSG00000030867/ENSMUSG00000025480/ENSMUSG00000058290/ENSMUSG00000044201/ENSMUSG00000027496/ENSMUSG00000032534/ENSMUSG00000009628/…	Stag3/Sycp1/Hspa2/Mael/Ccdc155/Meioc/Hormad1/Top2a/Brdt/Ddx4/M1ap/Syce1l/Cks2/Terb1/Plk1/Syce1/Espl1/Cdc25c/Aurka/Cep63/Tex15/Syce3/Syce2/Dmrtc2/Tdrd9/Psmc3ip/Rec8/Tex12/Slx4/Dmrt1/Hfm1/Meikin/Mapk15/Fancd2/Msh4/Cntd1/AI481877/Ccdc36/Spata22/Spo11/4930447C04Rik/Majin/Rad51c/Bag6/Cdc25a/Ercc4/Sgo2a/Dmc1/Mei1	49
BP	GO:0007127	meiosis I	46|2376	101|16871	2.13836e-14	5.89e-12	ENSMUSG00000036928/ENSMUSG00000027855/ENSMUSG00000059970/ENSMUSG00000040629/ENSMUSG00000038292/ENSMUSG00000051455/ENSMUSG00000028109/ENSMUSG00000020914/ENSMUSG00000029279/ENSMUSG00000021758/ENSMUSG00000030041/ENSMUSG00000033409/ENSMUSG00000062248/ENSMUSG00000052616/ENSMUSG00000030867/ENSMUSG00000025480/ENSMUSG00000058290/ENSMUSG00000027496/ENSMUSG00000032534/ENSMUSG00000009628/ENSMUSG00000078938/…	Stag3/Sycp1/Hspa2/Mael/Ccdc155/Meioc/Hormad1/Top2a/Brdt/Ddx4/M1ap/Syce1l/Cks2/Terb1/Plk1/Syce1/Espl1/Aurka/Cep63/Tex15/Syce3/Syce2/Dmrtc2/Tdrd9/Psmc3ip/Rec8/Tex12/Slx4/Dmrt1/Hfm1/Meikin/Fancd2/Msh4/Cntd1/AI481877/Ccdc36/Spata22/Spo11/4930447C04Rik/Majin/Rad51c/Bag6/Ercc4/Sgo2a/Dmc1/Mei1	46
BP	GO:0098813	nuclear chromosome segregation	81|2376	247|16871	4.45412e-14	1.16229e-11	ENSMUSG00000020020/ENSMUSG00000026622/ENSMUSG00000028678/ENSMUSG00000036928/ENSMUSG00000027855/ENSMUSG00000040629/ENSMUSG00000027379/ENSMUSG00000038292/ENSMUSG00000027331/ENSMUSG00000051455/ENSMUSG00000028109/ENSMUSG00000020914/ENSMUSG00000014747/ENSMUSG00000026605/ENSMUSG00000022432/ENSMUSG00000050107/ENSMUSG00000030041/ENSMUSG00000051378/ENSMUSG00000041431/ENSMUSG00000033409/ENSMUSG00000052616/…	Usp44/Nek2/Kif2c/Stag3/Sycp1/Mael/Bub1/Ccdc155/Knstrn/Meioc/Hormad1/Top2a/Ankrd53/Cenpf/Smc1b/Haspin/M1ap/Kif18b/Ccnb1/Syce1l/Terb1/Cdca8/Plk1/Cenpe/Syce1/Kif2b/Espl1/Cep63/Kif23/Cdca5/Katnb1/Kif22/Tex15/Syce3/Ttk/Ncapg/Syce2/Cdc20/Rec8/Tex14/Nuf2/Tex12/Ndc80/Slx4/Hfm1/Ect2/Racgap1/Meikin/Mapk15/Fancd2/Smc4/Spag5/Msh4/Kifc1/AI481877/Ddx11/Ccdc36/Birc5/Cdc14b/Spata22/Spo11/Incenp/Tnks/4930447C04Ri…	81
BP	GO:0007338	single fertilization	49|2376	114|16871	4.95534e-14	1.22843e-11	ENSMUSG00000020193/ENSMUSG00000046846/ENSMUSG00000022039/ENSMUSG00000020945/ENSMUSG00000002190/ENSMUSG00000046723/ENSMUSG00000038498/ENSMUSG00000030230/ENSMUSG00000022622/ENSMUSG00000044678/ENSMUSG00000003341/ENSMUSG00000062773/ENSMUSG00000033949/ENSMUSG00000067872/ENSMUSG00000029678/ENSMUSG00000031553/ENSMUSG00000023577/ENSMUSG00000078127/ENSMUSG00000017195/ENSMUSG00000042800/ENSMUSG00000024112/…	Zpbp/Spesp1/Adam2/Lyzl6/Clgn/Adam24/Catsper1/Plcz1/Acr/Ly6k/Atp8b3/Tex101/Trim36/Ccdc87/Hyal5/Adam3/Iqcf3/Fam170b/Zpbp2/Spata46/Cacna1h/Smcp/Dkkl1/Prss37/Tnp2/Arsa/Slc22a16/Spaca3/Izumo1/Spa17/Umodl1/Lyzl4/Pcsk4/Spaca7/Kdm5b/Spam1/Pmis2/Plb1/Wbp2nl/Hspa1l/Glipr1l1/Spag8/Wdr48/Adam1a/Abhd2/Gm20870/Trpc7/Tcp1/Rabl2	49
BP	GO:0045132	meiotic chromosome segregation	42|2376	89|16871	6.28631e-14	1.48417e-11	ENSMUSG00000036928/ENSMUSG00000027855/ENSMUSG00000040629/ENSMUSG00000038292/ENSMUSG00000051455/ENSMUSG00000028109/ENSMUSG00000020914/ENSMUSG00000030041/ENSMUSG00000033409/ENSMUSG00000052616/ENSMUSG00000030867/ENSMUSG00000025480/ENSMUSG00000058290/ENSMUSG00000032534/ENSMUSG00000009628/ENSMUSG00000078938/ENSMUSG00000038379/ENSMUSG00000003824/ENSMUSG00000002324/ENSMUSG00000026683/ENSMUSG00000032065/…	Stag3/Sycp1/Mael/Ccdc155/Meioc/Hormad1/Top2a/M1ap/Syce1l/Terb1/Plk1/Syce1/Espl1/Cep63/Tex15/Syce3/Ttk/Syce2/Rec8/Nuf2/Tex12/Slx4/Hfm1/Meikin/Mapk15/Fancd2/Smc4/Msh4/AI481877/Ccdc36/Spata22/Spo11/4930447C04Rik/Majin/Hormad2/Rad51c/Sgo1/Bag6/Ercc4/Sgo2a/Dmc1/Mei1	42
BP	GO:0070286	axonemal dynein complex assembly	22|2376	29|16871	9.83336e-14	2.21608e-11	ENSMUSG00000033826/ENSMUSG00000073102/ENSMUSG00000061322/ENSMUSG00000022375/ENSMUSG00000031831/ENSMUSG00000003354/ENSMUSG00000061802/ENSMUSG00000028845/ENSMUSG00000019027/ENSMUSG00000096141/ENSMUSG00000039632/ENSMUSG00000042707/ENSMUSG00000039963/ENSMUSG00000010044/ENSMUSG00000041144/ENSMUSG00000055809/ENSMUSG00000040189/ENSMUSG00000101337/ENSMUSG00000094282/ENSMUSG00000020930/ENSMUSG00000026063/…	Dnah8/Drc1/Dnaic1/Lrrc6/Dnaaf1/Ccdc65/Armc4/Tekt2/Dnah1/Dnah7a/Ccdc151/Dnali1/Ccdc40/Zmynd10/Dnah7b/Dnaaf3/Ccdc114/Dnah7c/Cfap73/Ccdc103/Pih1d3/Dnaic2	22
BP	GO:0030031	cell projection assembly	125|2376	472|16871	5.07425e-13	1.09383e-10	ENSMUSG00000043621/ENSMUSG00000041138/ENSMUSG00000033826/ENSMUSG00000028294/ENSMUSG00000073102/ENSMUSG00000061322/ENSMUSG00000038987/ENSMUSG00000042189/ENSMUSG00000024033/ENSMUSG00000032221/ENSMUSG00000020878/ENSMUSG00000033276/ENSMUSG00000036598/ENSMUSG00000030708/ENSMUSG00000022375/ENSMUSG00000044948/ENSMUSG00000028492/ENSMUSG00000059854/ENSMUSG00000031831/ENSMUSG00000003354/ENSMUSG00000028943/…	Ubxn10/Nme8/Dnah8/Cfap206/Drc1/Dnaic1/Cfap157/Tekt3/Rsph1/Mns1/Lrrc46/Stk36/Ccdc113/Dnajb13/Lrrc6/Cfap43/Saxo1/Hydin/Dnaaf1/Ccdc65/Espn/Kif27/Odf2/Ttll8/Armc4/Tekt2/Iqub/Spef2/Spag17/Foxj1/Dnah1/Dnah7a/Akap4/Mak/Ccdc151/Spag6l/Hsp90aa1/Cep41/Spata6/Cfap44/Aif1/Ulk4/Fhdc1/Cfap74/Dnali1/Cfap53/Myo1a/Bbof1/Dcdc2a/B9d1/Ccdc40/Zmynd10/Cfap221/Ttll5/Dnah7b/Spag16/Dpysl3/Nme5/Alms1/Ift140/Sclt1/Sept12/J…	125
BP	GO:0120031	plasma membrane bounded cell projection assembly	122|2376	462|16871	1.20447e-12	2.48824e-10	ENSMUSG00000043621/ENSMUSG00000041138/ENSMUSG00000033826/ENSMUSG00000028294/ENSMUSG00000073102/ENSMUSG00000061322/ENSMUSG00000038987/ENSMUSG00000042189/ENSMUSG00000024033/ENSMUSG00000032221/ENSMUSG00000020878/ENSMUSG00000033276/ENSMUSG00000036598/ENSMUSG00000030708/ENSMUSG00000022375/ENSMUSG00000044948/ENSMUSG00000028492/ENSMUSG00000059854/ENSMUSG00000031831/ENSMUSG00000003354/ENSMUSG00000028943/…	Ubxn10/Nme8/Dnah8/Cfap206/Drc1/Dnaic1/Cfap157/Tekt3/Rsph1/Mns1/Lrrc46/Stk36/Ccdc113/Dnajb13/Lrrc6/Cfap43/Saxo1/Hydin/Dnaaf1/Ccdc65/Espn/Kif27/Odf2/Ttll8/Armc4/Tekt2/Iqub/Spef2/Spag17/Foxj1/Dnah1/Dnah7a/Akap4/Mak/Ccdc151/Spag6l/Hsp90aa1/Cep41/Spata6/Cfap44/Aif1/Ulk4/Fhdc1/Cfap74/Dnali1/Cfap53/Myo1a/Bbof1/Dcdc2a/B9d1/Ccdc40/Zmynd10/Cfap221/Ttll5/Dnah7b/Spag16/Dpysl3/Nme5/Alms1/Ift140/Sclt1/Sept12/J…	122
BP	GO:0007059	chromosome segregation	88|2376	300|16871	4.35009e-12	8.6271e-10	ENSMUSG00000020020/ENSMUSG00000026622/ENSMUSG00000028678/ENSMUSG00000036928/ENSMUSG00000048922/ENSMUSG00000027855/ENSMUSG00000040629/ENSMUSG00000027379/ENSMUSG00000038292/ENSMUSG00000027331/ENSMUSG00000051455/ENSMUSG00000028109/ENSMUSG00000020914/ENSMUSG00000014747/ENSMUSG00000026605/ENSMUSG00000022432/ENSMUSG00000050107/ENSMUSG00000031756/ENSMUSG00000030041/ENSMUSG00000051378/ENSMUSG00000036223/…	Usp44/Nek2/Kif2c/Stag3/Cdca2/Sycp1/Mael/Bub1/Ccdc155/Knstrn/Meioc/Hormad1/Top2a/Ankrd53/Cenpf/Smc1b/Haspin/Cenpn/M1ap/Kif18b/Ska1/Ccnb1/Syce1l/Terb1/Cdca8/Plk1/Cenpe/Syce1/Bex4/Kif2b/Espl1/Cep63/Kif23/Cdca5/Katnb1/Kif22/Tex15/Syce3/Rcc1/Ttk/Ncapg/Syce2/Cdc20/Rec8/Tex14/Nuf2/Tex12/Ndc80/Slx4/Hfm1/Ect2/Racgap1/Meikin/Mapk15/Fancd2/Smc4/Spag5/Msh4/Kifc1/AI481877/Ddx11/Ccdc36/Birc5/Cdc14b/Spata22/Srp…	88
BP	GO:0000280	nuclear division	105|2376	385|16871	5.6211e-12	1.0719e-09	ENSMUSG00000020020/ENSMUSG00000032218/ENSMUSG00000026622/ENSMUSG00000028678/ENSMUSG00000036928/ENSMUSG00000027855/ENSMUSG00000059970/ENSMUSG00000040629/ENSMUSG00000027379/ENSMUSG00000038292/ENSMUSG00000027331/ENSMUSG00000051455/ENSMUSG00000028109/ENSMUSG00000020914/ENSMUSG00000014747/ENSMUSG00000031898/ENSMUSG00000029279/ENSMUSG00000021758/ENSMUSG00000050623/ENSMUSG00000050107/ENSMUSG00000010592/…	Usp44/Ccnb2/Nek2/Kif2c/Stag3/Sycp1/Hspa2/Mael/Bub1/Ccdc155/Knstrn/Meioc/Hormad1/Top2a/Ankrd53/Dpep3/Brdt/Ddx4/Catsperz/Haspin/Dazl/Ccsap/M1ap/Kif18b/Ccnb1/Syce1l/Cks2/Terb1/Cdca8/Plk1/Cenpe/Syce1/Espl1/Asz1/Aurka/Ccna1/Cep63/Kif23/Cdca5/Fignl1/Sycp2/Katnb1/Kif22/Tex15/Syce3/Rcc1/Ttk/Ncapg/Syce2/Kif3b/Dmrtc2/Tdrd9/Psmc3ip/Cdc20/Rec8/Tex14/Nuf2/Tex12/Ndc80/Tdrd12/Slx4/Spdya/Dmrt1/Hfm1/Racgap1/Meiki…	105
BP	GO:0007140	male meiotic nuclear division	26|2376	46|16871	2.05614e-11	3.77568e-09	ENSMUSG00000036928/ENSMUSG00000059970/ENSMUSG00000040629/ENSMUSG00000051455/ENSMUSG00000031898/ENSMUSG00000029279/ENSMUSG00000021758/ENSMUSG00000050623/ENSMUSG00000030041/ENSMUSG00000010796/ENSMUSG00000035455/ENSMUSG00000060445/ENSMUSG00000009628/ENSMUSG00000011349/ENSMUSG00000054003/ENSMUSG00000002324/ENSMUSG00000010342/ENSMUSG00000030491/ENSMUSG00000052525/ENSMUSG00000020332/ENSMUSG00000039337/…	Stag3/Hspa2/Mael/Meioc/Dpep3/Brdt/Ddx4/Catsperz/M1ap/Asz1/Fignl1/Sycp2/Tex15/Dmrtc2/Tdrd9/Rec8/Tex14/Tdrd12/Spdya/Meikin/Tex19.2/Spo11/Rad51c/Sgo2a/Dmc1/Mei1	26
BP	GO:0070192	chromosome organization involved in meiotic cell cycle	30|2376	62|16871	1.09211e-10	1.93381e-08	ENSMUSG00000036928/ENSMUSG00000027855/ENSMUSG00000040629/ENSMUSG00000038292/ENSMUSG00000051455/ENSMUSG00000028109/ENSMUSG00000033409/ENSMUSG00000052616/ENSMUSG00000025480/ENSMUSG00000032534/ENSMUSG00000009628/ENSMUSG00000078938/ENSMUSG00000003824/ENSMUSG00000002324/ENSMUSG00000032065/ENSMUSG00000020332/ENSMUSG00000034023/ENSMUSG00000034349/ENSMUSG00000005493/ENSMUSG00000047220/ENSMUSG00000112920/…	Stag3/Sycp1/Mael/Ccdc155/Meioc/Hormad1/Syce1l/Terb1/Syce1/Cep63/Tex15/Syce3/Syce2/Rec8/Tex12/Meikin/Fancd2/Smc4/Msh4/Ccdc36/Spata22/Spo11/4930447C04Rik/Majin/Hormad2/Rad51c/Bag6/Sgo2a/Dmc1/Mei1	30
BP	GO:0048285	organelle fission	109|2376	429|16871	2.36636e-10	4.04567e-08	ENSMUSG00000020020/ENSMUSG00000032218/ENSMUSG00000026622/ENSMUSG00000028678/ENSMUSG00000036928/ENSMUSG00000027855/ENSMUSG00000059970/ENSMUSG00000040629/ENSMUSG00000027379/ENSMUSG00000038292/ENSMUSG00000027331/ENSMUSG00000051455/ENSMUSG00000028109/ENSMUSG00000020914/ENSMUSG00000014747/ENSMUSG00000031898/ENSMUSG00000029279/ENSMUSG00000021758/ENSMUSG00000050623/ENSMUSG00000050107/ENSMUSG00000010592/…	Usp44/Ccnb2/Nek2/Kif2c/Stag3/Sycp1/Hspa2/Mael/Bub1/Ccdc155/Knstrn/Meioc/Hormad1/Top2a/Ankrd53/Dpep3/Brdt/Ddx4/Catsperz/Haspin/Dazl/Ccsap/M1ap/Kif18b/Ccnb1/Syce1l/Cks2/Terb1/Cdca8/Plk1/Cenpe/Syce1/Ppp2r2b/Espl1/Asz1/Aurka/Ccna1/Cep63/Kif23/Cdca5/Fignl1/Sycp2/Katnb1/Kif22/Tex15/Syce3/Rcc1/Ttk/Ncapg/Syce2/Kif3b/Dmrtc2/Tdrd9/Psmc3ip/Cdc20/Rec8/Tex14/Nuf2/Tex12/Ndc80/Tdrd12/Slx4/Spdya/Dmrt1/Hfm1/Racga…	109
BP	GO:0045143	homologous chromosome segregation	28|2376	57|16871	2.91424e-10	4.81626e-08	ENSMUSG00000036928/ENSMUSG00000027855/ENSMUSG00000040629/ENSMUSG00000038292/ENSMUSG00000051455/ENSMUSG00000028109/ENSMUSG00000033409/ENSMUSG00000052616/ENSMUSG00000030867/ENSMUSG00000025480/ENSMUSG00000058290/ENSMUSG00000032534/ENSMUSG00000009628/ENSMUSG00000078938/ENSMUSG00000003824/ENSMUSG00000002324/ENSMUSG00000032065/ENSMUSG00000020332/ENSMUSG00000034023/ENSMUSG00000005493/ENSMUSG00000047220/…	Stag3/Sycp1/Mael/Ccdc155/Meioc/Hormad1/Syce1l/Terb1/Plk1/Syce1/Espl1/Cep63/Tex15/Syce3/Syce2/Rec8/Tex12/Meikin/Fancd2/Msh4/Ccdc36/Spata22/Spo11/4930447C04Rik/Majin/Bag6/Dmc1/Mei1	28
BP	GO:0035036	sperm-egg recognition	22|2376	41|16871	2.77286e-09	4.43479e-07	ENSMUSG00000020193/ENSMUSG00000046846/ENSMUSG00000002190/ENSMUSG00000022622/ENSMUSG00000044678/ENSMUSG00000003341/ENSMUSG00000062773/ENSMUSG00000031553/ENSMUSG00000017195/ENSMUSG00000074435/ENSMUSG00000029909/ENSMUSG00000043050/ENSMUSG00000022620/ENSMUSG00000053184/ENSMUSG00000064158/ENSMUSG00000001948/ENSMUSG00000020131/ENSMUSG00000049761/ENSMUSG00000007033/ENSMUSG00000020213/ENSMUSG00000072647/…	Zpbp/Spesp1/Clgn/Acr/Ly6k/Atp8b3/Tex101/Adam3/Zpbp2/Smcp/Prss37/Tnp2/Arsa/Spaca3/Izumo1/Spa17/Pcsk4/Pmis2/Hspa1l/Glipr1l1/Adam1a/Tcp1	22
BP	GO:0007129	synapsis	23|2376	46|16871	7.32284e-09	1.13458e-06	ENSMUSG00000036928/ENSMUSG00000027855/ENSMUSG00000040629/ENSMUSG00000038292/ENSMUSG00000051455/ENSMUSG00000028109/ENSMUSG00000033409/ENSMUSG00000052616/ENSMUSG00000025480/ENSMUSG00000009628/ENSMUSG00000078938/ENSMUSG00000003824/ENSMUSG00000002324/ENSMUSG00000032065/ENSMUSG00000034023/ENSMUSG00000005493/ENSMUSG00000047220/ENSMUSG00000112920/ENSMUSG00000005883/ENSMUSG00000021098/ENSMUSG00000024786/…	Stag3/Sycp1/Mael/Ccdc155/Meioc/Hormad1/Syce1l/Terb1/Syce1/Tex15/Syce3/Syce2/Rec8/Tex12/Fancd2/Msh4/Ccdc36/Spata22/Spo11/4930447C04Rik/Majin/Bag6/Dmc1	23
BP	GO:0001539	cilium or flagellum-dependent cell motility	18|2376	31|16871	1.46622e-08	2.13809e-06	ENSMUSG00000073102/ENSMUSG00000031518/ENSMUSG00000042189/ENSMUSG00000038498/ENSMUSG00000003354/ENSMUSG00000028845/ENSMUSG00000019027/ENSMUSG00000031971/ENSMUSG00000028730/ENSMUSG00000071550/ENSMUSG00000047369/ENSMUSG00000020799/ENSMUSG00000039179/ENSMUSG00000023966/ENSMUSG00000049571/ENSMUSG00000073795/ENSMUSG00000052861/ENSMUSG00000040220	Drc1/Spata4/Tekt3/Catsper1/Ccdc65/Tekt2/Dnah1/Ccsap/Cfap57/Cfap44/Dnah14/Tekt1/Tekt5/Rsph9/Cfap46/6430531B16Rik/Dnah6/Gas8	18
BP	GO:0060285	cilium-dependent cell motility	18|2376	31|16871	1.46622e-08	2.13809e-06	ENSMUSG00000073102/ENSMUSG00000031518/ENSMUSG00000042189/ENSMUSG00000038498/ENSMUSG00000003354/ENSMUSG00000028845/ENSMUSG00000019027/ENSMUSG00000031971/ENSMUSG00000028730/ENSMUSG00000071550/ENSMUSG00000047369/ENSMUSG00000020799/ENSMUSG00000039179/ENSMUSG00000023966/ENSMUSG00000049571/ENSMUSG00000073795/ENSMUSG00000052861/ENSMUSG00000040220	Drc1/Spata4/Tekt3/Catsper1/Ccdc65/Tekt2/Dnah1/Ccsap/Cfap57/Cfap44/Dnah14/Tekt1/Tekt5/Rsph9/Cfap46/6430531B16Rik/Dnah6/Gas8	18
BP	GO:0036159	inner dynein arm assembly	12|2376	15|16871	1.78509e-08	2.5287e-06	ENSMUSG00000022375/ENSMUSG00000031831/ENSMUSG00000028845/ENSMUSG00000019027/ENSMUSG00000096141/ENSMUSG00000042707/ENSMUSG00000039963/ENSMUSG00000010044/ENSMUSG00000041144/ENSMUSG00000101337/ENSMUSG00000094282/ENSMUSG00000020930	Lrrc6/Dnaaf1/Tekt2/Dnah1/Dnah7a/Dnali1/Ccdc40/Zmynd10/Dnah7b/Dnah7c/Cfap73/Ccdc103	12
BP	GO:0003351	epithelial cilium movement	13|2376	18|16871	3.56001e-08	4.90292e-06	ENSMUSG00000061322/ENSMUSG00000033276/ENSMUSG00000022375/ENSMUSG00000060176/ENSMUSG00000072663/ENSMUSG00000027867/ENSMUSG00000019027/ENSMUSG00000026567/ENSMUSG00000040936/ENSMUSG00000035394/ENSMUSG00000039963/ENSMUSG00000035984/ENSMUSG00000040220	Dnaic1/Stk36/Lrrc6/Kif27/Spef2/Spag17/Dnah1/Adcy10/Ulk4/Cfap53/Ccdc40/Nme5/Gas8	13
BP	GO:0009988	cell-cell recognition	24|2376	53|16871	4.08075e-08	5.4682e-06	ENSMUSG00000020193/ENSMUSG00000046846/ENSMUSG00000002190/ENSMUSG00000022622/ENSMUSG00000044678/ENSMUSG00000003341/ENSMUSG00000062773/ENSMUSG00000031553/ENSMUSG00000017195/ENSMUSG00000074435/ENSMUSG00000029909/ENSMUSG00000043050/ENSMUSG00000022620/ENSMUSG00000053184/ENSMUSG00000064158/ENSMUSG00000001948/ENSMUSG00000020131/ENSMUSG00000049761/ENSMUSG00000007033/ENSMUSG00000020213/ENSMUSG00000072647/…	Zpbp/Spesp1/Clgn/Acr/Ly6k/Atp8b3/Tex101/Adam3/Zpbp2/Smcp/Prss37/Tnp2/Arsa/Spaca3/Izumo1/Spa17/Pcsk4/Pmis2/Hspa1l/Glipr1l1/Adam1a/Git1/Tcp1/Dock2	24
BP	GO:0007339	binding of sperm to zona pellucida	19|2376	37|16871	8.60823e-08	1.12315e-05	ENSMUSG00000020193/ENSMUSG00000002190/ENSMUSG00000022622/ENSMUSG00000044678/ENSMUSG00000003341/ENSMUSG00000062773/ENSMUSG00000031553/ENSMUSG00000017195/ENSMUSG00000074435/ENSMUSG00000029909/ENSMUSG00000043050/ENSMUSG00000022620/ENSMUSG00000001948/ENSMUSG00000020131/ENSMUSG00000049761/ENSMUSG00000007033/ENSMUSG00000020213/ENSMUSG00000072647/ENSMUSG00000068039	Zpbp/Clgn/Acr/Ly6k/Atp8b3/Tex101/Adam3/Zpbp2/Smcp/Prss37/Tnp2/Arsa/Spa17/Pcsk4/Pmis2/Hspa1l/Glipr1l1/Adam1a/Tcp1	19
BP	GO:0000819	sister chromatid segregation	50|2376	172|16871	2.42761e-07	3.08618e-05	ENSMUSG00000020020/ENSMUSG00000026622/ENSMUSG00000028678/ENSMUSG00000036928/ENSMUSG00000027379/ENSMUSG00000027331/ENSMUSG00000028109/ENSMUSG00000020914/ENSMUSG00000014747/ENSMUSG00000022432/ENSMUSG00000050107/ENSMUSG00000051378/ENSMUSG00000041431/ENSMUSG00000028873/ENSMUSG00000030867/ENSMUSG00000045328/ENSMUSG00000058290/ENSMUSG00000032254/ENSMUSG00000024791/ENSMUSG00000031787/ENSMUSG00000030677/…	Usp44/Nek2/Kif2c/Stag3/Bub1/Knstrn/Hormad1/Top2a/Ankrd53/Smc1b/Haspin/Kif18b/Ccnb1/Cdca8/Plk1/Cenpe/Espl1/Kif23/Cdca5/Katnb1/Kif22/Ttk/Ncapg/Cdc20/Rec8/Tex14/Nuf2/Ndc80/Racgap1/Meikin/Mapk15/Smc4/Spag5/Kifc1/Ddx11/Birc5/Cdc14b/Incenp/Tnks/Hormad2/Rad51c/Sgo1/Phf13/Cdc6/Nusap1/Cdc14a/Map10/Cdk5rap2/Sgo2a/Dsn1	50
BP	GO:0070193	synaptonemal complex organization	14|2376	23|16871	2.71373e-07	3.36367e-05	ENSMUSG00000027855/ENSMUSG00000059970/ENSMUSG00000051455/ENSMUSG00000028109/ENSMUSG00000033409/ENSMUSG00000030867/ENSMUSG00000025480/ENSMUSG00000009628/ENSMUSG00000078938/ENSMUSG00000003824/ENSMUSG00000002324/ENSMUSG00000032065/ENSMUSG00000005883/ENSMUSG00000024392	Sycp1/Hspa2/Meioc/Hormad1/Syce1l/Plk1/Syce1/Tex15/Syce3/Syce2/Rec8/Tex12/Spo11/Bag6	14
BP	GO:0036158	outer dynein arm assembly	10|2376	13|16871	5.73805e-07	6.93884e-05	ENSMUSG00000033826/ENSMUSG00000061322/ENSMUSG00000022375/ENSMUSG00000031831/ENSMUSG00000061802/ENSMUSG00000039632/ENSMUSG00000010044/ENSMUSG00000040189/ENSMUSG00000020930/ENSMUSG00000034706	Dnah8/Dnaic1/Lrrc6/Dnaaf1/Armc4/Ccdc151/Zmynd10/Ccdc114/Ccdc103/Dnaic2	10
BP	GO:0034587	piRNA metabolic process	11|2376	16|16871	9.31453e-07	0.000109956	ENSMUSG00000040629/ENSMUSG00000021758/ENSMUSG00000029423/ENSMUSG00000043648/ENSMUSG00000040013/ENSMUSG00000045662/ENSMUSG00000046338/ENSMUSG00000010796/ENSMUSG00000054003/ENSMUSG00000030491/ENSMUSG00000025081	Mael/Ddx4/Piwil1/Pld6/Fkbp6/Henmt1/Gpat2/Asz1/Tdrd9/Tdrd12/Tdrd1	11
BP	GO:0007130	synaptonemal complex assembly	12|2376	20|16871	2.47924e-06	0.000285863	ENSMUSG00000027855/ENSMUSG00000051455/ENSMUSG00000028109/ENSMUSG00000033409/ENSMUSG00000025480/ENSMUSG00000009628/ENSMUSG00000078938/ENSMUSG00000003824/ENSMUSG00000002324/ENSMUSG00000032065/ENSMUSG00000005883/ENSMUSG00000024392	Sycp1/Meioc/Hormad1/Syce1l/Syce1/Tex15/Syce3/Syce2/Rec8/Tex12/Spo11/Bag6	12
BP	GO:0035092	sperm chromatin condensation	9|2376	12|16871	3.15799e-06	0.000355848	ENSMUSG00000027855/ENSMUSG00000048077/ENSMUSG00000062651/ENSMUSG00000029423/ENSMUSG00000026182/ENSMUSG00000043050/ENSMUSG00000047654/ENSMUSG00000005045/ENSMUSG00000032937	Sycp1/H1fnt/H2al2a/Piwil1/Tnp1/Tnp2/Tssk6/Chd5/Fshr	9
BP	GO:0042073	intraciliary transport	17|2376	38|16871	4.77563e-06	0.000526168	ENSMUSG00000028758/ENSMUSG00000021363/ENSMUSG00000032514/ENSMUSG00000075272/ENSMUSG00000024169/ENSMUSG00000007987/ENSMUSG00000028576/ENSMUSG00000034848/ENSMUSG00000040714/ENSMUSG00000037890/ENSMUSG00000014075/ENSMUSG00000029469/ENSMUSG00000030323/ENSMUSG00000034292/ENSMUSG00000036825/ENSMUSG00000007867/ENSMUSG00000047193	Kif17/Mak/Ttc21a/Ttc30a2/Ift140/Ift22/Ift74/Ttc21b/Klc3/Wdr19/Tctex1d2/Ift81/Ift122/Traf3ip1/Ssx2ip/Ift43/Dync2h1	17
BP	GO:0044458	motile cilium assembly	13|2376	25|16871	8.19338e-06	0.000883104	ENSMUSG00000020878/ENSMUSG00000022375/ENSMUSG00000031831/ENSMUSG00000034227/ENSMUSG00000050089/ENSMUSG00000034401/ENSMUSG00000040936/ENSMUSG00000057265/ENSMUSG00000039963/ENSMUSG00000010044/ENSMUSG00000036962/ENSMUSG00000055809/ENSMUSG00000023966	Lrrc46/Lrrc6/Dnaaf1/Foxj1/Akap4/Spata6/Ulk4/Bbof1/Ccdc40/Zmynd10/Cfap221/Dnaaf3/Rsph9	13
BP	GO:0007342	fusion of sperm to egg plasma membrane involved in single fertilization	9|2376	13|16871	8.9724e-06	0.000946493	ENSMUSG00000046846/ENSMUSG00000020945/ENSMUSG00000038498/ENSMUSG00000029678/ENSMUSG00000042800/ENSMUSG00000053184/ENSMUSG00000064158/ENSMUSG00000029682/ENSMUSG00000072647	Spesp1/Lyzl6/Catsper1/Hyal5/Spata46/Spaca3/Izumo1/Spam1/Adam1a	9
BP	GO:0007289	spermatid nucleus differentiation	12|2376	22|16871	9.66722e-06	0.000978165	ENSMUSG00000027855/ENSMUSG00000048077/ENSMUSG00000062651/ENSMUSG00000029423/ENSMUSG00000026182/ENSMUSG00000043050/ENSMUSG00000047654/ENSMUSG00000011349/ENSMUSG00000005045/ENSMUSG00000071359/ENSMUSG00000062300/ENSMUSG00000032937	Sycp1/H1fnt/H2al2a/Piwil1/Tnp1/Tnp2/Tssk6/Dmrtc2/Chd5/Tbpl1/Nectin2/Fshr	12
BP	GO:0048240	sperm capacitation	12|2376	22|16871	9.66722e-06	0.000978165	ENSMUSG00000040828/ENSMUSG00000047014/ENSMUSG00000050623/ENSMUSG00000024430/ENSMUSG00000036196/ENSMUSG00000021499/ENSMUSG00000022236/ENSMUSG00000022832/ENSMUSG00000000411/ENSMUSG00000020131/ENSMUSG00000041301/ENSMUSG00000039202	Catsperd/Catsperb/Catsperz/Cabyr/Slc26a8/Catsper3/Ropn1l/Ropn1/Tssk3/Pcsk4/Cftr/Abhd2	12
BP	GO:0061512	protein localization to cilium	18|2376	45|16871	1.69644e-05	0.00168219	ENSMUSG00000021007/ENSMUSG00000023467/ENSMUSG00000022832/ENSMUSG00000032514/ENSMUSG00000024169/ENSMUSG00000052549/ENSMUSG00000042156/ENSMUSG00000032740/ENSMUSG00000034848/ENSMUSG00000063704/ENSMUSG00000037890/ENSMUSG00000030323/ENSMUSG00000095276/ENSMUSG00000040220/ENSMUSG00000020895/ENSMUSG00000035919/ENSMUSG00000047193/ENSMUSG00000024772	Spata7/Tulp2/Ropn1/Ttc21a/Ift140/Arl13a/Dzip1/Ccdc88a/Ttc21b/Mapk15/Wdr19/Ift122/Gfy/Gas8/Tmem107/Bbs9/Dync2h1/Ehd1	18
BP	GO:0007141	male meiosis I	11|2376	21|16871	3.79988e-05	0.00369408	ENSMUSG00000059970/ENSMUSG00000051455/ENSMUSG00000029279/ENSMUSG00000021758/ENSMUSG00000011349/ENSMUSG00000054003/ENSMUSG00000002324/ENSMUSG00000005883/ENSMUSG00000007646/ENSMUSG00000022429/ENSMUSG00000068117	Hspa2/Meioc/Brdt/Ddx4/Dmrtc2/Tdrd9/Rec8/Spo11/Rad51c/Dmc1/Mei1	11
BP	GO:0000070	mitotic sister chromatid segregation	38|2376	141|16871	4.25042e-05	0.00405262	ENSMUSG00000020020/ENSMUSG00000026622/ENSMUSG00000028678/ENSMUSG00000027379/ENSMUSG00000027331/ENSMUSG00000014747/ENSMUSG00000050107/ENSMUSG00000051378/ENSMUSG00000041431/ENSMUSG00000028873/ENSMUSG00000030867/ENSMUSG00000045328/ENSMUSG00000058290/ENSMUSG00000032254/ENSMUSG00000024791/ENSMUSG00000031787/ENSMUSG00000030677/ENSMUSG00000015880/ENSMUSG00000006398/ENSMUSG00000010342/ENSMUSG00000026683/…	Usp44/Nek2/Kif2c/Bub1/Knstrn/Ankrd53/Haspin/Kif18b/Ccnb1/Cdca8/Plk1/Cenpe/Espl1/Kif23/Cdca5/Katnb1/Kif22/Ncapg/Cdc20/Tex14/Nuf2/Ndc80/Racgap1/Smc4/Spag5/Kifc1/Birc5/Cdc14b/Incenp/Tnks/Sgo1/Phf13/Cdc6/Nusap1/Cdc14a/Map10/Cdk5rap2/Dsn1	38
BP	GO:0043046	DNA methylation involved in gamete generation	10|2376	18|16871	4.4571e-05	0.00409228	ENSMUSG00000040629/ENSMUSG00000021758/ENSMUSG00000043648/ENSMUSG00000060985/ENSMUSG00000040013/ENSMUSG00000010796/ENSMUSG00000054003/ENSMUSG00000030491/ENSMUSG00000025081/ENSMUSG00000070495	Mael/Ddx4/Pld6/Tdrd5/Fkbp6/Asz1/Tdrd9/Tdrd12/Tdrd1/Ctcfl	10
BP	GO:0060294	cilium movement involved in cell motility	10|2376	18|16871	4.4571e-05	0.00409228	ENSMUSG00000042189/ENSMUSG00000038498/ENSMUSG00000028845/ENSMUSG00000019027/ENSMUSG00000031971/ENSMUSG00000020799/ENSMUSG00000039179/ENSMUSG00000023966/ENSMUSG00000049571/ENSMUSG00000040220	Tekt3/Catsper1/Tekt2/Dnah1/Ccsap/Tekt1/Tekt5/Rsph9/Cfap46/Gas8	10
BP	GO:0007340	acrosome reaction	12|2376	25|16871	5.15252e-05	0.00464477	ENSMUSG00000046846/ENSMUSG00000022622/ENSMUSG00000033949/ENSMUSG00000067872/ENSMUSG00000023577/ENSMUSG00000078127/ENSMUSG00000024112/ENSMUSG00000029909/ENSMUSG00000043050/ENSMUSG00000020131/ENSMUSG00000029134/ENSMUSG00000039202	Spesp1/Acr/Trim36/Ccdc87/Iqcf3/Fam170b/Cacna1h/Prss37/Tnp2/Pcsk4/Plb1/Abhd2	12
BP	GO:0018200	peptidyl-glutamic acid modification	12|2376	26|16871	8.34547e-05	0.00738873	ENSMUSG00000022388/ENSMUSG00000061298/ENSMUSG00000029165/ENSMUSG00000040812/ENSMUSG00000029790/ENSMUSG00000024269/ENSMUSG00000012609/ENSMUSG00000026885/ENSMUSG00000046000/ENSMUSG00000038756/ENSMUSG00000030276/ENSMUSG00000038836	Ttll8/Agbl4/Agbl5/Agbl2/Cep41/Tpgs2/Ttll5/Ttll11/Naa11/Ttll6/Ttll3/Agbl3	12
BP	GO:0007135	meiosis II	7|2376	10|16871	8.83773e-05	0.00755474	ENSMUSG00000036928/ENSMUSG00000028109/ENSMUSG00000010592/ENSMUSG00000020332/ENSMUSG00000020419/ENSMUSG00000007646/ENSMUSG00000026039	Stag3/Hormad1/Dazl/Meikin/Hormad2/Rad51c/Sgo2a	7
BP	GO:0061983	meiosis II cell cycle process	7|2376	10|16871	8.83773e-05	0.00755474	ENSMUSG00000036928/ENSMUSG00000028109/ENSMUSG00000010592/ENSMUSG00000020332/ENSMUSG00000020419/ENSMUSG00000007646/ENSMUSG00000026039	Stag3/Hormad1/Dazl/Meikin/Hormad2/Rad51c/Sgo2a	7
BP	GO:0008608	attachment of spindle microtubules to kinetochore	13|2376	30|16871	9.47591e-05	0.00793602	ENSMUSG00000026622/ENSMUSG00000028678/ENSMUSG00000027331/ENSMUSG00000041431/ENSMUSG00000045328/ENSMUSG00000010342/ENSMUSG00000026683/ENSMUSG00000024056/ENSMUSG00000027699/ENSMUSG00000023015/ENSMUSG00000002055/ENSMUSG00000023940/ENSMUSG00000027326	Nek2/Kif2c/Knstrn/Ccnb1/Cenpe/Tex14/Nuf2/Ndc80/Ect2/Racgap1/Spag5/Sgo1/Knl1	13
BP	GO:0007288	sperm axoneme assembly	9|2376	16|16871	9.6039e-05	0.00793602	ENSMUSG00000038987/ENSMUSG00000044948/ENSMUSG00000072663/ENSMUSG00000019027/ENSMUSG00000022783/ENSMUSG00000071550/ENSMUSG00000012609/ENSMUSG00000053153/ENSMUSG00000035578	Cfap157/Cfap43/Spef2/Dnah1/Spag6l/Cfap44/Ttll5/Spag16/Iqcg	9
BP	GO:0035721	intraciliary retrograde transport	8|2376	13|16871	0.000101484	0.00824848	ENSMUSG00000032514/ENSMUSG00000024169/ENSMUSG00000034848/ENSMUSG00000037890/ENSMUSG00000014075/ENSMUSG00000030323/ENSMUSG00000007867/ENSMUSG00000047193	Ttc21a/Ift140/Ttc21b/Wdr19/Tctex1d2/Ift122/Ift43/Dync2h1	8
BP	GO:0007292	female gamete generation	34|2376	132|16871	0.000269715	0.0215685	ENSMUSG00000036928/ENSMUSG00000038292/ENSMUSG00000051455/ENSMUSG00000028109/ENSMUSG00000018554/ENSMUSG00000010592/ENSMUSG00000079019/ENSMUSG00000030041/ENSMUSG00000043648/ENSMUSG00000060985/ENSMUSG00000041431/ENSMUSG00000030867/ENSMUSG00000027496/ENSMUSG00000060445/ENSMUSG00000063810/ENSMUSG00000038379/ENSMUSG00000032278/ENSMUSG00000002324/ENSMUSG00000027905/ENSMUSG00000024837/ENSMUSG00000043410/…	Stag3/Ccdc155/Meioc/Hormad1/Ybx2/Dazl/Insl3/M1ap/Pld6/Tdrd5/Ccnb1/Plk1/Aurka/Sycp2/Alms1/Ttk/Paqr5/Rec8/Ddx20/Dmrt1/Hfm1/Rxfp2/Meikin/Msh4/Ccdc36/Sohlh2/Aurkc/Spo11/Gdf9/4930447C04Rik/Rad51c/Ihh/Sgo2a/Dmc1	34
BP	GO:0007368	determination of left/right symmetry	28|2376	103|16871	0.0003528	0.0277648	ENSMUSG00000073102/ENSMUSG00000061322/ENSMUSG00000030544/ENSMUSG00000022375/ENSMUSG00000031831/ENSMUSG00000061802/ENSMUSG00000034227/ENSMUSG00000053161/ENSMUSG00000039632/ENSMUSG00000026831/ENSMUSG00000035394/ENSMUSG00000039963/ENSMUSG00000024169/ENSMUSG00000025231/ENSMUSG00000055809/ENSMUSG00000028576/ENSMUSG00000038564/ENSMUSG00000021944/ENSMUSG00000019971/ENSMUSG00000020930/ENSMUSG00000034706/…	Drc1/Dnaic1/Mesp1/Lrrc6/Dnaaf1/Armc4/Foxj1/Daw1/Ccdc151/1700007K13Rik/Cfap53/Ccdc40/Ift140/Sufu/Dnaaf3/Ift74/Ift172/Gata4/Cep290/Ccdc103/Dnaic2/Folr1/Foxh1/Ihh/Psen1/Gas8/Dync2h1/Aldh1a2	28
BP	GO:0007051	spindle organization	38|2376	157|16871	0.00047024	0.0364289	ENSMUSG00000026622/ENSMUSG00000038292/ENSMUSG00000027331/ENSMUSG00000037020/ENSMUSG00000014747/ENSMUSG00000033949/ENSMUSG00000031971/ENSMUSG00000041431/ENSMUSG00000030867/ENSMUSG00000045328/ENSMUSG00000058290/ENSMUSG00000027496/ENSMUSG00000032534/ENSMUSG00000032254/ENSMUSG00000040729/ENSMUSG00000028896/ENSMUSG00000027475/ENSMUSG00000021572/ENSMUSG00000006398/ENSMUSG00000041809/ENSMUSG00000026683/…	Nek2/Ccdc155/Knstrn/Wdr62/Ankrd53/Trim36/Ccsap/Ccnb1/Plk1/Cenpe/Espl1/Aurka/Cep63/Kif23/Cep126/Rcc1/Kif3b/Cep72/Cdc20/Efhc1/Nuf2/Ndc80/Racgap1/Stil/Mapk15/Spag5/Kifc1/Mybl2/Cdc14b/Aurkc/Tnks/Poc1a/Kif2a/Cdc14a/Haus4/Map10/Kif11/Kiz	38
BP	GO:0007131	reciprocal meiotic recombination	15|2376	43|16871	0.000499275	0.0375062	ENSMUSG00000027855/ENSMUSG00000020914/ENSMUSG00000032534/ENSMUSG00000078938/ENSMUSG00000019303/ENSMUSG00000039738/ENSMUSG00000043410/ENSMUSG00000005493/ENSMUSG00000078653/ENSMUSG00000038598/ENSMUSG00000005883/ENSMUSG00000021098/ENSMUSG00000007646/ENSMUSG00000022545/ENSMUSG00000022429	Sycp1/Top2a/Cep63/Syce3/Psmc3ip/Slx4/Hfm1/Msh4/Cntd1/AI481877/Spo11/4930447C04Rik/Rad51c/Ercc4/Dmc1	15
BP	GO:0035825	homologous recombination	15|2376	43|16871	0.000499275	0.0375062	ENSMUSG00000027855/ENSMUSG00000020914/ENSMUSG00000032534/ENSMUSG00000078938/ENSMUSG00000019303/ENSMUSG00000039738/ENSMUSG00000043410/ENSMUSG00000005493/ENSMUSG00000078653/ENSMUSG00000038598/ENSMUSG00000005883/ENSMUSG00000021098/ENSMUSG00000007646/ENSMUSG00000022545/ENSMUSG00000022429	Sycp1/Top2a/Cep63/Syce3/Psmc3ip/Slx4/Hfm1/Msh4/Cntd1/AI481877/Spo11/4930447C04Rik/Rad51c/Ercc4/Dmc1	15
BP	GO:2000243	positive regulation of reproductive process	21|2376	71|16871	0.000557899	0.0412845	ENSMUSG00000040473/ENSMUSG00000051455/ENSMUSG00000010592/ENSMUSG00000067872/ENSMUSG00000023577/ENSMUSG00000078127/ENSMUSG00000026751/ENSMUSG00000024112/ENSMUSG00000025496/ENSMUSG00000029909/ENSMUSG00000044201/ENSMUSG00000027496/ENSMUSG00000029134/ENSMUSG00000094985/ENSMUSG00000024837/ENSMUSG00000041301/ENSMUSG00000063704/ENSMUSG00000030538/ENSMUSG00000024922/ENSMUSG00000032477/ENSMUSG00000026039	Cfap69/Meioc/Dazl/Ccdc87/Iqcf3/Fam170b/Nr5a1/Cacna1h/Drd4/Prss37/Cdc25c/Aurka/Plb1/Topaz1/Dmrt1/Cftr/Mapk15/Cib1/Ovol1/Cdc25a/Sgo2a	21
BP	GO:0032465	regulation of cytokinesis	22|2376	76|16871	0.000578254	0.0421615	ENSMUSG00000014747/ENSMUSG00000030867/ENSMUSG00000050996/ENSMUSG00000027496/ENSMUSG00000032254/ENSMUSG00000018509/ENSMUSG00000045031/ENSMUSG00000027475/ENSMUSG00000010342/ENSMUSG00000032259/ENSMUSG00000027699/ENSMUSG00000023015/ENSMUSG00000047880/ENSMUSG00000024660/ENSMUSG00000017639/ENSMUSG00000029516/ENSMUSG00000033904/ENSMUSG00000017499/ENSMUSG00000022240/ENSMUSG00000050930/ENSMUSG00000038943/…	Ankrd53/Plk1/Cetn1/Aurka/Kif23/Cenpv/Cetn4/Kif3b/Tex14/Drd2/Ect2/Racgap1/Cxcr5/Incenp/Rab11fip4/Cit/Ccp110/Cdc6/Ctnnd2/Map10/Prc1/Git1	22
BP	GO:0051307	meiotic chromosome separation	10|2376	23|16871	0.000594546	0.0424651	ENSMUSG00000020914/ENSMUSG00000030041/ENSMUSG00000058290/ENSMUSG00000038379/ENSMUSG00000039738/ENSMUSG00000043410/ENSMUSG00000063704/ENSMUSG00000005493/ENSMUSG00000038598/ENSMUSG00000022545	Top2a/M1ap/Espl1/Ttk/Slx4/Hfm1/Mapk15/Msh4/AI481877/Ercc4	10
BP	GO:0048477	oogenesis	24|2376	86|16871	0.000599548	0.0424651	ENSMUSG00000038292/ENSMUSG00000051455/ENSMUSG00000028109/ENSMUSG00000018554/ENSMUSG00000010592/ENSMUSG00000079019/ENSMUSG00000043648/ENSMUSG00000060985/ENSMUSG00000041431/ENSMUSG00000027496/ENSMUSG00000032278/ENSMUSG00000002324/ENSMUSG00000027905/ENSMUSG00000024837/ENSMUSG00000043410/ENSMUSG00000053368/ENSMUSG00000047220/ENSMUSG00000027794/ENSMUSG00000070837/ENSMUSG00000005883/ENSMUSG00000018238/…	Ccdc155/Meioc/Hormad1/Ybx2/Dazl/Insl3/Pld6/Tdrd5/Ccnb1/Aurka/Paqr5/Rec8/Ddx20/Dmrt1/Hfm1/Rxfp2/Ccdc36/Sohlh2/Aurkc/Spo11/Gdf9/4930447C04Rik/Ihh/Dmc1	24
BP	GO:0003352	regulation of cilium movement	8|2376	16|16871	0.000683488	0.0477286	ENSMUSG00000073102/ENSMUSG00000038498/ENSMUSG00000031831/ENSMUSG00000003354/ENSMUSG00000061802/ENSMUSG00000031971/ENSMUSG00000039963/ENSMUSG00000038756	Drc1/Catsper1/Dnaaf1/Ccdc65/Armc4/Ccsap/Ccdc40/Ttll6	8
BP	GO:0050000	chromosome localization	22|2376	77|16871	0.000703487	0.0477793	ENSMUSG00000028678/ENSMUSG00000038292/ENSMUSG00000051455/ENSMUSG00000014747/ENSMUSG00000026605/ENSMUSG00000041431/ENSMUSG00000052616/ENSMUSG00000028873/ENSMUSG00000045328/ENSMUSG00000046755/ENSMUSG00000032534/ENSMUSG00000024791/ENSMUSG00000031787/ENSMUSG00000030677/ENSMUSG00000026683/ENSMUSG00000024056/ENSMUSG00000002055/ENSMUSG00000079553/ENSMUSG00000017716/ENSMUSG00000005883/ENSMUSG00000024786/…	Kif2c/Ccdc155/Meioc/Ankrd53/Cenpf/Ccnb1/Terb1/Cdca8/Cenpe/Kif2b/Cep63/Cdca5/Katnb1/Kif22/Nuf2/Ndc80/Spag5/Kifc1/Birc5/Spo11/Majin/Mei1	22
BP	GO:0051303	establishment of chromosome localization	22|2376	77|16871	0.000703487	0.0477793	ENSMUSG00000028678/ENSMUSG00000038292/ENSMUSG00000051455/ENSMUSG00000014747/ENSMUSG00000026605/ENSMUSG00000041431/ENSMUSG00000052616/ENSMUSG00000028873/ENSMUSG00000045328/ENSMUSG00000046755/ENSMUSG00000032534/ENSMUSG00000024791/ENSMUSG00000031787/ENSMUSG00000030677/ENSMUSG00000026683/ENSMUSG00000024056/ENSMUSG00000002055/ENSMUSG00000079553/ENSMUSG00000017716/ENSMUSG00000005883/ENSMUSG00000024786/…	Kif2c/Ccdc155/Meioc/Ankrd53/Cenpf/Ccnb1/Terb1/Cdca8/Cenpe/Kif2b/Cep63/Cdca5/Katnb1/Kif22/Nuf2/Ndc80/Spag5/Kifc1/Birc5/Spo11/Majin/Mei1	22
BP	GO:0030261	chromosome condensation	14|2376	40|16871	0.000734154	0.0491883	ENSMUSG00000020914/ENSMUSG00000048077/ENSMUSG00000041431/ENSMUSG00000038994/ENSMUSG00000022501/ENSMUSG00000038015/ENSMUSG00000024791/ENSMUSG00000015880/ENSMUSG00000050058/ENSMUSG00000044927/ENSMUSG00000034349/ENSMUSG00000047777/ENSMUSG00000027306/ENSMUSG00000019942	Top2a/H1fnt/Ccnb1/Hils1/Prm1/Prm2/Cdca5/Ncapg/Prm3/H1fx/Smc4/Phf13/Nusap1/Cdk1	14
CC	GO:0097223	sperm part	143|2404	221|17087	6.71621e-68	4.08346e-65	ENSMUSG00000041138/ENSMUSG00000041566/ENSMUSG00000046846/ENSMUSG00000022039/ENSMUSG00000020945/ENSMUSG00000003153/ENSMUSG00000040828/ENSMUSG00000046723/ENSMUSG00000042189/ENSMUSG00000031233/ENSMUSG00000040473/ENSMUSG00000024033/ENSMUSG00000032221/ENSMUSG00000012211/ENSMUSG00000023949/ENSMUSG00000030230/ENSMUSG00000028264/ENSMUSG00000030344/ENSMUSG00000030708/ENSMUSG00000022622/ENSMUSG00000049123/…	Nme8/Tssk1/Spesp1/Adam2/Lyzl6/Slc2a3/Catsperd/Adam24/Tekt3/Pgk2/Cfap69/Rsph1/Mns1/Tex22/Tcte1/Plcz1/Spaca1/Akap3/Dnajb13/Acr/Catsperg2/Spata31/Tbc1d21/Odf4/Ly6k/Saxo1/Mroh2b/Atp8b3/Pacrg/Cypt1/Odf2/Dpep3/Txndc8/Catsperz/Tex101/Tekt2/Oaz3/Tssk2/Iqub/Cabyr/Sun5/Spef2/Ptchd3/Catsper3/Cabcoco1/Trim36/Gm3417/Dnah1/Hyal5/Serpina5/Tcp11/Akap4/Adam3/Iqcf3/Fam170b/Enkur/Dnajb1/Zpbp2/Spata18/Spag6l/Eno4/Sp…	143
CC	GO:0031514	motile cilium	121|2404	183|17087	4.03086e-59	1.22538e-56	ENSMUSG00000041138/ENSMUSG00000033826/ENSMUSG00000041566/ENSMUSG00000047528/ENSMUSG00000027344/ENSMUSG00000028294/ENSMUSG00000073102/ENSMUSG00000020945/ENSMUSG00000048520/ENSMUSG00000031518/ENSMUSG00000040828/ENSMUSG00000042189/ENSMUSG00000031233/ENSMUSG00000040473/ENSMUSG00000038498/ENSMUSG00000024033/ENSMUSG00000032221/ENSMUSG00000020878/ENSMUSG00000023949/ENSMUSG00000033210/ENSMUSG00000030344/…	Nme8/Dnah8/Tssk1/Als2cr12/Fsip1/Cfap206/Drc1/Lyzl6/Fbxl13/Spata4/Catsperd/Tekt3/Pgk2/Cfap69/Catsper1/Rsph1/Mns1/Lrrc46/Tcte1/Slc9c1/Akap3/Dnajb13/Ldhc/Lrrc6/Catsperg2/Odf4/Saxo1/Mroh2b/Ccdc65/Pacrg/Cfap65/Odf2/Txndc8/Cfap52/Catsperz/Spag4/Cep295nl/Cabs1/Tekt2/Oaz3/Iqub/Cabyr/Sun5/Spef2/Spag17/Ptchd3/Catsper3/Cabcoco1/Ropn1l/Gm3417/Slc25a31/Dnah1/Fsip2/Efcab1/Tcp11/Akap4/Mak/Adcy10/Drc3/Enkur/Spat…	121
CC	GO:0097729	9+2 motile cilium	72|2404	103|17087	4.08892e-38	8.28688e-36	ENSMUSG00000041138/ENSMUSG00000020945/ENSMUSG00000040828/ENSMUSG00000042189/ENSMUSG00000031233/ENSMUSG00000040473/ENSMUSG00000024033/ENSMUSG00000032221/ENSMUSG00000023949/ENSMUSG00000030344/ENSMUSG00000030708/ENSMUSG00000049123/ENSMUSG00000032921/ENSMUSG00000028492/ENSMUSG00000022155/ENSMUSG00000037196/ENSMUSG00000026790/ENSMUSG00000038709/ENSMUSG00000050623/ENSMUSG00000028845/ENSMUSG00000028141/…	Nme8/Lyzl6/Catsperd/Tekt3/Pgk2/Cfap69/Rsph1/Mns1/Tcte1/Akap3/Dnajb13/Catsperg2/Odf4/Saxo1/Mroh2b/Pacrg/Odf2/Txndc8/Catsperz/Tekt2/Oaz3/Cabyr/Sun5/Spef2/Ptchd3/Cabcoco1/Gm3417/Dnah1/Efcab1/Tcp11/Akap4/Enkur/Spata18/Spag6l/Eno4/Ropn1/Hsp90aa1/Aldoart1/Spaca9/Catsperg1/Odf1/Spata6/Ak8/Dnali1/Spa17/Ccdc181/Tssk4/Odf3/Nme5/Sept12/Lyzl4/Ccdc172/Rnf38/Drd2/Wbp2nl/Tekt1/Glipr1l1/Ace/Akap14/Tekt5/Ift172/R…	72
CC	GO:0036126	sperm flagellum	69|2404	96|17087	7.65447e-38	1.16348e-35	ENSMUSG00000041138/ENSMUSG00000020945/ENSMUSG00000040828/ENSMUSG00000042189/ENSMUSG00000031233/ENSMUSG00000040473/ENSMUSG00000024033/ENSMUSG00000032221/ENSMUSG00000023949/ENSMUSG00000030344/ENSMUSG00000030708/ENSMUSG00000049123/ENSMUSG00000032921/ENSMUSG00000028492/ENSMUSG00000022155/ENSMUSG00000037196/ENSMUSG00000026790/ENSMUSG00000038709/ENSMUSG00000050623/ENSMUSG00000028845/ENSMUSG00000028141/…	Nme8/Lyzl6/Catsperd/Tekt3/Pgk2/Cfap69/Rsph1/Mns1/Tcte1/Akap3/Dnajb13/Catsperg2/Odf4/Saxo1/Mroh2b/Pacrg/Odf2/Txndc8/Catsperz/Tekt2/Oaz3/Cabyr/Sun5/Spef2/Ptchd3/Cabcoco1/Gm3417/Dnah1/Tcp11/Akap4/Enkur/Spata18/Spag6l/Eno4/Ropn1/Hsp90aa1/Aldoart1/Spaca9/Catsperg1/Odf1/Spata6/Ak8/Spa17/Ccdc181/Tssk4/Odf3/Nme5/Sept12/Lyzl4/Ccdc172/Rnf38/Drd2/Wbp2nl/Tekt1/Glipr1l1/Ace/Akap14/Tekt5/Ift172/Dcdc2c/Gstm5/If…	69
CC	GO:0044441	ciliary part	157|2404	395|17087	3.16698e-37	3.85105e-35	ENSMUSG00000041138/ENSMUSG00000033826/ENSMUSG00000028758/ENSMUSG00000052273/ENSMUSG00000028294/ENSMUSG00000073102/ENSMUSG00000020945/ENSMUSG00000067338/ENSMUSG00000061322/ENSMUSG00000038987/ENSMUSG00000040828/ENSMUSG00000031233/ENSMUSG00000040473/ENSMUSG00000024033/ENSMUSG00000032221/ENSMUSG00000053111/ENSMUSG00000033210/ENSMUSG00000030344/ENSMUSG00000030708/ENSMUSG00000044948/ENSMUSG00000049123/…	Nme8/Dnah8/Kif17/Dnah3/Cfap206/Drc1/Lyzl6/Tuba3b/Dnaic1/Cfap157/Catsperd/Pgk2/Cfap69/Rsph1/Mns1/Fank1/Slc9c1/Akap3/Dnajb13/Cfap43/Catsperg2/Spata7/Odf4/Saxo1/Hydin/Dnaaf1/Mroh2b/Ccdc65/Pacrg/Cenpf/Odf2/Ttll8/Armc4/Catsperz/Agbl4/Wdr78/Cabyr/Sun5/Spef2/Cfap126/Spag17/Ptchd3/Dnah1/Efcab1/Ccsap/Cep128/Dnah7a/Akap4/Mak/Tuba3a/Agbl2/Ccdc151/Drc3/Enkur/Tsga10ip/Mok/Spag6l/Eno4/Ropn1/Hsp90aa1/Cep41/Aldo…	157
CC	GO:0001669	acrosomal vesicle	78|2404	129|17087	2.13632e-34	2.16481e-32	ENSMUSG00000041566/ENSMUSG00000046846/ENSMUSG00000022039/ENSMUSG00000003153/ENSMUSG00000042189/ENSMUSG00000012211/ENSMUSG00000028264/ENSMUSG00000030344/ENSMUSG00000022622/ENSMUSG00000056223/ENSMUSG00000036244/ENSMUSG00000044678/ENSMUSG00000022155/ENSMUSG00000003341/ENSMUSG00000023257/ENSMUSG00000031898/ENSMUSG00000038709/ENSMUSG00000062773/ENSMUSG00000045521/ENSMUSG00000046192/ENSMUSG00000021499/…	Tssk1/Spesp1/Adam2/Slc2a3/Tekt3/Tex22/Spaca1/Akap3/Acr/Spata31/Tbc1d21/Ly6k/Mroh2b/Atp8b3/Cypt1/Dpep3/Txndc8/Tex101/Tssk2/Iqub/Catsper3/Trim36/Hyal5/Serpina5/Tcp11/Iqcf3/Fam170b/Enkur/Zpbp2/Spink2/Ace3/Spaca9/Fabp9/Acrv1/Arc/Prss39/Creb3l4/Dkkl1/Prss37/Sh3gl3/Prss40/Tsks/Arsa/Spaca3/Morn2/Spata16/Izumo1/Tssk4/Gm14569/Acrbp/Spaca4/Tmem225/Pomt1/Stk31/1700016D06Rik/Lyzl4/Pcsk4/Spaca7/Spam1/Capza3/E…	78
CC	GO:0005930	axoneme	60|2404	109|17087	9.47983e-24	8.23391e-22	ENSMUSG00000041138/ENSMUSG00000033826/ENSMUSG00000028758/ENSMUSG00000052273/ENSMUSG00000028294/ENSMUSG00000073102/ENSMUSG00000061322/ENSMUSG00000032221/ENSMUSG00000030708/ENSMUSG00000044948/ENSMUSG00000021007/ENSMUSG00000028492/ENSMUSG00000059854/ENSMUSG00000031831/ENSMUSG00000003354/ENSMUSG00000026605/ENSMUSG00000022388/ENSMUSG00000061802/ENSMUSG00000035126/ENSMUSG00000027867/ENSMUSG00000019027/…	Nme8/Dnah8/Kif17/Dnah3/Cfap206/Drc1/Dnaic1/Mns1/Dnajb13/Cfap43/Spata7/Saxo1/Hydin/Dnaaf1/Ccdc65/Cenpf/Ttll8/Armc4/Wdr78/Spag17/Dnah1/Efcab1/Ccsap/Dnah7a/Mak/Ccdc151/Drc3/Spag6l/Cfap44/Ak8/Cfap74/Dnali1/Dcdc2a/Ccdc40/Cfap221/Dnah7b/Spag16/Ift140/Dynlrb2/Rpgrip1/Dnah14/Dnah2/Akap14/Ift172/Maats1/Ccdc114/Dnah7c/Rsph9/Dnah10/Cfap73/Tctex1d2/Traf3ip1/Ttll3/Dnah6/Dnaic2/Kifap3/Bbs5/Gas8/Saxo2/Dync2h1	60
CC	GO:0097014	ciliary plasm	60|2404	110|17087	1.80303e-23	1.3703e-21	ENSMUSG00000041138/ENSMUSG00000033826/ENSMUSG00000028758/ENSMUSG00000052273/ENSMUSG00000028294/ENSMUSG00000073102/ENSMUSG00000061322/ENSMUSG00000032221/ENSMUSG00000030708/ENSMUSG00000044948/ENSMUSG00000021007/ENSMUSG00000028492/ENSMUSG00000059854/ENSMUSG00000031831/ENSMUSG00000003354/ENSMUSG00000026605/ENSMUSG00000022388/ENSMUSG00000061802/ENSMUSG00000035126/ENSMUSG00000027867/ENSMUSG00000019027/…	Nme8/Dnah8/Kif17/Dnah3/Cfap206/Drc1/Dnaic1/Mns1/Dnajb13/Cfap43/Spata7/Saxo1/Hydin/Dnaaf1/Ccdc65/Cenpf/Ttll8/Armc4/Wdr78/Spag17/Dnah1/Efcab1/Ccsap/Dnah7a/Mak/Ccdc151/Drc3/Spag6l/Cfap44/Ak8/Cfap74/Dnali1/Dcdc2a/Ccdc40/Cfap221/Dnah7b/Spag16/Ift140/Dynlrb2/Rpgrip1/Dnah14/Dnah2/Akap14/Ift172/Maats1/Ccdc114/Dnah7c/Rsph9/Dnah10/Cfap73/Tctex1d2/Traf3ip1/Ttll3/Dnah6/Dnaic2/Kifap3/Bbs5/Gas8/Saxo2/Dync2h1	60
CC	GO:0005875	microtubule associated complex	53|2404	132|17087	1.30503e-13	8.81617e-12	ENSMUSG00000041138/ENSMUSG00000033826/ENSMUSG00000028758/ENSMUSG00000028678/ENSMUSG00000052273/ENSMUSG00000061322/ENSMUSG00000015599/ENSMUSG00000060176/ENSMUSG00000035126/ENSMUSG00000033987/ENSMUSG00000116780/ENSMUSG00000019027/ENSMUSG00000096141/ENSMUSG00000051378/ENSMUSG00000032489/ENSMUSG00000028873/ENSMUSG00000046755/ENSMUSG00000036768/ENSMUSG00000042707/ENSMUSG00000027496/ENSMUSG00000032254/…	Nme8/Dnah8/Kif17/Kif2c/Dnah3/Dnaic1/Ttbk1/Kif27/Wdr78/Dnah17/Gm3417/Dnah1/Dnah7a/Kif18b/Kif9/Cdca8/Kif2b/Kif15/Dnali1/Aurka/Kif23/Dnah7b/Dynlt1a/Katnb1/Kif22/Dynlrb2/Kif3b/Wdr63/BC048507/Dnah14/Lrp8/Dnah2/Ccdc114/Dnah7c/Dnhd1/Klc3/Dnah10/Dynlt1f/Kif6/Tctex1d2/Kifc1/Birc5/Dnah6/Dnaic2/Aurkc/Map2/Kifap3/Kif2a/Dnal4/Haus4/Wdr34/Dync2h1/Kif11	53
CC	GO:0044447	axoneme part	25|2404	37|17087	1.50771e-13	9.1669e-12	ENSMUSG00000041138/ENSMUSG00000033826/ENSMUSG00000052273/ENSMUSG00000028294/ENSMUSG00000061322/ENSMUSG00000028492/ENSMUSG00000059854/ENSMUSG00000035126/ENSMUSG00000027867/ENSMUSG00000019027/ENSMUSG00000096141/ENSMUSG00000022783/ENSMUSG00000041144/ENSMUSG00000053153/ENSMUSG00000034467/ENSMUSG00000047369/ENSMUSG00000005237/ENSMUSG00000022805/ENSMUSG00000040189/ENSMUSG00000101337/ENSMUSG00000038011/…	Nme8/Dnah8/Dnah3/Cfap206/Dnaic1/Saxo1/Hydin/Wdr78/Spag17/Dnah1/Dnah7a/Spag6l/Dnah7b/Spag16/Dynlrb2/Dnah14/Dnah2/Maats1/Ccdc114/Dnah7c/Dnah10/Cfap73/Dnah6/Dnaic2/Saxo2	25
CC	GO:0032838	plasma membrane bounded cell projection cytoplasm	66|2404	192|17087	8.41767e-13	4.65268e-11	ENSMUSG00000041138/ENSMUSG00000033826/ENSMUSG00000028758/ENSMUSG00000052273/ENSMUSG00000028294/ENSMUSG00000073102/ENSMUSG00000061322/ENSMUSG00000032221/ENSMUSG00000030708/ENSMUSG00000044948/ENSMUSG00000021007/ENSMUSG00000028492/ENSMUSG00000059854/ENSMUSG00000031831/ENSMUSG00000003354/ENSMUSG00000026605/ENSMUSG00000022388/ENSMUSG00000061802/ENSMUSG00000035126/ENSMUSG00000027867/ENSMUSG00000019027/…	Nme8/Dnah8/Kif17/Dnah3/Cfap206/Drc1/Dnaic1/Mns1/Dnajb13/Cfap43/Spata7/Saxo1/Hydin/Dnaaf1/Ccdc65/Cenpf/Ttll8/Armc4/Wdr78/Spag17/Dnah1/Efcab1/Ccsap/Dnah7a/Mak/Ccdc151/Drc3/Spag6l/Cfap44/Ak8/Cfap74/Dnali1/Dcdc2a/Ccdc40/Cfap221/Dnah7b/Spag16/Ift140/Dynlrb2/Rpgrip1/Dnah14/Dnah2/Akap14/Ift172/Maats1/Ccdc114/Dnah7c/Rsph9/Tmem108/Dnah10/Cfap73/Tctex1d2/Mgarp/Traf3ip1/Rangap1/Ttll3/Dnah6/Dnaic2/Map2/Kifap…	66
CC	GO:0030141	secretory granule	97|2404	337|17087	1.14362e-12	5.79436e-11	ENSMUSG00000041566/ENSMUSG00000046846/ENSMUSG00000022039/ENSMUSG00000036687/ENSMUSG00000003153/ENSMUSG00000042189/ENSMUSG00000012211/ENSMUSG00000028264/ENSMUSG00000030344/ENSMUSG00000022622/ENSMUSG00000056223/ENSMUSG00000036244/ENSMUSG00000044678/ENSMUSG00000022155/ENSMUSG00000003341/ENSMUSG00000023257/ENSMUSG00000031898/ENSMUSG00000038709/ENSMUSG00000062773/ENSMUSG00000045521/ENSMUSG00000046192/…	Tssk1/Spesp1/Adam2/Tmem184a/Slc2a3/Tekt3/Tex22/Spaca1/Akap3/Acr/Spata31/Tbc1d21/Ly6k/Mroh2b/Atp8b3/Cypt1/Dpep3/Txndc8/Tex101/Tssk2/Iqub/Catsper3/Trim36/1700074P13Rik/Hyal5/Serpina5/Tcp11/Klk1b9/Iqcf3/Fam170b/Enkur/Zpbp2/Spink2/Ace3/Spaca9/Fabp9/Acrv1/Arc/Prss39/Creb3l4/Dkkl1/Prss37/Sh3gl3/Prss40/Tsks/Arsa/Ica1/F5/Spaca3/Morn2/Spata16/Izumo1/Tssk4/Gm14569/Acrbp/Spaca4/Tmem225/Pomt1/Stk31/Penk/1700…	97
CC	GO:0005858	axonemal dynein complex	16|2404	19|17087	1.43256e-11	6.69999e-10	ENSMUSG00000041138/ENSMUSG00000033826/ENSMUSG00000052273/ENSMUSG00000061322/ENSMUSG00000035126/ENSMUSG00000019027/ENSMUSG00000096141/ENSMUSG00000041144/ENSMUSG00000034467/ENSMUSG00000047369/ENSMUSG00000005237/ENSMUSG00000040189/ENSMUSG00000101337/ENSMUSG00000038011/ENSMUSG00000052861/ENSMUSG00000034706	Nme8/Dnah8/Dnah3/Dnaic1/Wdr78/Dnah1/Dnah7a/Dnah7b/Dynlrb2/Dnah14/Dnah2/Ccdc114/Dnah7c/Dnah10/Dnah6/Dnaic2	16
CC	GO:0030286	dynein complex	28|2404	53|17087	3.04495e-11	1.32238e-09	ENSMUSG00000041138/ENSMUSG00000033826/ENSMUSG00000052273/ENSMUSG00000061322/ENSMUSG00000035126/ENSMUSG00000033987/ENSMUSG00000116780/ENSMUSG00000019027/ENSMUSG00000096141/ENSMUSG00000042707/ENSMUSG00000041144/ENSMUSG00000092074/ENSMUSG00000034467/ENSMUSG00000043020/ENSMUSG00000064063/ENSMUSG00000047369/ENSMUSG00000005237/ENSMUSG00000040189/ENSMUSG00000101337/ENSMUSG00000030882/ENSMUSG00000038011/…	Nme8/Dnah8/Dnah3/Dnaic1/Wdr78/Dnah17/Gm3417/Dnah1/Dnah7a/Dnali1/Dnah7b/Dynlt1a/Dynlrb2/Wdr63/BC048507/Dnah14/Dnah2/Ccdc114/Dnah7c/Dnhd1/Dnah10/Dynlt1f/Tctex1d2/Dnah6/Dnaic2/Dnal4/Wdr34/Dync2h1	28
CC	GO:0036064	ciliary basal body	45|2404	124|17087	4.79002e-10	1.94155e-08	ENSMUSG00000028758/ENSMUSG00000067338/ENSMUSG00000038987/ENSMUSG00000053111/ENSMUSG00000021007/ENSMUSG00000028492/ENSMUSG00000026605/ENSMUSG00000026790/ENSMUSG00000061298/ENSMUSG00000026649/ENSMUSG00000031971/ENSMUSG00000067702/ENSMUSG00000040812/ENSMUSG00000029790/ENSMUSG00000026809/ENSMUSG00000057265/ENSMUSG00000001039/ENSMUSG00000063810/ENSMUSG00000024169/ENSMUSG00000045031/ENSMUSG00000031927/…	Kif17/Tuba3b/Cfap157/Fank1/Spata7/Saxo1/Cenpf/Odf2/Agbl4/Cfap126/Ccsap/Tuba3a/Agbl2/Cep41/Spaca9/Bbof1/B9d1/Alms1/Ift140/Cetn4/1700012B09Rik/Dzip1/Ush2a/Ccdc88a/Ift172/Cep290/Mapk15/Ift81/Ttll6/Ift122/Fam92b/Traf3ip1/Armc9/Ssx2ip/Kifap3/Poc1a/Poc1b/Bbs5/Whrn/Togaram1/Pifo/Gas8/Bbs9/Saxo2/Ttbk2	45
CC	GO:0002080	acrosomal membrane	19|2404	30|17087	7.05903e-10	2.58532e-08	ENSMUSG00000003153/ENSMUSG00000042189/ENSMUSG00000028264/ENSMUSG00000056223/ENSMUSG00000003341/ENSMUSG00000062773/ENSMUSG00000029678/ENSMUSG00000041550/ENSMUSG00000078127/ENSMUSG00000101605/ENSMUSG00000027938/ENSMUSG00000053184/ENSMUSG00000064158/ENSMUSG00000072770/ENSMUSG00000040541/ENSMUSG00000020131/ENSMUSG00000013091/ENSMUSG00000039202/ENSMUSG00000028457	Slc2a3/Tekt3/Spaca1/Spata31/Atp8b3/Tex101/Hyal5/Serpina5/Fam170b/Ace3/Creb3l4/Spaca3/Izumo1/Acrbp/Tmem225/Pcsk4/Tmem190/Abhd2/Atp8b5	19
CC	GO:0097228	sperm principal piece	16|2404	22|17087	7.2287e-10	2.58532e-08	ENSMUSG00000041138/ENSMUSG00000040828/ENSMUSG00000030344/ENSMUSG00000049123/ENSMUSG00000050623/ENSMUSG00000024430/ENSMUSG00000050089/ENSMUSG00000026679/ENSMUSG00000022783/ENSMUSG00000048029/ENSMUSG00000022832/ENSMUSG00000049676/ENSMUSG00000001948/ENSMUSG00000038564/ENSMUSG00000029469/ENSMUSG00000021693	Nme8/Catsperd/Akap3/Catsperg2/Catsperz/Cabyr/Akap4/Enkur/Spag6l/Eno4/Ropn1/Catsperg1/Spa17/Ift172/Ift81/Kif2a	16
CC	GO:0044450	microtubule organizing center part	52|2404	167|17087	1.10472e-08	3.7315e-07	ENSMUSG00000036598/ENSMUSG00000020914/ENSMUSG00000028492/ENSMUSG00000026790/ENSMUSG00000061298/ENSMUSG00000045521/ENSMUSG00000031971/ENSMUSG00000061533/ENSMUSG00000040812/ENSMUSG00000040312/ENSMUSG00000029790/ENSMUSG00000030867/ENSMUSG00000050996/ENSMUSG00000039977/ENSMUSG00000025758/ENSMUSG00000059891/ENSMUSG00000027496/ENSMUSG00000032534/ENSMUSG00000010044/ENSMUSG00000031787/ENSMUSG00000063810/…	Ccdc113/Top2a/Saxo1/Odf2/Agbl4/Tssk2/Ccsap/Cep128/Agbl2/Cchcr1/Cep41/Plk1/Cetn1/Deup1/Plk4/Tsks/Aurka/Cep63/Zmynd10/Katnb1/Alms1/Cetn4/Sclt1/Ccdc13/Sass6/Cep72/Ccdc92/Dzip1/Cep164/Ccdc88a/Stil/Cep290/Mapk15/Spag5/Fam92b/Birc5/Cep170/Cep89/Ssx2ip/Pax2/Poc1a/Kif2a/Poc1b/Hap1/Ccp110/Bbs5/Cdk5rap2/Tcp1/Bbs9/Saxo2/Ttbk2/Cep55	52
CC	GO:0000793	condensed chromosome	68|2404	248|17087	2.33257e-08	7.46423e-07	ENSMUSG00000109864/ENSMUSG00000026622/ENSMUSG00000028678/ENSMUSG00000036928/ENSMUSG00000027855/ENSMUSG00000059970/ENSMUSG00000027379/ENSMUSG00000024033/ENSMUSG00000038292/ENSMUSG00000027331/ENSMUSG00000028109/ENSMUSG00000020914/ENSMUSG00000026605/ENSMUSG00000022432/ENSMUSG00000031756/ENSMUSG00000036223/ENSMUSG00000041431/ENSMUSG00000033409/ENSMUSG00000030867/ENSMUSG00000045328/ENSMUSG00000025480/…	Eid3/Nek2/Kif2c/Stag3/Sycp1/Hspa2/Bub1/Rsph1/Ccdc155/Knstrn/Hormad1/Top2a/Cenpf/Smc1b/Cenpn/Ska1/Ccnb1/Syce1l/Plk1/Cenpe/Syce1/Kif2b/Fkbp6/Aurka/Cdca5/Sycp2/Cenpv/Syce3/Rcc1/Ncapg/Syce2/Spout1/Rec8/Tex14/Nuf2/Tex12/Ndc80/Lrwd1/1700013H16Rik/Sycp3/Meikin/Fancd2/Gm21996/Smc4/Spag5/Msh4/Cenpu/AI481877/Ccdc36/Gm20824/Birc5/Gm21865/Rangap1/3830403N18Rik/Cenpw/Incenp/Kifap3/4930447C04Rik/Kntc1/Hormad2/…	68
CC	GO:0036128	CatSper complex	10|2404	11|17087	2.86996e-08	8.72468e-07	ENSMUSG00000059970/ENSMUSG00000040828/ENSMUSG00000038498/ENSMUSG00000049123/ENSMUSG00000047014/ENSMUSG00000050623/ENSMUSG00000021499/ENSMUSG00000033486/ENSMUSG00000049676/ENSMUSG00000091476	Hspa2/Catsperd/Catsper1/Catsperg2/Catsperb/Catsperz/Catsper3/Catsper2/Catsperg1/Catspere2	10
CC	GO:0005819	spindle	83|2404	328|17087	3.84616e-08	1.11355e-06	ENSMUSG00000026622/ENSMUSG00000022249/ENSMUSG00000059970/ENSMUSG00000024033/ENSMUSG00000038292/ENSMUSG00000027331/ENSMUSG00000037020/ENSMUSG00000014747/ENSMUSG00000026605/ENSMUSG00000026790/ENSMUSG00000022322/ENSMUSG00000050107/ENSMUSG00000029165/ENSMUSG00000031971/ENSMUSG00000061533/ENSMUSG00000021363/ENSMUSG00000051378/ENSMUSG00000036223/ENSMUSG00000041431/ENSMUSG00000028873/ENSMUSG00000030867/…	Nek2/Ttc23l/Hspa2/Rsph1/Ccdc155/Knstrn/Wdr62/Ankrd53/Cenpf/Odf2/Shcbp1/Haspin/Agbl5/Ccsap/Cep128/Mak/Kif18b/Ska1/Ccnb1/Cdca8/Plk1/Cetn1/Cenpe/Bex4/Kif2b/Espl1/Kif15/Aurka/Ccna1/Cep63/Dcdc2a/Kif23/Dynlt1a/Fam110a/Katnb1/Kif22/Cenpv/Alms1/Sept12/Kif3b/Shcbp1l/Spout1/Cdc20/Efhc1/Ect2/Racgap1/Spag8/Mapk15/Dynlt1f/Spag5/Map7d3/Tctex1d2/Kifc1/Ddx11/Birc5/Cdc14b/Rangap1/Katnal2/Cep170/Cep89/Incenp/Kifap…	83
CC	GO:0005874	microtubule	94|2404	390|17087	6.25291e-08	1.72808e-06	ENSMUSG00000033826/ENSMUSG00000045467/ENSMUSG00000028758/ENSMUSG00000026622/ENSMUSG00000028678/ENSMUSG00000052273/ENSMUSG00000028294/ENSMUSG00000067338/ENSMUSG00000061322/ENSMUSG00000042189/ENSMUSG00000027331/ENSMUSG00000028492/ENSMUSG00000060176/ENSMUSG00000026790/ENSMUSG00000022388/ENSMUSG00000038180/ENSMUSG00000028845/ENSMUSG00000027867/ENSMUSG00000038555/ENSMUSG00000116780/ENSMUSG00000019027/…	Dnah8/Ttll13/Kif17/Nek2/Kif2c/Dnah3/Cfap206/Tuba3b/Dnaic1/Tekt3/Knstrn/Saxo1/Kif27/Odf2/Ttll8/Spag4/Tekt2/Spag17/Reep2/Gm3417/Dnah1/Ccsap/Tuba3a/Kif18b/Ska1/Kif9/Spag6l/Plk1/Ptpn20/Spaca9/Cenpe/Bex4/Kif2b/Fhdc1/Kif15/Aurka/Dcdc2a/Kif23/Ttll5/Dynlt1a/Ccdc181/Katnb1/Kif22/Dynlrb2/Enkd1/Kif3b/Slc8a2/Ttll11/BC048507/Ttll9/Tekt1/Dnah2/Jakmip1/Reep4/Klc3/Dcdc2c/Dynlt1f/Hook1/Spag5/Kif6/Kifc1/Ttll6/Tubb…	94
CC	GO:0005814	centriole	40|2404	121|17087	8.74013e-08	2.31043e-06	ENSMUSG00000020914/ENSMUSG00000028492/ENSMUSG00000026790/ENSMUSG00000061298/ENSMUSG00000045521/ENSMUSG00000031971/ENSMUSG00000061533/ENSMUSG00000040812/ENSMUSG00000040312/ENSMUSG00000029790/ENSMUSG00000030867/ENSMUSG00000050996/ENSMUSG00000039977/ENSMUSG00000025758/ENSMUSG00000059891/ENSMUSG00000027496/ENSMUSG00000032534/ENSMUSG00000063810/ENSMUSG00000045031/ENSMUSG00000059834/ENSMUSG00000027959/…	Top2a/Saxo1/Odf2/Agbl4/Tssk2/Ccsap/Cep128/Agbl2/Cchcr1/Cep41/Plk1/Cetn1/Deup1/Plk4/Tsks/Aurka/Cep63/Alms1/Cetn4/Sclt1/Sass6/Ccdc92/Dzip1/Cep164/Ccdc88a/Stil/Cep290/Mapk15/Fam92b/Birc5/Cep170/Cep89/Poc1a/Kif2a/Poc1b/Hap1/Ccp110/Saxo2/Ttbk2/Cep55	40
CC	GO:0030990	intraciliary transport particle	16|2404	29|17087	2.45937e-07	6.23041e-06	ENSMUSG00000043621/ENSMUSG00000028758/ENSMUSG00000032514/ENSMUSG00000075272/ENSMUSG00000024169/ENSMUSG00000007987/ENSMUSG00000028576/ENSMUSG00000038564/ENSMUSG00000034848/ENSMUSG00000037890/ENSMUSG00000029469/ENSMUSG00000030323/ENSMUSG00000034292/ENSMUSG00000034317/ENSMUSG00000007867/ENSMUSG00000022621	Ubxn10/Kif17/Ttc21a/Ttc30a2/Ift140/Ift22/Ift74/Ift172/Ttc21b/Wdr19/Ift81/Ift122/Traf3ip1/Trim59/Ift43/Rabl2	16
CC	GO:0000794	condensed nuclear chromosome	42|2404	136|17087	3.54967e-07	8.63279e-06	ENSMUSG00000026622/ENSMUSG00000036928/ENSMUSG00000027855/ENSMUSG00000059970/ENSMUSG00000027379/ENSMUSG00000024033/ENSMUSG00000038292/ENSMUSG00000028109/ENSMUSG00000022432/ENSMUSG00000041431/ENSMUSG00000033409/ENSMUSG00000030867/ENSMUSG00000025480/ENSMUSG00000040013/ENSMUSG00000027496/ENSMUSG00000060445/ENSMUSG00000078938/ENSMUSG00000028896/ENSMUSG00000003824/ENSMUSG00000002324/ENSMUSG00000026683/…	Nek2/Stag3/Sycp1/Hspa2/Bub1/Rsph1/Ccdc155/Hormad1/Smc1b/Ccnb1/Syce1l/Plk1/Syce1/Fkbp6/Aurka/Sycp2/Syce3/Rcc1/Syce2/Rec8/Nuf2/Tex12/Ndc80/1700013H16Rik/Sycp3/Meikin/Gm21996/Msh4/AI481877/Ccdc36/Gm20824/Gm21865/3830403N18Rik/Incenp/Kifap3/4930447C04Rik/Hormad2/Sgo1/Gm29276/Sgo2a/Dmc1/Dsn1	42
CC	GO:0035686	sperm fibrous sheath	9|2404	11|17087	8.95533e-07	2.09417e-05	ENSMUSG00000041138/ENSMUSG00000031233/ENSMUSG00000030344/ENSMUSG00000024430/ENSMUSG00000050089/ENSMUSG00000059343/ENSMUSG00000001948/ENSMUSG00000036551/ENSMUSG00000004032	Nme8/Pgk2/Akap3/Cabyr/Akap4/Aldoart1/Spa17/Akap14/Gstm5	9
CC	GO:0005813	centrosome	108|2404	499|17087	2.09631e-06	4.72059e-05	ENSMUSG00000022768/ENSMUSG00000032218/ENSMUSG00000026622/ENSMUSG00000028678/ENSMUSG00000029828/ENSMUSG00000061322/ENSMUSG00000072878/ENSMUSG00000036598/ENSMUSG00000050555/ENSMUSG00000037020/ENSMUSG00000026605/ENSMUSG00000026790/ENSMUSG00000036168/ENSMUSG00000076433/ENSMUSG00000050107/ENSMUSG00000019945/ENSMUSG00000009115/ENSMUSG00000031971/ENSMUSG00000021363/ENSMUSG00000041431/ENSMUSG00000029790/…	Ccdc116/Ccnb2/Nek2/Kif2c/4921507P07Rik/Dnaic1/1700123L14Rik/Ccdc113/Hyls1/Wdr62/Cenpf/Odf2/Ccdc38/Cep295nl/Haspin/Cabcoco1/Spatc1l/Ccsap/Mak/Ccnb1/Cep41/Ccdc187/Plk1/Cetn1/Plk4/Kif2b/Espl1/Spatc1/Ccdc81/Aurka/Cep63/Kif23/B9d1/Zmynd10/Ttll5/Ppp1r42/Katnb1/Alms1/Ift140/Cetn4/Sclt1/Ccdc13/Sass6/Cep126/D7Ertd443e/Kif3b/Cep72/Ccdc92/Dtl/Spout1/Cdc20/Ccdc88b/Akna/Efhc1/Ndc80/Cep164/Ccdc88a/Hmmr/Ift22/I…	108
CC	GO:0000779	condensed chromosome, centromeric region	33|2404	103|17087	2.51552e-06	5.46228e-05	ENSMUSG00000026622/ENSMUSG00000028678/ENSMUSG00000027379/ENSMUSG00000027331/ENSMUSG00000026605/ENSMUSG00000031756/ENSMUSG00000036223/ENSMUSG00000041431/ENSMUSG00000030867/ENSMUSG00000045328/ENSMUSG00000046755/ENSMUSG00000027496/ENSMUSG00000018509/ENSMUSG00000015880/ENSMUSG00000039660/ENSMUSG00000002324/ENSMUSG00000010342/ENSMUSG00000026683/ENSMUSG00000024056/ENSMUSG00000029703/ENSMUSG00000020332/…	Nek2/Kif2c/Bub1/Knstrn/Cenpf/Cenpn/Ska1/Ccnb1/Plk1/Cenpe/Kif2b/Aurka/Cenpv/Ncapg/Spout1/Rec8/Tex14/Nuf2/Ndc80/Lrwd1/Meikin/Spag5/Cenpu/Birc5/Rangap1/Cenpw/Incenp/Kntc1/Sgo1/Itgb3bp/Knl1/Sgo2a/Dsn1	33
CC	GO:0000922	spindle pole	42|2404	151|17087	7.23605e-06	0.000151708	ENSMUSG00000026622/ENSMUSG00000038292/ENSMUSG00000027331/ENSMUSG00000037020/ENSMUSG00000014747/ENSMUSG00000026605/ENSMUSG00000026790/ENSMUSG00000061533/ENSMUSG00000041431/ENSMUSG00000030867/ENSMUSG00000050996/ENSMUSG00000047844/ENSMUSG00000027496/ENSMUSG00000032534/ENSMUSG00000027459/ENSMUSG00000031787/ENSMUSG00000063810/ENSMUSG00000039660/ENSMUSG00000006398/ENSMUSG00000041809/ENSMUSG00000002055/…	Nek2/Ccdc155/Knstrn/Wdr62/Ankrd53/Cenpf/Odf2/Cep128/Ccnb1/Plk1/Cetn1/Bex4/Aurka/Cep63/Fam110a/Katnb1/Alms1/Spout1/Cdc20/Efhc1/Spag5/Tctex1d2/Kifc1/Ddx11/Katnal2/Cep89/Tnks/Poc1a/Kif2a/Poc1b/Kntc1/Ckap2l/Rmdn2/Sgo1/Cdc6/Cdc14a/Map10/Cdk5rap2/Prc1/Kif11/Katnal1/Dsn1	42
CC	GO:0000777	condensed chromosome kinetochore	30|2404	94|17087	7.73023e-06	0.000156666	ENSMUSG00000026622/ENSMUSG00000028678/ENSMUSG00000027379/ENSMUSG00000027331/ENSMUSG00000026605/ENSMUSG00000031756/ENSMUSG00000036223/ENSMUSG00000041431/ENSMUSG00000030867/ENSMUSG00000046755/ENSMUSG00000018509/ENSMUSG00000039660/ENSMUSG00000002324/ENSMUSG00000010342/ENSMUSG00000026683/ENSMUSG00000024056/ENSMUSG00000029703/ENSMUSG00000020332/ENSMUSG00000002055/ENSMUSG00000031629/ENSMUSG00000017716/…	Nek2/Kif2c/Bub1/Knstrn/Cenpf/Cenpn/Ska1/Ccnb1/Plk1/Kif2b/Cenpv/Spout1/Rec8/Tex14/Nuf2/Ndc80/Lrwd1/Meikin/Spag5/Cenpu/Birc5/Rangap1/Cenpw/Incenp/Kntc1/Sgo1/Itgb3bp/Knl1/Sgo2a/Dsn1	30
CC	GO:0043073	germ cell nucleus	13|2404	25|17087	8.10329e-06	0.000158929	ENSMUSG00000036928/ENSMUSG00000027855/ENSMUSG00000059970/ENSMUSG00000038994/ENSMUSG00000026182/ENSMUSG00000043050/ENSMUSG00000036557/ENSMUSG00000038932/ENSMUSG00000027496/ENSMUSG00000002324/ENSMUSG00000023999/ENSMUSG00000037737/ENSMUSG00000070979	Stag3/Sycp1/Hspa2/Hils1/Tnp1/Tnp2/Stpg4/Tcfl5/Aurka/Rec8/Kif6/Actrt3/Actl7a	13
CC	GO:0097524	sperm plasma membrane	8|2404	11|17087	1.68296e-05	0.000319762	ENSMUSG00000020945/ENSMUSG00000046723/ENSMUSG00000021270/ENSMUSG00000043468/ENSMUSG00000043945/ENSMUSG00000072972/ENSMUSG00000048516/ENSMUSG00000039202	Lyzl6/Adam24/Hsp90aa1/Adam30/Adam6a/Adam4/Adam26a/Abhd2	8
CC	GO:0035869	ciliary transition zone	22|2404	62|17087	1.93589e-05	0.000356672	ENSMUSG00000028758/ENSMUSG00000021007/ENSMUSG00000031971/ENSMUSG00000021363/ENSMUSG00000039330/ENSMUSG00000050996/ENSMUSG00000020462/ENSMUSG00000001039/ENSMUSG00000024169/ENSMUSG00000057132/ENSMUSG00000026609/ENSMUSG00000019971/ENSMUSG00000037890/ENSMUSG00000030323/ENSMUSG00000034292/ENSMUSG00000026585/ENSMUSG00000069170/ENSMUSG00000039137/ENSMUSG00000020990/ENSMUSG00000020895/ENSMUSG00000035919/…	Kif17/Spata7/Ccsap/Mak/Tsga10ip/Cetn1/Cfap36/B9d1/Ift140/Rpgrip1/Ush2a/Cep290/Wdr19/Ift122/Traf3ip1/Kifap3/Adgrv1/Whrn/Cdkl1/Tmem107/Bbs9/Ttbk2	22
CC	GO:0000795	synaptonemal complex	26|2404	81|17087	2.73009e-05	0.000474255	ENSMUSG00000036928/ENSMUSG00000027855/ENSMUSG00000059970/ENSMUSG00000038292/ENSMUSG00000028109/ENSMUSG00000022432/ENSMUSG00000033409/ENSMUSG00000030867/ENSMUSG00000025480/ENSMUSG00000040013/ENSMUSG00000060445/ENSMUSG00000078938/ENSMUSG00000003824/ENSMUSG00000002324/ENSMUSG00000032065/ENSMUSG00000054727/ENSMUSG00000020059/ENSMUSG00000100608/ENSMUSG00000005493/ENSMUSG00000101928/ENSMUSG00000093895/…	Stag3/Sycp1/Hspa2/Ccdc155/Hormad1/Smc1b/Syce1l/Plk1/Syce1/Fkbp6/Sycp2/Syce3/Syce2/Rec8/Tex12/1700013H16Rik/Sycp3/Gm21996/Msh4/Gm20824/Gm21865/3830403N18Rik/Incenp/4930447C04Rik/Hormad2/Gm29276	26
CC	GO:0099086	synaptonemal structure	26|2404	81|17087	2.73009e-05	0.000474255	ENSMUSG00000036928/ENSMUSG00000027855/ENSMUSG00000059970/ENSMUSG00000038292/ENSMUSG00000028109/ENSMUSG00000022432/ENSMUSG00000033409/ENSMUSG00000030867/ENSMUSG00000025480/ENSMUSG00000040013/ENSMUSG00000060445/ENSMUSG00000078938/ENSMUSG00000003824/ENSMUSG00000002324/ENSMUSG00000032065/ENSMUSG00000054727/ENSMUSG00000020059/ENSMUSG00000100608/ENSMUSG00000005493/ENSMUSG00000101928/ENSMUSG00000093895/…	Stag3/Sycp1/Hspa2/Ccdc155/Hormad1/Smc1b/Syce1l/Plk1/Syce1/Fkbp6/Sycp2/Syce3/Syce2/Rec8/Tex12/1700013H16Rik/Sycp3/Gm21996/Msh4/Gm20824/Gm21865/3830403N18Rik/Incenp/4930447C04Rik/Hormad2/Gm29276	26
CC	GO:0001673	male germ cell nucleus	11|2404	21|17087	3.7642e-05	0.000635732	ENSMUSG00000036928/ENSMUSG00000027855/ENSMUSG00000059970/ENSMUSG00000038994/ENSMUSG00000026182/ENSMUSG00000043050/ENSMUSG00000038932/ENSMUSG00000002324/ENSMUSG00000023999/ENSMUSG00000037737/ENSMUSG00000070979	Stag3/Sycp1/Hspa2/Hils1/Tnp1/Tnp2/Tcfl5/Rec8/Kif6/Actrt3/Actl7a	11
CC	GO:0072686	mitotic spindle	29|2404	97|17087	4.31336e-05	0.000671574	ENSMUSG00000027331/ENSMUSG00000029165/ENSMUSG00000031971/ENSMUSG00000021363/ENSMUSG00000051378/ENSMUSG00000045328/ENSMUSG00000046755/ENSMUSG00000058290/ENSMUSG00000027496/ENSMUSG00000035910/ENSMUSG00000032254/ENSMUSG00000030677/ENSMUSG00000039660/ENSMUSG00000041809/ENSMUSG00000027699/ENSMUSG00000023015/ENSMUSG00000002055/ENSMUSG00000079553/ENSMUSG00000033102/ENSMUSG00000022391/ENSMUSG00000031529/…	Knstrn/Agbl5/Ccsap/Mak/Kif18b/Cenpe/Kif2b/Espl1/Aurka/Dcdc2a/Kif23/Kif22/Spout1/Efhc1/Ect2/Racgap1/Spag5/Kifc1/Cdc14b/Rangap1/Tnks/Ckap2l/Rmdn2/Nusap1/Cdc14a/Map10/Cdk5rap2/Kif11/Cdk1	29
CC	GO:0043186	P granule	10|2404	18|17087	4.41825e-05	0.000671574	ENSMUSG00000040629/ENSMUSG00000021758/ENSMUSG00000029423/ENSMUSG00000060985/ENSMUSG00000045662/ENSMUSG00000010796/ENSMUSG00000054003/ENSMUSG00000025081/ENSMUSG00000035517/ENSMUSG00000008393	Mael/Ddx4/Piwil1/Tdrd5/Henmt1/Asz1/Tdrd9/Tdrd1/Tdrd7/Carhsp1	10
CC	GO:0045495	pole plasm	10|2404	18|17087	4.41825e-05	0.000671574	ENSMUSG00000040629/ENSMUSG00000021758/ENSMUSG00000029423/ENSMUSG00000060985/ENSMUSG00000045662/ENSMUSG00000010796/ENSMUSG00000054003/ENSMUSG00000025081/ENSMUSG00000035517/ENSMUSG00000008393	Mael/Ddx4/Piwil1/Tdrd5/Henmt1/Asz1/Tdrd9/Tdrd1/Tdrd7/Carhsp1	10
CC	GO:0060293	germ plasm	10|2404	18|17087	4.41825e-05	0.000671574	ENSMUSG00000040629/ENSMUSG00000021758/ENSMUSG00000029423/ENSMUSG00000060985/ENSMUSG00000045662/ENSMUSG00000010796/ENSMUSG00000054003/ENSMUSG00000025081/ENSMUSG00000035517/ENSMUSG00000008393	Mael/Ddx4/Piwil1/Tdrd5/Henmt1/Asz1/Tdrd9/Tdrd1/Tdrd7/Carhsp1	10
CC	GO:0097225	sperm midpiece	11|2404	22|17087	6.57167e-05	0.000974531	ENSMUSG00000020945/ENSMUSG00000040473/ENSMUSG00000022155/ENSMUSG00000037196/ENSMUSG00000072663/ENSMUSG00000039198/ENSMUSG00000025090/ENSMUSG00000020681/ENSMUSG00000038564/ENSMUSG00000029469/ENSMUSG00000022621	Lyzl6/Cfap69/Mroh2b/Pacrg/Spef2/Ptchd3/Ccdc172/Ace/Ift172/Ift81/Rabl2	11
CC	GO:0000776	kinetochore	34|2404	125|17087	8.45064e-05	0.00122333	ENSMUSG00000026622/ENSMUSG00000028678/ENSMUSG00000027379/ENSMUSG00000027331/ENSMUSG00000026605/ENSMUSG00000031756/ENSMUSG00000036223/ENSMUSG00000041431/ENSMUSG00000030867/ENSMUSG00000045328/ENSMUSG00000046755/ENSMUSG00000018509/ENSMUSG00000038379/ENSMUSG00000039660/ENSMUSG00000002324/ENSMUSG00000010342/ENSMUSG00000026683/ENSMUSG00000024056/ENSMUSG00000029703/ENSMUSG00000063550/ENSMUSG00000020332/…	Nek2/Kif2c/Bub1/Knstrn/Cenpf/Cenpn/Ska1/Ccnb1/Plk1/Cenpe/Kif2b/Cenpv/Ttk/Spout1/Rec8/Tex14/Nuf2/Ndc80/Lrwd1/Nup98/Meikin/Spag5/Cenpu/Birc5/Rangap1/Cenpw/Incenp/Kntc1/Sgo1/Itgb3bp/Psen1/Knl1/Sgo2a/Dsn1	34
CC	GO:0061827	sperm head	9|2404	16|17087	9.528e-05	0.00134722	ENSMUSG00000046723/ENSMUSG00000030230/ENSMUSG00000031553/ENSMUSG00000005483/ENSMUSG00000043468/ENSMUSG00000043945/ENSMUSG00000072972/ENSMUSG00000048516/ENSMUSG00000022455	Adam24/Plcz1/Adam3/Dnajb1/Adam30/Adam6a/Adam4/Adam26a/Wbp2nl	9
CC	GO:0000780	condensed nuclear chromosome, centromeric region	11|2404	24|17087	0.000177283	0.00244973	ENSMUSG00000027379/ENSMUSG00000041431/ENSMUSG00000030867/ENSMUSG00000027496/ENSMUSG00000002324/ENSMUSG00000026683/ENSMUSG00000024056/ENSMUSG00000020332/ENSMUSG00000023940/ENSMUSG00000026039/ENSMUSG00000027635	Bub1/Ccnb1/Plk1/Aurka/Rec8/Nuf2/Ndc80/Meikin/Sgo1/Sgo2a/Dsn1	11
CC	GO:0000775	chromosome, centromeric region	43|2404	177|17087	0.000185914	0.00251191	ENSMUSG00000026622/ENSMUSG00000028678/ENSMUSG00000036928/ENSMUSG00000027855/ENSMUSG00000027379/ENSMUSG00000027331/ENSMUSG00000026605/ENSMUSG00000022432/ENSMUSG00000053914/ENSMUSG00000031756/ENSMUSG00000036223/ENSMUSG00000041431/ENSMUSG00000028873/ENSMUSG00000030867/ENSMUSG00000045328/ENSMUSG00000046755/ENSMUSG00000027496/ENSMUSG00000018509/ENSMUSG00000038379/ENSMUSG00000015880/ENSMUSG00000039660/…	Nek2/Kif2c/Stag3/Sycp1/Bub1/Knstrn/Cenpf/Smc1b/Kdm4d/Cenpn/Ska1/Ccnb1/Cdca8/Plk1/Cenpe/Kif2b/Aurka/Cenpv/Ttk/Ncapg/Spout1/Rec8/Tex14/Nuf2/Ndc80/Lrwd1/Nup98/Meikin/Spag5/Cenpu/Birc5/Rangap1/Cenpw/Incenp/Tnks/Kntc1/Sgo1/Itgb3bp/Psen1/Knl1/Daxx/Sgo2a/Dsn1	43
CC	GO:0032391	photoreceptor connecting cilium	14|2404	36|17087	0.00020593	0.00266532	ENSMUSG00000028758/ENSMUSG00000021007/ENSMUSG00000021363/ENSMUSG00000039330/ENSMUSG00000050996/ENSMUSG00000024169/ENSMUSG00000057132/ENSMUSG00000026609/ENSMUSG00000019971/ENSMUSG00000037890/ENSMUSG00000030323/ENSMUSG00000026585/ENSMUSG00000069170/ENSMUSG00000039137	Kif17/Spata7/Mak/Tsga10ip/Cetn1/Ift140/Rpgrip1/Ush2a/Cep290/Wdr19/Ift122/Kifap3/Adgrv1/Whrn	14
CC	GO:0033391	chromatoid body	8|2404	14|17087	0.000206036	0.00266532	ENSMUSG00000040629/ENSMUSG00000021758/ENSMUSG00000029423/ENSMUSG00000032101/ENSMUSG00000060985/ENSMUSG00000025081/ENSMUSG00000027880/ENSMUSG00000035517	Mael/Ddx4/Piwil1/Ddx25/Tdrd5/Tdrd1/Slc25a54/Tdrd7	8
CC	GO:0030992	intraciliary transport particle B	10|2404	21|17087	0.000237777	0.00301184	ENSMUSG00000043621/ENSMUSG00000028758/ENSMUSG00000075272/ENSMUSG00000007987/ENSMUSG00000028576/ENSMUSG00000038564/ENSMUSG00000029469/ENSMUSG00000034292/ENSMUSG00000034317/ENSMUSG00000022621	Ubxn10/Kif17/Ttc30a2/Ift22/Ift74/Ift172/Ift81/Traf3ip1/Trim59/Rabl2	10
CC	GO:0005871	kinesin complex	16|2404	47|17087	0.000443828	0.0054341	ENSMUSG00000028758/ENSMUSG00000028678/ENSMUSG00000060176/ENSMUSG00000051378/ENSMUSG00000032489/ENSMUSG00000046755/ENSMUSG00000036768/ENSMUSG00000032254/ENSMUSG00000030677/ENSMUSG00000027475/ENSMUSG00000040714/ENSMUSG00000023999/ENSMUSG00000079553/ENSMUSG00000026585/ENSMUSG00000021693/ENSMUSG00000012443	Kif17/Kif2c/Kif27/Kif18b/Kif9/Kif2b/Kif15/Kif23/Kif22/Kif3b/Klc3/Kif6/Kifc1/Kifap3/Kif2a/Kif11	16
CC	GO:0002177	manchette	7|2404	12|17087	0.000446883	0.0054341	ENSMUSG00000071636/ENSMUSG00000072663/ENSMUSG00000028441/ENSMUSG00000025916/ENSMUSG00000026578/ENSMUSG00000056215/ENSMUSG00000035578	Rimbp3/Spef2/1110017D15Rik/Ppp1r42/Ccdc181/Lrguk/Iqcg	7
CC	GO:0097733	photoreceptor cell cilium	24|2404	85|17087	0.000490539	0.00584799	ENSMUSG00000028758/ENSMUSG00000021007/ENSMUSG00000021363/ENSMUSG00000039330/ENSMUSG00000050996/ENSMUSG00000067367/ENSMUSG00000024169/ENSMUSG00000057132/ENSMUSG00000037541/ENSMUSG00000026609/ENSMUSG00000044340/ENSMUSG00000019971/ENSMUSG00000037890/ENSMUSG00000029086/ENSMUSG00000030323/ENSMUSG00000023978/ENSMUSG00000021983/ENSMUSG00000032968/ENSMUSG00000026585/ENSMUSG00000042064/ENSMUSG00000069170/…	Kif17/Spata7/Mak/Tsga10ip/Cetn1/Lyar/Ift140/Rpgrip1/Shank2/Ush2a/Phlpp1/Cep290/Wdr19/Prom1/Ift122/Prph2/Atp8a2/Inha/Kifap3/Myo3b/Adgrv1/Whrn/Prcd/Cngb3	24
CC	GO:0097731	9+0 non-motile cilium	24|2404	86|17087	0.000591027	0.00691047	ENSMUSG00000028758/ENSMUSG00000021007/ENSMUSG00000021363/ENSMUSG00000039330/ENSMUSG00000050996/ENSMUSG00000067367/ENSMUSG00000024169/ENSMUSG00000057132/ENSMUSG00000037541/ENSMUSG00000026609/ENSMUSG00000044340/ENSMUSG00000019971/ENSMUSG00000037890/ENSMUSG00000029086/ENSMUSG00000030323/ENSMUSG00000023978/ENSMUSG00000021983/ENSMUSG00000032968/ENSMUSG00000026585/ENSMUSG00000042064/ENSMUSG00000069170/…	Kif17/Spata7/Mak/Tsga10ip/Cetn1/Lyar/Ift140/Rpgrip1/Shank2/Ush2a/Phlpp1/Cep290/Wdr19/Prom1/Ift122/Prph2/Atp8a2/Inha/Kifap3/Myo3b/Adgrv1/Whrn/Prcd/Cngb3	24
CC	GO:0097730	non-motile cilium	29|2404	112|17087	0.000659916	0.00757036	ENSMUSG00000028758/ENSMUSG00000021007/ENSMUSG00000021363/ENSMUSG00000039330/ENSMUSG00000050996/ENSMUSG00000067367/ENSMUSG00000035910/ENSMUSG00000024169/ENSMUSG00000057132/ENSMUSG00000037541/ENSMUSG00000052549/ENSMUSG00000032259/ENSMUSG00000026609/ENSMUSG00000044340/ENSMUSG00000019971/ENSMUSG00000037890/ENSMUSG00000029086/ENSMUSG00000030323/ENSMUSG00000023978/ENSMUSG00000023072/ENSMUSG00000021983/…	Kif17/Spata7/Mak/Tsga10ip/Cetn1/Lyar/Dcdc2a/Ift140/Rpgrip1/Shank2/Arl13a/Drd2/Ush2a/Phlpp1/Cep290/Wdr19/Prom1/Ift122/Prph2/Cep89/Atp8a2/Inha/Kifap3/Myo3b/Adgrv1/Cdc14a/Whrn/Prcd/Cngb3	29
CC	GO:0000800	lateral element	8|2404	16|17087	0.000678831	0.00764313	ENSMUSG00000036928/ENSMUSG00000027855/ENSMUSG00000038292/ENSMUSG00000022432/ENSMUSG00000060445/ENSMUSG00000002324/ENSMUSG00000020059/ENSMUSG00000024660	Stag3/Sycp1/Ccdc155/Smc1b/Sycp2/Rec8/Sycp3/Incenp	8
CC	GO:0097539	ciliary transition fiber	6|2404	10|17087	0.000972268	0.010748	ENSMUSG00000026605/ENSMUSG00000026790/ENSMUSG00000059834/ENSMUSG00000042156/ENSMUSG00000043987/ENSMUSG00000023072	Cenpf/Odf2/Sclt1/Dzip1/Cep164/Cep89	6
CC	GO:0000778	condensed nuclear chromosome kinetochore	7|2404	14|17087	0.00149537	0.0162355	ENSMUSG00000027379/ENSMUSG00000041431/ENSMUSG00000030867/ENSMUSG00000002324/ENSMUSG00000026683/ENSMUSG00000024056/ENSMUSG00000027635	Bub1/Ccnb1/Plk1/Rec8/Nuf2/Ndc80/Dsn1	7
CC	GO:0034451	centriolar satellite	11|2404	30|17087	0.00172704	0.0184217	ENSMUSG00000036598/ENSMUSG00000030867/ENSMUSG00000010044/ENSMUSG00000079235/ENSMUSG00000021572/ENSMUSG00000019971/ENSMUSG00000002055/ENSMUSG00000036825/ENSMUSG00000004231/ENSMUSG00000063145/ENSMUSG00000035919	Ccdc113/Plk1/Zmynd10/Ccdc13/Cep72/Cep290/Spag5/Ssx2ip/Pax2/Bbs5/Bbs9	11
CC	GO:0005891	voltage-gated calcium channel complex	13|2404	40|17087	0.00240652	0.0252269	ENSMUSG00000059970/ENSMUSG00000040828/ENSMUSG00000038498/ENSMUSG00000049123/ENSMUSG00000047014/ENSMUSG00000050623/ENSMUSG00000021499/ENSMUSG00000024112/ENSMUSG00000033486/ENSMUSG00000049676/ENSMUSG00000015968/ENSMUSG00000034656/ENSMUSG00000091476	Hspa2/Catsperd/Catsper1/Catsperg2/Catsperb/Catsperz/Catsper3/Cacna1h/Catsper2/Catsperg1/Cacna1d/Cacna1a/Catspere2	13
CC	GO:0000940	condensed chromosome outer kinetochore	6|2404	12|17087	0.00332229	0.0342365	ENSMUSG00000027379/ENSMUSG00000026605/ENSMUSG00000036223/ENSMUSG00000041431/ENSMUSG00000030867/ENSMUSG00000024056	Bub1/Cenpf/Ska1/Ccnb1/Plk1/Ndc80	6
CC	GO:0098687	chromosomal region	55|2404	276|17087	0.00433892	0.0439677	ENSMUSG00000109864/ENSMUSG00000026622/ENSMUSG00000028678/ENSMUSG00000036928/ENSMUSG00000027855/ENSMUSG00000027379/ENSMUSG00000038292/ENSMUSG00000027331/ENSMUSG00000026605/ENSMUSG00000022432/ENSMUSG00000053914/ENSMUSG00000031756/ENSMUSG00000036223/ENSMUSG00000041431/ENSMUSG00000052616/ENSMUSG00000028873/ENSMUSG00000030867/ENSMUSG00000045328/ENSMUSG00000046755/ENSMUSG00000027496/ENSMUSG00000018509/…	Eid3/Nek2/Kif2c/Stag3/Sycp1/Bub1/Ccdc155/Knstrn/Cenpf/Smc1b/Kdm4d/Cenpn/Ska1/Ccnb1/Terb1/Cdca8/Plk1/Cenpe/Kif2b/Aurka/Cenpv/Ttk/Ncapg/Setx/Spout1/Rec8/Tex14/Nuf2/Ndc80/Slx4/Lrwd1/Nup98/Trim66/Ppp1r10/Meikin/Spag5/Cenpu/Birc5/Rangap1/Tert/Cenpw/Spo11/Incenp/Tnks/Kntc1/Majin/Sgo1/Itgb3bp/Psen1/Ercc4/Knl1/Daxx/Sgo2a/Dmc1/Dsn1	55
CC	GO:0097546	ciliary base	10|2404	29|17087	0.0046421	0.0462688	ENSMUSG00000061802/ENSMUSG00000056458/ENSMUSG00000026809/ENSMUSG00000042707/ENSMUSG00000020462/ENSMUSG00000040729/ENSMUSG00000031927/ENSMUSG00000014075/ENSMUSG00000030323/ENSMUSG00000034292	Armc4/Mok/Spaca9/Dnali1/Cfap36/Cep126/1700012B09Rik/Tctex1d2/Ift122/Traf3ip1	10
MF	GO:0003777	microtubule motor activity	32|2354	71|16653	2.9556e-10	2.74871e-07	ENSMUSG00000033826/ENSMUSG00000028758/ENSMUSG00000028678/ENSMUSG00000052273/ENSMUSG00000060176/ENSMUSG00000033987/ENSMUSG00000019027/ENSMUSG00000096141/ENSMUSG00000021879/ENSMUSG00000051378/ENSMUSG00000032489/ENSMUSG00000045328/ENSMUSG00000046755/ENSMUSG00000036768/ENSMUSG00000032254/ENSMUSG00000041144/ENSMUSG00000030677/ENSMUSG00000027475/ENSMUSG00000047369/ENSMUSG00000005237/ENSMUSG00000101337/…	Dnah8/Kif17/Kif2c/Dnah3/Kif27/Dnah17/Dnah1/Dnah7a/Dnah12/Kif18b/Kif9/Cenpe/Kif2b/Kif15/Kif23/Dnah7b/Kif22/Kif3b/Dnah14/Dnah2/Dnah7c/Dnhd1/Klc3/Dnah10/Kif6/Kifc1/Kif21b/Dnah6/Dnaic2/Kif2a/Dync2h1/Kif11	32
MF	GO:0003774	motor activity	47|2354	136|16653	1.51475e-09	7.04359e-07	ENSMUSG00000033826/ENSMUSG00000028758/ENSMUSG00000028678/ENSMUSG00000052273/ENSMUSG00000061322/ENSMUSG00000060176/ENSMUSG00000033987/ENSMUSG00000116780/ENSMUSG00000019027/ENSMUSG00000096141/ENSMUSG00000025885/ENSMUSG00000021879/ENSMUSG00000051378/ENSMUSG00000068876/ENSMUSG00000032489/ENSMUSG00000045328/ENSMUSG00000046755/ENSMUSG00000036768/ENSMUSG00000042707/ENSMUSG00000025401/ENSMUSG00000032254/…	Dnah8/Kif17/Kif2c/Dnah3/Dnaic1/Kif27/Dnah17/Gm3417/Dnah1/Dnah7a/Myo5b/Dnah12/Kif18b/Cgn/Kif9/Cenpe/Kif2b/Kif15/Dnali1/Myo1a/Kif23/Dnah7b/Dynlt1a/Kif22/Dynlrb2/Kif3b/BC048507/Dnah14/Myo15/Dnah2/Dnah7c/Dnhd1/Klc3/Dnah10/Dynlt1f/Kif6/Kifc1/Kif21b/Dnah6/Dnaic2/Gpr88/Myo3b/Kif2a/Dnal4/Myh15/Dync2h1/Kif11	47
MF	GO:0051959	dynein light intermediate chain binding	17|2354	30|16653	6.46719e-08	1.5548e-05	ENSMUSG00000033826/ENSMUSG00000052273/ENSMUSG00000019027/ENSMUSG00000096141/ENSMUSG00000041144/ENSMUSG00000047810/ENSMUSG00000064063/ENSMUSG00000047369/ENSMUSG00000032740/ENSMUSG00000005237/ENSMUSG00000101337/ENSMUSG00000038011/ENSMUSG00000028572/ENSMUSG00000052861/ENSMUSG00000052566/ENSMUSG00000022420/ENSMUSG00000047193	Dnah8/Dnah3/Dnah1/Dnah7a/Dnah7b/Ccdc88b/BC048507/Dnah14/Ccdc88a/Dnah2/Dnah7c/Dnah10/Hook1/Dnah6/Hook2/Dnal4/Dync2h1	17
MF	GO:0045503	dynein light chain binding	16|2354	27|16653	6.68733e-08	1.5548e-05	ENSMUSG00000033826/ENSMUSG00000052273/ENSMUSG00000061322/ENSMUSG00000035126/ENSMUSG00000019027/ENSMUSG00000096141/ENSMUSG00000041144/ENSMUSG00000043020/ENSMUSG00000047369/ENSMUSG00000005237/ENSMUSG00000101337/ENSMUSG00000038011/ENSMUSG00000052861/ENSMUSG00000034706/ENSMUSG00000039715/ENSMUSG00000047193	Dnah8/Dnah3/Dnaic1/Wdr78/Dnah1/Dnah7a/Dnah7b/Wdr63/Dnah14/Dnah2/Dnah7c/Dnah10/Dnah6/Dnaic2/Wdr34/Dync2h1	16
MF	GO:0008569	ATP-dependent microtubule motor activity, minus-end-directed	12|2354	18|16653	5.01394e-07	9.32593e-05	ENSMUSG00000033826/ENSMUSG00000052273/ENSMUSG00000019027/ENSMUSG00000096141/ENSMUSG00000041144/ENSMUSG00000047369/ENSMUSG00000005237/ENSMUSG00000101337/ENSMUSG00000038011/ENSMUSG00000079553/ENSMUSG00000052861/ENSMUSG00000047193	Dnah8/Dnah3/Dnah1/Dnah7a/Dnah7b/Dnah14/Dnah2/Dnah7c/Dnah10/Kifc1/Dnah6/Dync2h1	12
MF	GO:0045505	dynein intermediate chain binding	15|2354	28|16653	1.03859e-06	0.000160982	ENSMUSG00000033826/ENSMUSG00000052273/ENSMUSG00000019027/ENSMUSG00000096141/ENSMUSG00000041144/ENSMUSG00000034467/ENSMUSG00000064063/ENSMUSG00000047369/ENSMUSG00000005237/ENSMUSG00000101337/ENSMUSG00000038011/ENSMUSG00000014075/ENSMUSG00000052861/ENSMUSG00000022420/ENSMUSG00000047193	Dnah8/Dnah3/Dnah1/Dnah7a/Dnah7b/Dynlrb2/BC048507/Dnah14/Dnah2/Dnah7c/Dnah10/Tctex1d2/Dnah6/Dnal4/Dync2h1	15
MF	GO:0008017	microtubule binding	58|2354	224|16653	2.1958e-06	0.000291728	ENSMUSG00000041138/ENSMUSG00000028758/ENSMUSG00000028678/ENSMUSG00000038987/ENSMUSG00000028492/ENSMUSG00000060176/ENSMUSG00000031971/ENSMUSG00000051378/ENSMUSG00000036223/ENSMUSG00000032489/ENSMUSG00000018428/ENSMUSG00000048038/ENSMUSG00000030867/ENSMUSG00000044042/ENSMUSG00000050996/ENSMUSG00000045328/ENSMUSG00000046755/ENSMUSG00000041842/ENSMUSG00000036768/ENSMUSG00000032254/ENSMUSG00000026578/…	Nme8/Kif17/Kif2c/Cfap157/Saxo1/Kif27/Ccsap/Kif18b/Ska1/Kif9/Akap1/Ccdc187/Plk1/Fmn1/Cetn1/Cenpe/Kif2b/Fhdc1/Kif15/Kif23/Ccdc181/Katnb1/Kif22/Cetn4/Kif3b/Ccdc88b/Dpysl5/Ccdc88a/Racgap1/Jakmip1/Spag8/Reep4/Klc3/Hook1/Spag5/Kif6/Map7d3/Kifc1/Kif21b/Camsap1/Traf3ip1/Birc5/Katnal2/Wdr54/Cep57l1/Map2/Hook2/Kif2a/Nusap1/Map10/Cdk5rap2/Cep57/Gas8/Prc1/Saxo2/Kif11/Katnal1/Arhgef2	58
MF	GO:0015631	tubulin binding	74|2354	313|16653	3.90004e-06	0.00045338	ENSMUSG00000041138/ENSMUSG00000028758/ENSMUSG00000028678/ENSMUSG00000038987/ENSMUSG00000008813/ENSMUSG00000028492/ENSMUSG00000037196/ENSMUSG00000060176/ENSMUSG00000061298/ENSMUSG00000029165/ENSMUSG00000033949/ENSMUSG00000068617/ENSMUSG00000031971/ENSMUSG00000051378/ENSMUSG00000036223/ENSMUSG00000032489/ENSMUSG00000018428/ENSMUSG00000048038/ENSMUSG00000030867/ENSMUSG00000044042/ENSMUSG00000050996/…	Nme8/Kif17/Kif2c/Cfap157/Tppp2/Saxo1/Pacrg/Kif27/Agbl4/Agbl5/Trim36/Efcab1/Ccsap/Kif18b/Ska1/Kif9/Akap1/Ccdc187/Plk1/Fmn1/Cetn1/Cenpe/1110017D15Rik/Bex4/Kif2b/Fhdc1/Kif15/Kif23/Ppp1r42/Ccdc181/Katnb1/Kif22/Cetn4/Kif3b/Ccdc88b/Efhc1/Dpysl5/Ccdc88a/Ift74/Racgap1/Jakmip1/Spag8/Reep4/Brsk1/Klc3/Rab11fip5/Hook1/Spag5/Kif6/Map7d3/Kifc1/Kif21b/Ift81/Ttll6/Camsap1/Traf3ip1/Birc5/Katnal2/Wdr54/Cep57l1/Map…	74
MF	GO:1990939	ATP-dependent microtubule motor activity	15|2354	31|16653	5.47685e-06	0.000565941	ENSMUSG00000033826/ENSMUSG00000028758/ENSMUSG00000052273/ENSMUSG00000019027/ENSMUSG00000096141/ENSMUSG00000051378/ENSMUSG00000041144/ENSMUSG00000047369/ENSMUSG00000005237/ENSMUSG00000101337/ENSMUSG00000038011/ENSMUSG00000079553/ENSMUSG00000052861/ENSMUSG00000047193/ENSMUSG00000012443	Dnah8/Kif17/Dnah3/Dnah1/Dnah7a/Kif18b/Dnah7b/Dnah14/Dnah2/Dnah7c/Dnah10/Kifc1/Dnah6/Dync2h1/Kif11	15
MF	GO:0004252	serine-type endopeptidase activity	36|2354	142|16653	0.000272517	0.025344	ENSMUSG00000024124/ENSMUSG00000022622/ENSMUSG00000048400/ENSMUSG00000029883/ENSMUSG00000015443/ENSMUSG00000059042/ENSMUSG00000024116/ENSMUSG00000048752/ENSMUSG00000032493/ENSMUSG00000026125/ENSMUSG00000049719/ENSMUSG00000029909/ENSMUSG00000037529/ENSMUSG00000024386/ENSMUSG00000021966/ENSMUSG00000036480/ENSMUSG00000020131/ENSMUSG00000063903/ENSMUSG00000066516/ENSMUSG00000034623/ENSMUSG00000047257/…	Prss30/Acr/Prss54/1700074P13Rik/Gzmn/Klk1b9/Prss21/Prss50/Prss44/Prss39/Prss46/Prss37/Prss40/Proc/Prss52/Prss56/Pcsk4/Klk1/Klk1b21/Prss55/Prss45/Prss47/Prss43/Klk1b8/Klk1b27/Prss41/Tmprss2/Klk1b3/Klk1b26/Hgfac/Prss42/Prss58/F12/Prss38/Pcsk2/Tmprss12	36
MF	GO:0017171	serine hydrolase activity	40|2354	165|16653	0.000352883	0.0298346	ENSMUSG00000024124/ENSMUSG00000022622/ENSMUSG00000048400/ENSMUSG00000029883/ENSMUSG00000015443/ENSMUSG00000059042/ENSMUSG00000024116/ENSMUSG00000048752/ENSMUSG00000032493/ENSMUSG00000026125/ENSMUSG00000049719/ENSMUSG00000029909/ENSMUSG00000037529/ENSMUSG00000024386/ENSMUSG00000021966/ENSMUSG00000036480/ENSMUSG00000020131/ENSMUSG00000063903/ENSMUSG00000066516/ENSMUSG00000034623/ENSMUSG00000047257/…	Prss30/Acr/Prss54/1700074P13Rik/Gzmn/Klk1b9/Prss21/Prss50/Prss44/Prss39/Prss46/Prss37/Prss40/Proc/Prss52/Prss56/Pcsk4/Klk1/Klk1b21/Prss55/Prss45/Prss47/Prss43/Pla2g6/Klk1b8/Ace/Klk1b27/Prss41/Lipe/Tmprss2/Klk1b3/Dpp10/Klk1b26/Hgfac/Prss42/Prss58/F12/Prss38/Pcsk2/Tmprss12	40
