# Supplementary material for: Mitigating sarcoplasmic reticulum stress limits disuse-induced muscle loss in hindlimb unloaded mice
Source: NPJ Microgravity. 2022 Jul 11;8:24. doi: 10.1038/s41526-022-00211-w (PMC9273600; doi:10.1038/s41526-022-00211-w)
Supplement: Supplementary file 8 — Supplementary file 6. [file 41526_2022_211_MOESM8_ESM.xlsx]

## Sheet: Read Me
KEGG Analysis
		This file contains full details of kEGG pathways enrichment in the differentially expressed genes across ground-based control group and two groups of hindlimb unloaded mice
		Controls		Gastrocnemius skeletal muscles of the ground-based control mice
		HU-v		Gastrocnemius skeletal muscles of the Hindlimb unloaded mice treated with vehicle
		HU-t		Gastrocnemius skeletal muscles of the Hindlimb unloaded mice treated with 4-pheynlbutyrate
				Controls vs. HU-v	Control group = (C)			Experimental group = HU-v
				Controls vs. HU-t	Control group = (C)			Experimental group = HU-t
				HU-v vs. HU-t	Experimental group = (HU-v)			Experimental group = HU-t

## Sheet: Controls vs. HU-v (up)
KEGGID	Description	GeneRatio	BgRatio	pvalue	padj	geneID	geneName	keggID	Count
mmu04114	Oocyte meiosis	11|159	111|6500	7.62037e-05	0.0176031	ENSMUSG00000029586/ENSMUSG00000074812/ENSMUSG00000041431/ENSMUSG00000052525/ENSMUSG00000025665/ENSMUSG00000022092/ENSMUSG00000004455/ENSMUSG00000032058/ENSMUSG00000039782/ENSMUSG00000058290/ENSMUSG00000029003	Spdye4b/Spdye4c/Ccnb1/Spdya/Rps6ka6/Ppp3cc/Ppp1cc/Ppp2r1b/Cpeb2/Espl1/Mad2l2	mmu:330228/mmu:241634/mmu:268697/mmu:70891/mmu:67071/mmu:19057/mmu:19047/mmu:73699/mmu:231207/mmu:105988/mmu:71890	11

## Sheet: Controls vs. HU-v (down)
KEGGID	Description	GeneRatio	BgRatio	pvalue	padj	geneID	geneName	keggID	Count
mmu04974	Protein digestion and absorption	13|90	77|6500	2.52752e-11	4.60008e-09	ENSMUSG00000028197/ENSMUSG00000029675/ENSMUSG00000020241/ENSMUSG00000001119/ENSMUSG00000026837/ENSMUSG00000026043/ENSMUSG00000001506/ENSMUSG00000031503/ENSMUSG00000024330/ENSMUSG00000028339/ENSMUSG00000029661/ENSMUSG00000048126/ENSMUSG00000004098	Col24a1/Eln/Col6a2/Col6a1/Col5a1/Col3a1/Col1a1/Col4a2/Col11a2/Col15a1/Col1a2/Col6a3/Col5a3	mmu:71355/mmu:13717/mmu:12834/mmu:12833/mmu:12831/mmu:12825/mmu:12842/mmu:12827/mmu:12815/mmu:12819/mmu:12843/mmu:12835/mmu:53867	13
mmu04512	ECM-receptor interaction	11|90	80|6500	9.23e-09	8.3993e-07	ENSMUSG00000015647/ENSMUSG00000020241/ENSMUSG00000001119/ENSMUSG00000000555/ENSMUSG00000028763/ENSMUSG00000001506/ENSMUSG00000031503/ENSMUSG00000029661/ENSMUSG00000048126/ENSMUSG00000021702/ENSMUSG00000033327	Lama5/Col6a2/Col6a1/Itga5/Hspg2/Col1a1/Col4a2/Col1a2/Col6a3/Thbs4/Tnxb	mmu:16776/mmu:12834/mmu:12833/mmu:16402/mmu:15530/mmu:12842/mmu:12827/mmu:12843/mmu:12835/mmu:21828/mmu:81877	11
mmu04151	PI3K-Akt signaling pathway	17|90	324|6500	1.60069e-06	9.71085e-05	ENSMUSG00000015647/ENSMUSG00000020241/ENSMUSG00000001119/ENSMUSG00000000555/ENSMUSG00000028978/ENSMUSG00000026785/ENSMUSG00000001506/ENSMUSG00000022146/ENSMUSG00000031503/ENSMUSG00000029661/ENSMUSG00000030748/ENSMUSG00000048126/ENSMUSG00000020108/ENSMUSG00000031805/ENSMUSG00000021702/ENSMUSG00000033327/ENSMUSG00000054252	Lama5/Col6a2/Col6a1/Itga5/Nos3/Pkn3/Col1a1/Osmr/Col4a2/Col1a2/Il4ra/Col6a3/Ddit4/Jak3/Thbs4/Tnxb/Fgfr3	mmu:16776/mmu:12834/mmu:12833/mmu:16402/mmu:18127/mmu:263803/mmu:12842/mmu:18414/mmu:12827/mmu:12843/mmu:16190/mmu:12835/mmu:74747/mmu:16453/mmu:21828/mmu:81877/mmu:14184	17
mmu04510	Focal adhesion	11|90	197|6500	7.68027e-05	0.00349452	ENSMUSG00000015647/ENSMUSG00000020241/ENSMUSG00000001119/ENSMUSG00000000555/ENSMUSG00000001506/ENSMUSG00000031503/ENSMUSG00000029661/ENSMUSG00000048126/ENSMUSG00000021702/ENSMUSG00000033327/ENSMUSG00000029528	Lama5/Col6a2/Col6a1/Itga5/Col1a1/Col4a2/Col1a2/Col6a3/Thbs4/Tnxb/Pxn	mmu:16776/mmu:12834/mmu:12833/mmu:16402/mmu:12842/mmu:12827/mmu:12843/mmu:12835/mmu:21828/mmu:81877/mmu:19303	11
mmu05165	Human papillomavirus infection	14|90	331|6500	0.00015962	0.00581017	ENSMUSG00000015647/ENSMUSG00000020241/ENSMUSG00000001119/ENSMUSG00000000555/ENSMUSG00000040033/ENSMUSG00000001506/ENSMUSG00000031503/ENSMUSG00000015468/ENSMUSG00000029661/ENSMUSG00000048126/ENSMUSG00000021702/ENSMUSG00000033327/ENSMUSG00000029528/ENSMUSG00000022475	Lama5/Col6a2/Col6a1/Itga5/Stat2/Col1a1/Col4a2/Notch4/Col1a2/Col6a3/Thbs4/Tnxb/Pxn/Hdac7	mmu:16776/mmu:12834/mmu:12833/mmu:16402/mmu:20847/mmu:12842/mmu:12827/mmu:18132/mmu:12843/mmu:12835/mmu:21828/mmu:81877/mmu:19303/mmu:56233	14
mmu04611	Platelet activation	8|90	119|6500	0.000220858	0.00669937	ENSMUSG00000026043/ENSMUSG00000032946/ENSMUSG00000028978/ENSMUSG00000001506/ENSMUSG00000029661/ENSMUSG00000022220/ENSMUSG00000053137/ENSMUSG00000040940	Col3a1/Rasgrp2/Nos3/Col1a1/Col1a2/Adcy4/Mapk11/Arhgef1	mmu:12825/mmu:19395/mmu:18127/mmu:12842/mmu:12843/mmu:104110/mmu:19094/mmu:16801	8
mmu04926	Relaxin signaling pathway	8|90	125|6500	0.000309594	0.00804944	ENSMUSG00000026043/ENSMUSG00000028978/ENSMUSG00000001506/ENSMUSG00000031503/ENSMUSG00000029661/ENSMUSG00000022220/ENSMUSG00000053137/ENSMUSG00000060216	Col3a1/Nos3/Col1a1/Col4a2/Col1a2/Adcy4/Mapk11/Arrb2	mmu:12825/mmu:18127/mmu:12842/mmu:12827/mmu:12843/mmu:104110/mmu:19094/mmu:216869	8
mmu05146	Amoebiasis	6|90	90|6500	0.00146066	0.0332301	ENSMUSG00000015647/ENSMUSG00000026043/ENSMUSG00000001506/ENSMUSG00000031503/ENSMUSG00000029661/ENSMUSG00000004951	Lama5/Col3a1/Col1a1/Col4a2/Col1a2/Hspb1	mmu:16776/mmu:12825/mmu:12842/mmu:12827/mmu:12843/mmu:15507	6
mmu04630	JAK-STAT signaling pathway	7|90	129|6500	0.00196293	0.0396948	ENSMUSG00000063558/ENSMUSG00000040033/ENSMUSG00000022146/ENSMUSG00000030748/ENSMUSG00000002147/ENSMUSG00000031805/ENSMUSG00000071714	Aox1/Stat2/Osmr/Il4ra/Stat6/Jak3/Csf2rb2	mmu:11761/mmu:20847/mmu:18414/mmu:16190/mmu:20852/mmu:16453/mmu:12984	7
mmu04928	Parathyroid hormone synthesis, secretion and action	6|90	99|6500	0.00238051	0.0414418	ENSMUSG00000020828/ENSMUSG00000031842/ENSMUSG00000022220/ENSMUSG00000040940/ENSMUSG00000074622/ENSMUSG00000060216	Pld2/Pde4c/Adcy4/Arhgef1/Mafb/Arrb2	mmu:18806/mmu:110385/mmu:104110/mmu:16801/mmu:16658/mmu:216869	6
mmu04933	AGE-RAGE signaling pathway in diabetic complications	6|90	100|6500	0.00250472	0.0414418	ENSMUSG00000026043/ENSMUSG00000028978/ENSMUSG00000001506/ENSMUSG00000031503/ENSMUSG00000029661/ENSMUSG00000053137	Col3a1/Nos3/Col1a1/Col4a2/Col1a2/Mapk11	mmu:12825/mmu:18127/mmu:12842/mmu:12827/mmu:12843/mmu:19094	6

## Sheet: Controls vs. HU-t (up)
KEGGID	Description	GeneRatio	BgRatio	pvalue	padj	geneID	geneName	keggID	Count

## Sheet: Controls vs. HU-t (down)
KEGGID	Description	GeneRatio	BgRatio	pvalue	padj	geneID	geneName	keggID	Count

## Sheet: HU-v vs. HU-t (up)
KEGGID	Description	GeneRatio	BgRatio	pvalue	padj	geneID	geneName	keggID	Count
mmu05168	Herpes simplex infection	15|75	177|6490	1.03898e-09	1.49614e-07	ENSMUSG00000060550/ENSMUSG00000035929/ENSMUSG00000025199/ENSMUSG00000028957/ENSMUSG00000073409/ENSMUSG00000073411/ENSMUSG00000032690/ENSMUSG00000021134/ENSMUSG00000061232/ENSMUSG00000024339/ENSMUSG00000035352/ENSMUSG00000040033/ENSMUSG00000022971/ENSMUSG00000037321/ENSMUSG00000055866	H2-Q7/H2-Q4/Chuk/Per3/H2-Q6/H2-D1/Oas2/Srsf5/H2-K1/Tap2/Ccl12/Stat2/Ifnar2/Tap1/Per2	mmu:110558/mmu:15015/mmu:12675/mmu:18628/mmu:110557/mmu:14964/mmu:246728/mmu:20384/mmu:14972/mmu:21355/mmu:20293/mmu:20847/mmu:15976/mmu:21354/mmu:18627	15
mmu05169	Epstein-Barr virus infection	13|75	195|6490	2.68887e-07	1.93598e-05	ENSMUSG00000060550/ENSMUSG00000035929/ENSMUSG00000025199/ENSMUSG00000005763/ENSMUSG00000073409/ENSMUSG00000073411/ENSMUSG00000060802/ENSMUSG00000032690/ENSMUSG00000061232/ENSMUSG00000024339/ENSMUSG00000040033/ENSMUSG00000022971/ENSMUSG00000037321	H2-Q7/H2-Q4/Chuk/Cd247/H2-Q6/H2-D1/B2m/Oas2/H2-K1/Tap2/Stat2/Ifnar2/Tap1	mmu:110558/mmu:15015/mmu:12675/mmu:12503/mmu:110557/mmu:14964/mmu:12010/mmu:246728/mmu:14972/mmu:21355/mmu:20847/mmu:15976/mmu:21354	13
mmu04612	Antigen processing and presentation	8|75	68|6490	9.21915e-07	4.42519e-05	ENSMUSG00000060550/ENSMUSG00000035929/ENSMUSG00000073409/ENSMUSG00000073411/ENSMUSG00000060802/ENSMUSG00000061232/ENSMUSG00000024339/ENSMUSG00000037321	H2-Q7/H2-Q4/H2-Q6/H2-D1/B2m/H2-K1/Tap2/Tap1	mmu:110558/mmu:15015/mmu:110557/mmu:14964/mmu:12010/mmu:14972/mmu:21355/mmu:21354	8
mmu05170	Human immunodeficiency virus 1 infection	12|75	205|6490	3.24359e-06	0.000116769	ENSMUSG00000060550/ENSMUSG00000035929/ENSMUSG00000025199/ENSMUSG00000005763/ENSMUSG00000073409/ENSMUSG00000073411/ENSMUSG00000060802/ENSMUSG00000046718/ENSMUSG00000061232/ENSMUSG00000024339/ENSMUSG00000037321/ENSMUSG00000032766	H2-Q7/H2-Q4/Chuk/Cd247/H2-Q6/H2-D1/B2m/Bst2/H2-K1/Tap2/Tap1/Gng11	mmu:110558/mmu:15015/mmu:12675/mmu:12503/mmu:110557/mmu:14964/mmu:12010/mmu:69550/mmu:14972/mmu:21355/mmu:21354/mmu:66066	12
mmu05163	Human cytomegalovirus infection	11|75	218|6490	3.52276e-05	0.00101455	ENSMUSG00000060550/ENSMUSG00000035929/ENSMUSG00000025199/ENSMUSG00000073409/ENSMUSG00000073411/ENSMUSG00000060802/ENSMUSG00000061232/ENSMUSG00000024339/ENSMUSG00000035352/ENSMUSG00000037321/ENSMUSG00000032766	H2-Q7/H2-Q4/Chuk/H2-Q6/H2-D1/B2m/H2-K1/Tap2/Ccl12/Tap1/Gng11	mmu:110558/mmu:15015/mmu:12675/mmu:110557/mmu:14964/mmu:12010/mmu:14972/mmu:21355/mmu:20293/mmu:21354/mmu:66066	11
mmu05330	Allograft rejection	5|75	40|6490	8.64672e-05	0.00177747	ENSMUSG00000060550/ENSMUSG00000035929/ENSMUSG00000073409/ENSMUSG00000073411/ENSMUSG00000061232	H2-Q7/H2-Q4/H2-Q6/H2-D1/H2-K1	mmu:110558/mmu:15015/mmu:110557/mmu:14964/mmu:14972	5
mmu05332	Graft-versus-host disease	5|75	41|6490	9.7595e-05	0.00177747	ENSMUSG00000060550/ENSMUSG00000035929/ENSMUSG00000073409/ENSMUSG00000073411/ENSMUSG00000061232	H2-Q7/H2-Q4/H2-Q6/H2-D1/H2-K1	mmu:110558/mmu:15015/mmu:110557/mmu:14964/mmu:14972	5
mmu05320	Autoimmune thyroid disease	5|75	42|6490	0.000109792	0.00177747	ENSMUSG00000060550/ENSMUSG00000035929/ENSMUSG00000073409/ENSMUSG00000073411/ENSMUSG00000061232	H2-Q7/H2-Q4/H2-Q6/H2-D1/H2-K1	mmu:110558/mmu:15015/mmu:110557/mmu:14964/mmu:14972	5
mmu05416	Viral myocarditis	6|75	67|6490	0.000111092	0.00177747	ENSMUSG00000060550/ENSMUSG00000035929/ENSMUSG00000007655/ENSMUSG00000073409/ENSMUSG00000073411/ENSMUSG00000061232	H2-Q7/H2-Q4/Cav1/H2-Q6/H2-D1/H2-K1	mmu:110558/mmu:15015/mmu:12389/mmu:110557/mmu:14964/mmu:14972	6
mmu04940	Type I diabetes mellitus	5|75	46|6490	0.00017067	0.00227836	ENSMUSG00000060550/ENSMUSG00000035929/ENSMUSG00000073409/ENSMUSG00000073411/ENSMUSG00000061232	H2-Q7/H2-Q4/H2-Q6/H2-D1/H2-K1	mmu:110558/mmu:15015/mmu:110557/mmu:14964/mmu:14972	5
mmu05167	Kaposi sarcoma-associated herpesvirus infection	9|75	176|6490	0.000174041	0.00227836	ENSMUSG00000060550/ENSMUSG00000035929/ENSMUSG00000025199/ENSMUSG00000073409/ENSMUSG00000073411/ENSMUSG00000061232/ENSMUSG00000040033/ENSMUSG00000022971/ENSMUSG00000032766	H2-Q7/H2-Q4/Chuk/H2-Q6/H2-D1/H2-K1/Stat2/Ifnar2/Gng11	mmu:110558/mmu:15015/mmu:12675/mmu:110557/mmu:14964/mmu:14972/mmu:20847/mmu:15976/mmu:66066	9
mmu04621	NOD-like receptor signaling pathway	8|75	146|6490	0.000255552	0.00306663	ENSMUSG00000028268/ENSMUSG00000025199/ENSMUSG00000028270/ENSMUSG00000032690/ENSMUSG00000040253/ENSMUSG00000035352/ENSMUSG00000040033/ENSMUSG00000022971	Gbp3/Chuk/Gbp2/Oas2/Gbp7/Ccl12/Stat2/Ifnar2	mmu:55932/mmu:12675/mmu:14469/mmu:246728/mmu:229900/mmu:20293/mmu:20847/mmu:15976	8
mmu05165	Human papillomavirus infection	12|75	331|6490	0.000362561	0.00401606	ENSMUSG00000026147/ENSMUSG00000060550/ENSMUSG00000035929/ENSMUSG00000025199/ENSMUSG00000073409/ENSMUSG00000021112/ENSMUSG00000073411/ENSMUSG00000061232/ENSMUSG00000029570/ENSMUSG00000040033/ENSMUSG00000022971/ENSMUSG00000001930	Col9a1/H2-Q7/H2-Q4/Chuk/H2-Q6/Mpp5/H2-D1/H2-K1/Lfng/Stat2/Ifnar2/Vwf	mmu:12839/mmu:110558/mmu:15015/mmu:12675/mmu:110557/mmu:56217/mmu:14964/mmu:14972/mmu:16848/mmu:20847/mmu:15976/mmu:22371	12
mmu04514	Cell adhesion molecules (CAMs)	7|75	133|6490	0.000806993	0.00830049	ENSMUSG00000001029/ENSMUSG00000060550/ENSMUSG00000035929/ENSMUSG00000041378/ENSMUSG00000073409/ENSMUSG00000073411/ENSMUSG00000061232	Icam2/H2-Q7/H2-Q4/Cldn5/H2-Q6/H2-D1/H2-K1	mmu:15896/mmu:110558/mmu:15015/mmu:12741/mmu:110557/mmu:14964/mmu:14972	7
mmu00514	Other types of O-glycan biosynthesis	3|75	21|6490	0.0016976	0.016297	ENSMUSG00000034160/ENSMUSG00000029570/ENSMUSG00000035245	Ogt/Lfng/Eogt	mmu:108155/mmu:16848/mmu:101351	3
mmu04145	Phagosome	7|75	153|6490	0.00182923	0.0164631	ENSMUSG00000060550/ENSMUSG00000035929/ENSMUSG00000073409/ENSMUSG00000073411/ENSMUSG00000061232/ENSMUSG00000024339/ENSMUSG00000037321	H2-Q7/H2-Q4/H2-Q6/H2-D1/H2-K1/Tap2/Tap1	mmu:110558/mmu:15015/mmu:110557/mmu:14964/mmu:14972/mmu:21355/mmu:21354	7
mmu04650	Natural killer cell mediated cytotoxicity	5|75	93|6490	0.004249	0.0359916	ENSMUSG00000001029/ENSMUSG00000005763/ENSMUSG00000073411/ENSMUSG00000061232/ENSMUSG00000022971	Icam2/Cd247/H2-D1/H2-K1/Ifnar2	mmu:15896/mmu:12503/mmu:14964/mmu:14972/mmu:15976	5

## Sheet: HU-v vs. HU-t (down)
KEGGID	Description	GeneRatio	BgRatio	pvalue	padj	geneID	geneName	keggID	Count
mmu04114	Oocyte meiosis	25|551	111|6490	4.28664e-06	0.00126456	ENSMUSG00000032218/ENSMUSG00000036928/ENSMUSG00000027379/ENSMUSG00000028310/ENSMUSG00000030230/ENSMUSG00000022432/ENSMUSG00000041431/ENSMUSG00000025665/ENSMUSG00000030867/ENSMUSG00000058290/ENSMUSG00000044201/ENSMUSG00000027496/ENSMUSG00000006398/ENSMUSG00000002324/ENSMUSG00000052525/ENSMUSG00000032058/ENSMUSG00000029586/ENSMUSG00000074812/ENSMUSG00000048230/ENSMUSG00000029003/ENSMUSG00000063130/…	Ccnb2/Stag3/Bub1/Ppp3r2/Plcz1/Smc1b/Ccnb1/Rps6ka6/Plk1/Espl1/Cdc25c/Aurka/Cdc20/Rec8/Spdya/Ppp2r1b/Spdye4b/Spdye4c/Fbxo43/Mad2l2/Calml3/Spdye4a/Sgo1/Pkmyt1/Cdk1	mmu:12442/mmu:50878/mmu:12235/mmu:19059/mmu:114875/mmu:140557/mmu:268697/mmu:67071/mmu:18817/mmu:105988/mmu:12532/mmu:20878/mmu:107995/mmu:56739/mmu:70891/mmu:73699/mmu:330228/mmu:241634/mmu:78803/mmu:71890/mmu:70405/mmu:74673/mmu:72415/mmu:268930/mmu:12534	25
mmu04914	Progesterone-mediated oocyte maturation	21|551	88|6490	9.70553e-06	0.00143157	ENSMUSG00000032218/ENSMUSG00000027379/ENSMUSG00000041431/ENSMUSG00000025665/ENSMUSG00000021270/ENSMUSG00000030867/ENSMUSG00000044201/ENSMUSG00000027496/ENSMUSG00000027793/ENSMUSG00000046709/ENSMUSG00000030677/ENSMUSG00000052525/ENSMUSG00000030671/ENSMUSG00000029586/ENSMUSG00000074812/ENSMUSG00000020235/ENSMUSG00000029003/ENSMUSG00000039296/ENSMUSG00000023908/ENSMUSG00000032477/ENSMUSG00000019942	Ccnb2/Bub1/Ccnb1/Rps6ka6/Hsp90aa1/Plk1/Cdc25c/Aurka/Ccna1/Mapk10/Kif22/Spdya/Pde3b/Spdye4b/Spdye4c/Fzr1/Mad2l2/Spdye4a/Pkmyt1/Cdc25a/Cdk1	mmu:12442/mmu:12235/mmu:268697/mmu:67071/mmu:15519/mmu:18817/mmu:12532/mmu:20878/mmu:12427/mmu:26414/mmu:110033/mmu:70891/mmu:18576/mmu:330228/mmu:241634/mmu:56371/mmu:71890/mmu:74673/mmu:268930/mmu:12530/mmu:12534	21
mmu04614	Renin-angiotensin system	10|551	30|6490	0.000112881	0.0111	ENSMUSG00000059042/ENSMUSG00000101605/ENSMUSG00000063903/ENSMUSG00000068037/ENSMUSG00000066516/ENSMUSG00000063089/ENSMUSG00000020681/ENSMUSG00000066515/ENSMUSG00000053719/ENSMUSG00000004929	Klk1b9/Ace3/Klk1/Mas1/Klk1b21/Klk1b8/Ace/Klk1b3/Klk1b26/Thop1	mmu:13648/mmu:217246/mmu:16612/mmu:17171/mmu:16616/mmu:16624/mmu:11421/mmu:18050/mmu:16618/mmu:50492	10
mmu04110	Cell cycle	22|551	122|6490	0.000517717	0.0381816	ENSMUSG00000032218/ENSMUSG00000027379/ENSMUSG00000022432/ENSMUSG00000041431/ENSMUSG00000030867/ENSMUSG00000054115/ENSMUSG00000058290/ENSMUSG00000044201/ENSMUSG00000027793/ENSMUSG00000038379/ENSMUSG00000006398/ENSMUSG00000034165/ENSMUSG00000033102/ENSMUSG00000002297/ENSMUSG00000029730/ENSMUSG00000020235/ENSMUSG00000029003/ENSMUSG00000017499/ENSMUSG00000033502/ENSMUSG00000023908/ENSMUSG00000032477/…	Ccnb2/Bub1/Smc1b/Ccnb1/Plk1/Skp2/Espl1/Cdc25c/Ccna1/Ttk/Cdc20/Ccnd3/Cdc14b/Dbf4/Mcm7/Fzr1/Mad2l2/Cdc6/Cdc14a/Pkmyt1/Cdc25a/Cdk1	mmu:12442/mmu:12235/mmu:140557/mmu:268697/mmu:18817/mmu:27401/mmu:105988/mmu:12532/mmu:12427/mmu:22137/mmu:107995/mmu:12445/mmu:218294/mmu:27214/mmu:17220/mmu:56371/mmu:71890/mmu:23834/mmu:229776/mmu:268930/mmu:12530/mmu:12534	22
